# Supplementary material for: Comparative Assessment of Quantification Methods for Tumor Tissue Phosphoproteomics
Source: Anal Chem. 2022 Jul 26;94(31):10893–906. doi: 10.1021/acs.analchem.2c01036 (PMC9366746; doi:10.1021/acs.analchem.2c01036)
Supplement: Supplementary file 2 — ac2c01036_si_002.xlsx [file ac2c01036_si_002.xlsx]

## Sheet: legend
			This table was list all the quantified phosphosites for all sample group.
Table name	Dataset													Column name	Description
tissue_LFQ_MBR	tissue - LFQ with MBR													Gene name	Gene symbol
tissue_LFQ	tissue - LFQ		The LFQ table was list all the phosphosites with normalized intensity											Amino acid	Phosphorylated amino acid
tissue_siSILAC_MBR	tissue - siSILAC with MBR		The siSILAC table was list all the phosphosites with normalizaed ratios the standard sample											Position	Position of the phosphosite in the sequence
tissue_siSILAC	tissue - siSILAC		The TMT table was list all the phosphosites with normalizaed ratiosagainst the reference sample											The number of identifed replicates in Sample - 6X	Number of replicates in which phosphosites was identified in sample 6x
tissue_TMT	tissue - TMT													The number of identifed replicates in Sample - 3X	Number of replicates in which phosphosites was identified in sample 3x
cell_LFQ_MBR	cell line - LFQ with MBR													The number of identifed replicates in Sample - 1X	Number of replicates in which phosphosites was identified in sample 1x
cell_LFQ	cell line - LFQ													Sample - 6X Replicate 1	Phosphosite quantitaty is respective sample and replicate
cell_siSILAC_MBR	cell line - siSILAC with MBR													Sample - 6X Replicate 2	Phosphosite quantitaty is respective sample and replicate
cell_siSILAC	cell line - siSILAC													Sample - 6X Replicate 3	Phosphosite quantitaty is respective sample and replicate
cell_TMT	cell line - TMT													Sample - 6X Replicate 4	Phosphosite quantitaty is respective sample and replicate
														Sample - 6X Replicate 5	Phosphosite quantitaty is respective sample and replicate
														Sample - 6X Replicate 6	Phosphosite quantitaty is respective sample and replicate
														Sample - 3X Replicate 1	Phosphosite quantitaty is respective sample and replicate
														Sample - 3X Replicate 2	Phosphosite quantitaty is respective sample and replicate
														Sample - 3X Replicate 3	Phosphosite quantitaty is respective sample and replicate
														Sample - 3X Replicate 4	Phosphosite quantitaty is respective sample and replicate
														Sample - 3X Replicate 5	Phosphosite quantitaty is respective sample and replicate
														Sample - 3X Replicate 6	Phosphosite quantitaty is respective sample and replicate
														Sample - 1X Replicate 1	Phosphosite quantitaty is respective sample and replicate
														Sample - 1X Replicate 2	Phosphosite quantitaty is respective sample and replicate
														Sample - 1X Replicate 3	Phosphosite quantitaty is respective sample and replicate
														Sample - 1X Replicate 4	Phosphosite quantitaty is respective sample and replicate
														Sample - 1X Replicate 5	Phosphosite quantitaty is respective sample and replicate
														Sample - 1X Replicate 6	Phosphosite quantitaty is respective sample and replicate

## Sheet: tissue_LFQ_MBR
Gene name	Amino acid	Position	The number of identifed replicates in Sample - 6X	The number of identifed replicates in Sample - 3X	The number of identifed replicates in Sample - 1X	Sample - 6X Replicate 1	Sample - 6X Replicate 2	Sample - 6X Replicate 3	Sample - 6X Replicate 4	Sample - 6X Replicate 5	Sample - 6X Replicate 6	Sample - 3X Replicate 1	Sample - 3X Replicate 2	Sample - 3X Replicate 3	Sample - 3X Replicate 4	Sample - 3X Replicate 5	Sample - 3X Replicate 6	Sample - 1X Replicate 1	Sample - 1X Replicate 2	Sample - 1X Replicate 3	Sample - 1X Replicate 4	Sample - 1X Replicate 5	Sample - 1X Replicate 6
CP110	S	641	6	5	3	13485000	10369000	10134000	11344000	12347000	15666000	4.655e+06	0	6.06016e+06	4.42733e+06	4.77477e+06	6.08829e+06	0	0	0	2.60318e+06	2.62066e+06	2.07215e+06
ESYT2	S	738	4	1	2	21208000	27696000	0	28376000	31684000	0	0	0	0	0	0	1.33468e+07	3.46663e+06	1.57883e+06	0	0	0	0
SHOT1	S	506	6	6	6	17267000	15828000	16959000	19828000	19600000	19850000	1.05732e+07	8.37624e+06	1.41909e+07	9.70228e+06	5.8615e+06	1.20148e+07	1.6854e+06	3.97515e+06	3.42631e+06	2.86699e+06	2.42303e+06	3.90104e+06
CA226	S	223	6	4	1	15332000	23967000	16942000	21635000	24398000	19888000	3.52521e+06	0	4.65171e+06	4.28932e+06	0	5.8259e+06	1.5507e+06	0	0	0	0	0
PKHG3	S	962	5	6	5	0	8417000	10422000	7137300	12227000	11165000	9.11046e+06	8.02198e+06	8.52062e+06	8.5905e+06	7.69102e+06	8.47051e+06	4.0171e+06	0	4.37529e+06	4.98449e+06	2.81106e+06	3.41839e+06
SPD2B	S	528	5	5	4	26530000	25590000	18458000	33450000	22769000	0	7.7064e+06	0	6.97613e+06	5.42307e+06	1.35782e+07	6.68055e+06	1.5953e+06	0	1.73537e+06	0	2.92688e+06	2.06159e+06
NBAS	S	473	5	4	4	31125000	25347000	29706000	34969000	27334000	0	1.41859e+07	1.33923e+07	1.48322e+07	0	8.15867e+06	0	0	8.81281e+06	1.71029e+06	4.27602e+06	0	4.80457e+06
ARG35	S	184	6	5	6	53769000	53689000	53941000	59809000	58210000	42127000	0	2.31476e+07	2.28179e+07	1.60916e+07	1.99935e+07	3.75727e+07	9.50661e+06	6.93023e+06	6.72561e+06	5.83443e+06	9.58654e+06	8.0032e+06
CC88B	S	436	5	6	4	12068000	10211000	9885700	9498600	0	13589000	8.37821e+06	8.8184e+06	8.04615e+06	8.34899e+06	8.39536e+06	7.38555e+06	5.40654e+06	1.3928e+06	2.53373e+06	2.33633e+06	0	0
PALM3	S	375	1	1	1	0	0	3970700	0	0	0	0	1.68538e+06	0	0	0	0	1.87436e+06	0	0	0	0	0
PALM3	S	303	2	2	2	0	0	7457400	0	7402800	0	3.64564e+06	0	0	2.91119e+06	0	0	1.43002e+06	1.47666e+06	0	0	0	0
ZN316	S	10	6	5	6	67772000	51378000	71215000	63258000	54681000	55141000	4.14691e+07	2.85449e+07	3.40763e+07	4.33239e+07	3.88649e+07	0	1.40662e+07	1.08548e+07	1.3465e+07	1.14188e+07	1.06863e+07	1.38141e+07
NCF1C	S	321	4	5	4	6401400	9543100	11777000	0	0	9142000	4.47809e+06	8.11054e+06	6.22498e+06	4.82993e+06	0	5.00486e+06	1.86543e+06	1.98091e+06	0	1.8005e+06	0	3.61462e+06
NCF1C	S	324	4	4	6	22294000	0	30935000	32293000	35762000	0	1.11712e+07	0	1.32976e+07	1.53302e+07	0	1.62141e+07	4.3972e+06	4.9796e+06	4.21868e+06	4.71485e+06	5.71347e+06	4.62046e+06
SAC31	S	402	6	3	2	8732800	10627000	8586100	8606800	8164300	10935000	0	0	5.9127e+06	0	6.90713e+06	6.89899e+06	0	0	0	0	2.48013e+06	2.80616e+06
RGPD4	S	1479	6	6	4	16513000	17517000	13797000	14731000	14750000	19385000	1.16476e+07	1.02752e+07	1.61598e+07	9.86842e+06	9.06673e+06	8.66588e+06	0	3.29254e+06	2.9446e+06	2.4983e+06	2.034e+06	0
RGPD4	S	1276	3	1	3	20968000	0	21822000	0	0	17200000	0	0	0	1.2435e+07	0	0	7.07029e+06	6.38862e+06	0	0	0	4.75237e+06
ANXA2	S	12	6	4	4	21810000	23822000	25375000	21893000	23784000	30390000	1.76016e+07	9.9082e+06	0	5.78458e+06	1.06574e+07	0	4.77987e+06	5.56502e+06	2.66237e+06	2.02423e+06	0	0
ANXA2	S	26	6	4	6	40631000	49112000	55891000	53529000	51805000	59787000	2.42024e+07	1.87571e+07	0	2.74923e+07	0	2.76549e+07	6.89481e+06	8.53642e+06	6.52565e+06	1.12794e+06	9.85618e+06	9.33228e+06
RHG32	S	706	6	1	2	29362000	22758000	26432000	34220000	32285000	22071000	0	1.34114e+07	0	0	0	0	0	3.58991e+06	2.84229e+06	0	0	0
P121C	S	674	6	4	3	24031000	25787000	31212000	36667000	30663000	25901000	1.0836e+07	0	1.149e+07	1.66208e+07	0	1.82036e+07	6.57483e+06	4.58178e+06	0	3.56917e+06	0	0
P121C	S	412	5	5	1	0	17170000	5661100	11837000	12482000	7515900	5.81645e+06	4.4693e+06	6.04939e+06	5.79161e+06	0	8.81686e+06	1.70302e+06	0	0	0	0	0
RHN2P	S	551	6	4	5	11339000	10360000	10734000	9329100	10491000	11555000	8.98212e+06	5.88875e+06	8.50787e+06	0	0	7.693e+06	3.29184e+06	3.83205e+06	0	2.58197e+06	2.53466e+06	4.07839e+06
EIF3C	S	166	4	4	2	0	5233600	8226100	5991100	6876900	0	4.35393e+06	0	0	4.81521e+06	6.69462e+06	8.97003e+06	842875	0	0	2.79498e+06	0	0
EIF3C	S	39	6	6	6	356970000	293670000	290890000	312480000	325560000	290830000	1.60932e+08	1.46999e+08	1.67496e+08	1.5393e+08	2.7345e+08	2.8824e+08	6.79087e+07	7.74847e+07	8.4129e+07	6.44572e+07	7.37955e+07	9.66718e+07
MCRI1	S	21	6	4	5	37897000	46666000	38607000	42726000	44412000	47930000	2.23938e+07	1.84925e+07	2.8479e+07	0	2.25322e+07	0	6.82349e+06	7.43152e+06	5.89548e+06	7.35345e+06	0	8.77623e+06
ICEF1	S	411	5	4	4	7354700	6944700	12816000	8971700	11081000	0	6.48342e+06	0	6.69681e+06	6.72231e+06	0	6.77197e+06	2.74697e+06	2.53489e+06	3.1928e+06	2.17371e+06	0	0
GTPB1	S	47	6	6	1	30774000	74941000	13763000	61223000	33766000	56444000	3.1248e+07	4.04055e+07	3.93045e+07	2.59319e+07	2.86724e+07	4.54161e+07	1.17003e+06	0	0	0	0	0
GTPB1	S	25	6	5	2	31881000	47441000	61579000	46637000	50348000	55103000	3.35511e+07	2.78021e+07	3.40522e+07	3.34654e+07	3.49444e+07	0	0	6.84633e+06	0	0	7.86523e+06	0
SMAP	S	147	4	5	4	10373000	0	15483000	0	8246000	11635000	1.25111e+07	1.60356e+07	1.35877e+07	0	9.69547e+06	2.26311e+07	0	9.11671e+06	8.20106e+06	4.87519e+06	0	6.66548e+06
SMAP	S	17	6	6	6	1043100000	975640000	954570000	978010000	835720000	980140000	6.66099e+08	5.16859e+08	6.57199e+08	5.678e+08	6.36409e+08	6.04478e+08	9.90722e+07	1.43054e+08	1.76305e+08	1.49169e+08	1.27164e+08	1.90181e+08
AP3B1	S	276	6	6	6	41154000	94949000	35074000	86701000	68959000	58767000	2.61297e+07	4.07615e+07	2.86328e+07	3.58476e+07	2.52749e+07	6.20213e+07	4.78779e+06	4.50557e+06	4.70063e+06	3.42818e+06	6.09894e+06	5.46318e+06
PSD11	S	14	6	6	1	13722000	14425000	14182000	16951000	19466000	10620000	5.04574e+06	6.53045e+06	4.32206e+06	8.24987e+06	6.33992e+06	9.40231e+06	0	0	0	0	2.52324e+06	0
PGRC1	S	181	6	6	6	34476000	37381000	111970000	80728000	55786000	29323000	1.55088e+08	2.32377e+08	1.96819e+08	2.68374e+08	9.43747e+07	3.62652e+08	1.28663e+08	1.4486e+08	1.05945e+08	1.20963e+08	8.78392e+07	1.45969e+08
PGRC1	S	57	6	5	6	128750000	137200000	137280000	98532000	135120000	132870000	4.73522e+07	4.23921e+07	5.29869e+07	4.89037e+07	3.55619e+07	0	1.47752e+07	2.16893e+07	1.50215e+07	1.20723e+07	5.71021e+06	1.90752e+07
SPT5H	S	36	5	3	1	53075000	52712000	48457000	45170000	0	51686000	5.03607e+07	0	0	4.06758e+07	0	4.82664e+07	0	1.37798e+07	0	0	0	0
DFFA	S	315	6	4	6	20704000	17663000	12980000	14895000	16535000	20894000	0	1.44799e+07	1.14373e+07	1.01633e+07	0	1.18006e+07	2.41371e+06	2.60271e+06	4.19375e+06	2.44727e+06	5.06932e+06	3.40114e+06
EIF3F	S	258	5	1	1	4359000	5016200	4392000	3983300	0	6252800	0	1.03181e+06	0	0	0	0	0	894495	0	0	0	0
EF2K	S	18	6	4	2	12787000	10075000	12474000	16127000	14408000	15459000	5.23891e+06	0	4.82092e+06	5.42835e+06	0	7.22864e+06	0	1.95767e+06	0	0	2.10769e+06	0
DNM1L	S	616	6	6	6	40452000	30667000	33872000	36700000	40101000	30631000	1.80319e+07	1.35758e+07	1.72803e+07	1.49078e+07	1.11949e+07	1.70716e+07	5.68131e+06	4.36691e+06	4.70227e+06	6.22735e+06	5.8314e+06	6.84657e+06
BIN1	S	296	5	4	5	15681000	0	19000000	27307000	19227000	15413000	0	1.47724e+07	2.95163e+06	1.15993e+07	9.86403e+06	0	4.74934e+06	5.11243e+06	4.03457e+06	1.48966e+06	5.63983e+06	0
BIN1	S	298	6	6	4	42868000	53110000	52915000	36433000	66505000	63847000	4.2735e+07	3.57685e+07	3.98802e+07	4.61237e+07	3.25819e+07	4.42162e+07	1.03791e+07	0	1.79575e+07	0	1.06423e+07	1.25179e+07
BIN1	S	303	6	6	3	10463000	16607000	18951000	7884800	27147000	21424000	1.41766e+07	1.33018e+07	1.1676e+07	2.05249e+07	5.79733e+06	2.05425e+07	1.94399e+06	0	6.0225e+06	0	0	2.62159e+06
BIN1	S	331	5	6	5	65932000	0	53824000	57039000	59566000	51274000	1.71406e+07	1.81873e+07	3.20633e+07	2.14765e+07	2.68088e+07	3.30478e+07	6.06351e+06	0	5.60394e+06	6.14788e+06	7.50633e+06	1.02114e+07
IMA4	S	60	6	6	6	125290000	140300000	118610000	141060000	138510000	145050000	1.06356e+08	7.08645e+07	1.05605e+08	8.93641e+07	9.13947e+07	8.71357e+07	1.57316e+07	2.70945e+07	3.00915e+07	2.11174e+07	1.65207e+07	3.20818e+07
BCL9	S	687	6	5	3	13198000	13456000	19490000	16985000	15286000	15117000	6.82603e+06	6.71022e+06	9.2744e+06	0	7.68113e+06	1.1147e+07	0	3.95301e+06	2.16688e+06	0	2.29702e+06	0
BCL9	S	278	4	6	5	0	44023000	0	48382000	62604000	36911000	2.24883e+07	1.86213e+07	1.53223e+07	1.43276e+07	1.96353e+07	2.11618e+07	4.69947e+06	0	5.08354e+06	2.35871e+06	6.8976e+06	6.20358e+06
LAD1	S	177	6	6	4	23979000	26609000	24679000	33926000	32029000	28788000	1.36042e+07	7.58487e+06	1.16127e+07	9.70338e+06	1.14747e+07	1.02842e+07	0	3.00449e+06	0	1.40518e+06	2.71947e+06	1.52816e+06
LAD1	S	355	2	2	4	15706000	0	17374000	0	0	0	1.31308e+06	0	1.35042e+07	0	0	0	1.03314e+06	3.57616e+06	5.6044e+06	0	0	4.7279e+06
LAD1	S	356	5	6	3	2419100	18962000	0	20132000	23087000	23866000	9.48735e+06	8.82345e+06	2.00856e+06	8.84609e+06	8.78302e+06	8.97377e+06	2.16348e+06	0	3.88519e+06	0	3.66426e+06	0
LAD1	S	394	6	6	5	51337000	48167000	44045000	70233000	51364000	57244000	1.92822e+07	1.79157e+07	1.82022e+07	1.69045e+07	1.48445e+07	2.8101e+07	6.41565e+06	5.35924e+06	4.6701e+06	4.81366e+06	0	1.03251e+06
RCAS1	S	36	6	6	6	192000000	169330000	152200000	150050000	156240000	175460000	8.60962e+07	6.4175e+07	1.07277e+08	6.28476e+07	9.03464e+07	8.33756e+07	1.61322e+07	2.13391e+07	3.07021e+07	2.46498e+07	1.80041e+07	2.79731e+07
SDCB1	S	6	6	6	6	132330000	148240000	111890000	133690000	134380000	126530000	4.9897e+07	4.70247e+07	5.30066e+07	5.83776e+07	5.65998e+07	6.04808e+07	1.56205e+07	1.20177e+07	1.28409e+07	1.62979e+07	1.63478e+07	1.37369e+07
NOP56	S	569	6	4	1	25353000	37768000	10521000	48222000	16412000	37972000	1.38044e+07	2.52177e+06	0	6.39003e+06	0	1.14955e+07	0	0	0	0	6.08822e+06	0
NOP56	S	570	6	6	4	68600000	79588000	70811000	62047000	79986000	57405000	4.89806e+07	4.68072e+07	3.92891e+07	4.94443e+07	3.36214e+07	6.5454e+07	1.8311e+06	0	1.38887e+07	1.10333e+07	1.70498e+07	0
NOP56	S	563	5	6	4	59661000	20343000	7719200	60781000	11071000	0	5.73008e+06	1.42164e+07	3.73552e+06	2.23037e+07	1.85805e+07	3.17974e+07	0	3.77263e+06	1.90624e+06	0	6.73913e+06	5.03646e+06
IMA3	S	60	6	6	6	23833000	42078000	32942000	38180000	36682000	43755000	2.03755e+07	1.6251e+07	1.83174e+07	2.2007e+07	1.89648e+07	1.77579e+07	3.91222e+06	5.00663e+06	5.69996e+06	5.81392e+06	3.63093e+06	5.03832e+06
NFIB	S	328	5	6	5	34829000	40172000	26880000	45989000	0	27972000	1.27572e+07	1.53396e+07	2.97031e+06	1.06178e+07	1.25359e+07	1.31119e+07	2.62928e+06	0	2.01605e+06	4.20773e+06	2.54491e+06	3.26924e+06
P3C2B	S	314	6	5	3	149590000	145880000	116170000	168340000	129140000	182370000	3.36346e+07	2.07126e+07	2.47101e+07	2.18149e+07	0	2.95141e+07	7.88084e+06	1.01202e+07	0	0	1.0821e+07	0
ARI1A	S	696	6	6	6	55058000	50432000	60386000	62318000	71315000	66436000	3.63245e+07	3.72936e+07	3.66453e+07	3.70475e+07	3.62256e+07	4.31108e+07	1.09539e+07	1.06467e+07	1.00664e+07	1.167e+07	1.32086e+07	1.33277e+07
ARI1A	S	363	5	1	1	22424000	27762000	27203000	26766000	27892000	0	0	0	5.46922e+06	0	0	0	0	0	1.26488e+06	0	0	0
ARI1A	S	382	6	2	1	7096400	12748000	9059900	10813000	10033000	8644700	0	0	4.2658e+06	3.43906e+06	0	0	0	0	0	0	1.85401e+06	0
TRAD1	S	326	2	1	2	0	161260000	145800000	0	0	0	0	6.14719e+07	0	0	0	0	2.08191e+07	0	0	0	0	2.35801e+07
TRAD1	S	327	4	5	2	162830000	0	0	139210000	157330000	168520000	7.742e+07	0	6.98097e+07	6.5966e+07	7.47126e+07	8.20504e+07	0	2.23603e+07	0	0	0	1.57878e+06
TRAD1	S	415	6	6	6	261890000	227700000	244310000	267650000	245820000	227020000	1.54669e+08	1.31945e+08	1.37705e+08	1.4272e+08	1.46419e+08	1.60776e+08	4.71974e+07	5.20076e+07	5.2814e+07	4.52678e+07	4.84326e+07	4.58224e+07
HSPB6	S	16	6	6	6	97609000	108650000	116540000	108330000	104760000	101070000	2.79669e+07	1.96404e+07	3.46609e+07	2.4921e+07	3.75244e+07	3.35049e+07	7.6979e+06	6.48161e+06	7.98921e+06	7.4215e+06	1.03894e+07	1.2042e+07
AP3D1	S	658	6	6	6	19111000	40095000	14727000	21687000	29163000	46843000	7.65761e+06	2.68396e+07	1.1605e+07	1.28807e+07	1.69788e+07	3.05689e+07	5.78502e+06	4.09727e+06	6.14229e+06	7.91837e+06	4.84629e+06	7.10292e+06
AP3D1	S	829	5	5	5	52692000	51971000	60245000	56987000	0	52966000	2.24817e+07	2.2163e+06	0	1.65931e+07	1.59174e+07	1.85532e+07	5.75868e+06	5.60371e+06	0	5.20682e+06	5.18608e+06	7.46135e+06
ABLM1	S	706	6	6	2	35329000	34500000	26962000	37797000	38060000	29230000	1.37571e+07	7.72398e+06	1.50544e+07	1.00431e+07	1.08853e+07	1.04332e+07	1.85208e+06	0	0	0	1.59761e+06	0
ABLM1	S	587	6	4	6	34849000	37591000	25735000	49214000	40382000	50518000	1.34255e+07	0	1.42823e+07	0	1.14606e+07	1.4975e+07	2.75746e+06	4.05532e+06	3.5207e+06	3.6039e+06	3.49716e+06	4.08142e+06
ABLM1	S	452	6	6	2	88862000	100100000	118520000	106700000	113530000	91123000	3.03162e+07	2.78505e+07	2.70373e+07	2.87669e+07	3.43774e+07	4.77675e+07	0	1.19672e+07	7.74428e+06	0	0	0
ABLM1	S	655	6	6	6	52462000	59351000	50073000	56054000	58150000	48045000	7.33434e+06	8.12681e+06	7.02206e+06	5.92677e+06	8.01714e+06	1.03594e+07	2.83879e+06	2.69826e+06	2.18662e+06	2.79801e+06	3.09864e+06	2.92083e+06
ABLM1	S	431	6	6	5	89998000	66380000	86773000	85669000	75610000	82160000	3.18853e+07	2.66396e+07	3.57531e+07	3.12172e+07	3.68739e+07	3.52872e+07	0	1.23065e+07	1.18667e+07	1.13908e+07	1.14297e+07	1.16649e+07
KMT2D	S	373	4	3	4	11770000	11486000	10502000	0	12655000	0	0	0	8.82455e+06	1.41353e+07	0	1.1541e+07	4.58294e+06	3.08e+06	3.82087e+06	0	0	4.22428e+06
KMT2D	S	1671	6	6	5	31647000	29545000	36621000	27433000	37564000	33105000	3.15315e+07	2.73274e+07	2.91427e+07	2.72219e+07	2.59231e+07	3.28391e+07	1.13111e+07	0	8.24487e+06	1.18532e+07	9.70773e+06	1.16789e+07
KMT2D	S	3130	6	2	2	25617000	24657000	25717000	29746000	23389000	25312000	6.45859e+06	0	5.76898e+06	0	0	0	2.61273e+06	1.90869e+06	0	0	0	0
PDCD5	S	119	6	6	6	12230000	14199000	11433000	17555000	12672000	15234000	7.8154e+06	6.96998e+06	6.33904e+06	6.35245e+06	4.53128e+06	8.47447e+06	697731	1.97438e+06	1.46081e+06	1.05153e+06	2.4475e+06	2.35055e+06
NHRF1	S	280	6	6	6	22813000	24618000	27639000	19312000	21996000	27615000	1.43949e+07	8.75071e+06	1.03578e+07	1.11459e+07	1.06084e+07	1.16401e+07	4.15553e+06	3.02873e+06	3.76051e+06	3.63256e+06	4.04343e+06	3.61252e+06
NHRF1	S	269	6	3	1	24226000	23199000	30318000	20588000	20295000	22853000	7.38665e+06	0	6.91042e+06	0	0	8.8729e+06	1.54934e+06	0	0	0	0	0
NHRF1	S	290	5	4	1	47799000	53186000	52486000	55187000	50124000	0	0	5.62613e+07	4.5293e+07	4.13702e+07	0	6.60451e+07	0	0	0	0	0	1.25302e+06
APOL1	S	311	6	6	6	32909000	42280000	44239000	47821000	42230000	42297000	2.26839e+07	2.15059e+07	2.36442e+07	2.23476e+07	2.1033e+07	2.64154e+07	9.23254e+06	6.64964e+06	7.9736e+06	8.54947e+06	8.71004e+06	8.33436e+06
APOL1	S	314	5	6	6	24204000	25457000	27468000	26376000	26475000	0	1.64907e+07	1.18146e+07	1.04493e+07	1.44779e+07	1.32939e+07	2.01148e+07	5.52284e+06	4.37763e+06	5.33057e+06	5.05464e+06	5.05953e+06	7.1514e+06
SCAM3	S	32	6	5	4	99388000	64756000	72708000	94781000	82843000	78806000	1.89771e+07	0	1.9905e+07	2.09251e+07	1.6958e+07	2.39079e+07	8.03209e+06	3.99356e+06	6.17794e+06	0	4.47714e+06	0
SCAM3	S	76	6	1	2	70275000	62606000	90272000	83579000	89670000	57901000	0	0	3.43642e+07	0	0	0	0	7.43385e+06	8.5476e+06	0	0	0
IKKB	S	672	4	3	1	7416300	0	8341500	0	8554600	7151500	6.27113e+06	0	3.38126e+06	4.07923e+06	0	0	1.61793e+06	0	0	0	0	0
MYPT1	S	299	5	2	2	28109000	31526000	30470000	32689000	21680000	0	0	0	1.64099e+07	0	0	1.47419e+07	0	0	5.64053e+06	0	0	2.22808e+06
MYPT1	S	445	6	6	3	77902000	81562000	73353000	90416000	77951000	68880000	3.74519e+07	2.69956e+07	4.48183e+07	2.89822e+07	2.79603e+07	3.55993e+07	0	1.6135e+07	0	8.57603e+06	0	9.88252e+06
MYPT1	S	507	6	5	3	22390000	25283000	21583000	22947000	27390000	22554000	9.19353e+06	8.19933e+06	8.80192e+06	7.50334e+06	0	1.15518e+07	0	3.52046e+06	3.24057e+06	0	1.79023e+06	0
MYPT1	S	910	6	6	4	72521000	57969000	57732000	68573000	52260000	71790000	6.46848e+06	6.14323e+06	7.14886e+06	5.15079e+06	5.74678e+06	7.43126e+06	2.42629e+06	3.17229e+06	2.01997e+06	0	2.0422e+06	0
MYPT1	S	668	3	2	3	8999000	0	8510500	0	7449600	0	0	0	2.97888e+06	0	0	4.40359e+06	0	978603	1.01554e+06	0	1.39747e+06	0
HNRDL	S	241	3	4	2	5109300	0	5975300	0	5082200	0	0	4.37195e+06	6.09708e+06	5.54746e+06	0	7.68794e+06	0	0	1.65967e+06	2.01106e+06	0	0
ZN609	S	358	6	4	1	11610000	9805400	8381600	10148000	9763900	9713600	0	2.70989e+06	4.22581e+06	2.70769e+06	0	3.48389e+06	0	0	0	0	0	1.72551e+06
ZN609	S	576	5	5	1	19643000	4124600	0	20835000	17119000	5222000	5.93358e+06	7.34819e+06	6.40035e+06	9.24386e+06	0	9.59438e+06	0	0	0	0	2.4228e+06	0
ZN609	S	491	6	2	2	11469000	13012000	8717900	12952000	13485000	10581000	4.75763e+06	0	0	3.61509e+06	0	0	1.86739e+06	1.10301e+06	0	0	0	0
PDZD2	S	1270	6	2	1	20863000	23644000	21411000	29928000	21795000	16665000	0	0	0	1.30488e+07	0	1.84334e+07	0	0	0	0	5.19633e+06	0
MAST4	S	2102	6	5	6	193200000	138190000	133440000	222230000	120100000	124560000	7.03173e+07	1.11688e+06	1.57141e+06	0	1.47438e+08	6.62122e+07	1.35584e+07	5.63144e+06	3.66239e+06	1.27859e+07	2.61623e+07	1.58789e+07
MAST4	S	1370	5	1	1	0	3807800	5435900	5224000	6209900	5426800	3.33181e+06	0	0	0	0	0	0	665500	0	0	0	0
MAST4	S	2442	5	1	2	0	8645900	6931600	8772700	8347000	6517200	0	0	1.75891e+06	0	0	0	938798	613063	0	0	0	0
SC16A	S	2083	6	4	2	43986000	44516000	45736000	51065000	52591000	58784000	0	3.13886e+07	0	2.93185e+07	3.9755e+07	4.13351e+07	1.00326e+07	1.72716e+07	0	0	0	0
SC16A	S	1069	5	6	6	21519000	23097000	21252000	20126000	0	27590000	1.78014e+07	1.39767e+07	1.87943e+07	2.30377e+07	2.31124e+07	1.86128e+07	3.05133e+06	6.18423e+06	8.15817e+06	7.31104e+06	7.90392e+06	9.7054e+06
SC16A	S	1327	6	6	4	40223000	32759000	25989000	38274000	34891000	35288000	2.35937e+07	1.34886e+07	1.64171e+07	1.93353e+07	1.36053e+07	2.07236e+07	4.87612e+06	0	9.74898e+06	5.45315e+06	0	8.17332e+06
SC16A	S	1964	6	6	5	32780000	30046000	25567000	33507000	29547000	33308000	1.31536e+07	1.5818e+07	1.82066e+07	1.78999e+07	1.60288e+07	2.22817e+07	5.04695e+06	3.96489e+06	4.65216e+06	0	4.04413e+06	6.27979e+06
KHNYN	S	10	6	6	6	19924000	18637000	29766000	22107000	20953000	19230000	1.16357e+07	1.0867e+07	9.58932e+06	1.04433e+07	1.27304e+07	1.21594e+07	3.34288e+06	3.5454e+06	5.6347e+06	5.04601e+06	3.6328e+06	5.77896e+06
SR140	S	67	6	6	5	24881000	16200000	19410000	20548000	24952000	17741000	7.31061e+06	1.04095e+07	9.16496e+06	7.30512e+06	7.36775e+06	9.93721e+06	4.17371e+06	635762	0	1.03733e+06	3.39951e+06	2.61157e+06
SR140	S	485	6	3	2	5582900	6947100	6502700	5577500	9032500	6843600	0	2.13855e+06	0	2.26223e+06	0	4.41722e+06	0	3.40464e+06	0	1.93229e+06	0	0
SET1A	S	468	5	3	5	12995000	0	90916000	15064000	12876000	17425000	1.65815e+07	0	2.26641e+07	0	0	6.29838e+07	3.07674e+06	4.52025e+06	5.61419e+06	2.26108e+06	0	6.67434e+06
SET1A	S	470	5	3	5	12995000	0	18189000	15064000	12876000	17425000	1.65815e+07	0	2.26641e+07	0	0	1.10896e+07	3.07674e+06	4.52025e+06	5.61419e+06	2.26108e+06	0	6.67434e+06
SYNEM	S	1049	6	5	6	18327000	18154000	19048000	18493000	17896000	18824000	0	9.36736e+06	1.01244e+07	1.37819e+07	1.30752e+07	1.30842e+07	3.86445e+06	4.9211e+06	6.14135e+06	4.89943e+06	4.13525e+06	4.9444e+06
ARHGB	S	1155	5	4	2	15284000	16705000	14329000	14249000	17812000	0	1.24792e+07	8.01341e+06	0	0	1.39077e+07	1.36417e+07	2.77284e+06	0	4.54402e+06	0	0	0
ARHGB	S	245	4	2	2	0	17237000	0	19574000	13893000	19444000	9.84249e+06	0	0	0	9.08914e+06	0	0	3.39369e+06	3.37038e+06	0	0	0
ARHGB	S	1480	3	1	1	10702000	0	0	9325100	7944900	0	5.78304e+06	0	0	0	0	0	0	0	2.92572e+06	0	0	0
FYB1	S	457	4	5	2	101630000	14983000	114970000	102680000	0	0	0	7.72025e+07	1.1285e+08	1.17762e+08	9.48362e+07	1.18164e+08	0	3.91991e+06	0	0	2.50087e+07	0
ARC1B	S	310	6	3	3	20564000	23294000	19442000	27896000	36900000	21620000	8.90432e+06	0	9.36165e+06	6.03599e+06	0	0	0	2.89123e+06	863639	0	2.06285e+06	0
PGRC2	S	104	6	4	1	9282800	9119200	9005500	10511000	10597000	7969200	0	2.46617e+06	2.54155e+06	2.73846e+06	0	3.1204e+06	0	1.45151e+06	0	0	0	0
ZN185	S	64	5	2	4	25203000	28661000	30977000	31704000	27898000	0	0	0	2.90108e+06	6.8713e+06	0	0	1.65412e+06	1.68738e+06	3.78498e+06	0	0	2.57078e+06
ZN185	S	453	6	6	6	38430000	41545000	41391000	47785000	40877000	41152000	1.89123e+07	1.92404e+07	1.75555e+07	2.10611e+07	2.42332e+07	3.20655e+07	1.01839e+07	9.07103e+06	7.40729e+06	8.00762e+06	1.24493e+07	8.50239e+06
ZN185	S	465	6	5	4	37702000	38665000	42719000	38427000	44616000	30198000	1.63549e+07	1.96034e+07	2.02847e+07	0	1.48779e+07	1.58506e+07	7.06587e+06	0	6.71792e+06	0	7.92e+06	5.06885e+06
CASC3	S	148	6	4	1	77504000	40193000	85977000	94040000	55916000	5919600	7.23369e+07	0	7.07612e+07	6.6744e+07	0	8.08967e+07	682186	0	0	0	0	0
RER1	S	95	6	3	1	21198000	19925000	21225000	24784000	23353000	24210000	3.26567e+06	5.45801e+06	0	0	0	3.77859e+06	0	0	3.57104e+06	0	0	0
SHIP2	S	132	5	6	5	20062000	0	20867000	17506000	21171000	18838000	1.26497e+07	1.17643e+07	9.74294e+06	1.23535e+07	1.23645e+07	1.37035e+07	1.92975e+06	4.43519e+06	2.49341e+06	2.70595e+06	0	3.31282e+06
STX7	S	129	4	6	4	17551000	0	0	17179000	8870600	4835700	7.88529e+06	1.09376e+07	5.59756e+06	9.73832e+06	6.50144e+06	9.30627e+06	1.22939e+06	3.53352e+06	0	0	1.32515e+06	1.17395e+06
PDPK2	S	214	6	6	5	65976000	70763000	56333000	82816000	74709000	62896000	3.32346e+07	3.51444e+07	2.59847e+07	3.79595e+07	3.20281e+07	4.31811e+07	7.0132e+06	0	9.484e+06	1.01992e+07	9.63315e+06	9.22415e+06
R113A	S	6	5	3	2	4592300	6098600	7907300	6965600	7678100	0	3.80452e+06	3.34456e+06	0	0	0	4.4392e+06	0	0	1.49716e+06	1.56622e+06	0	0
R113A	S	253	6	3	1	56488000	55662000	53097000	48253000	59448000	52512000	0	6.47441e+06	8.29339e+06	1.22594e+07	0	0	0	0	0	3.18277e+06	0	0
CLD3	S	209	6	5	5	13456000	10419000	14478000	12668000	19342000	15676000	6.45156e+06	7.21589e+06	6.29355e+06	0	5.26001e+06	8.08439e+06	2.18017e+06	3.12171e+06	1.85716e+06	0	2.02162e+06	2.68335e+06
ZZEF1	S	2444	6	6	6	28241000	25296000	21482000	29456000	28472000	22277000	1.06936e+07	9.59965e+06	1.00238e+07	8.61578e+06	1.11088e+07	1.31277e+07	4.18023e+06	3.99822e+06	3.72042e+06	4.53703e+06	2.74347e+06	5.09263e+06
ASAP2	S	701	6	6	6	48844000	37532000	38858000	52710000	39966000	42611000	2.23916e+07	2.46266e+07	2.42552e+07	2.61803e+07	1.32769e+07	2.77054e+07	5.01945e+06	8.59375e+06	8.63034e+06	4.37436e+06	2.8903e+06	7.04093e+06
ASAP2	S	822	6	4	3	15237000	14035000	14291000	11616000	12509000	15308000	0	0	8.61907e+06	7.20864e+06	8.15801e+06	6.49507e+06	0	1.38313e+06	0	2.28784e+06	968326	0
PJA2	S	253	4	4	1	9769200	7177400	10153000	0	7704100	0	4.94904e+06	0	4.22405e+06	4.73412e+06	0	8.80279e+06	0	0	0	0	2.61786e+06	0
SI1L1	S	208	5	3	1	0	8150400	8747700	13086000	15814000	8109200	0	3.26918e+06	0	4.03154e+06	0	4.71895e+06	0	0	1.44233e+06	0	0	0
SI1L1	S	1549	6	6	6	78447000	60060000	77290000	61534000	64261000	58146000	3.76475e+07	2.89317e+07	4.7484e+07	4.06472e+07	4.43216e+07	4.33041e+07	1.21394e+07	1.44743e+07	1.57479e+07	1.28926e+07	1.17353e+07	1.52e+07
SI1L1	S	1270	5	3	2	5816100	4258900	4279700	5840100	5133800	0	0	3.13183e+06	3.0092e+06	0	3.49774e+06	0	943086	0	0	0	0	994824
SI1L1	S	1585	3	4	6	66874000	0	52984000	62415000	0	0	0	0	1.66804e+07	1.38723e+07	1.4038e+07	2.28509e+07	3.73557e+06	6.80765e+06	5.06885e+06	4.03877e+06	4.69644e+06	5.83652e+06
SI1L1	S	1255	1	3	3	0	0	32785000	0	0	0	0	0	3.49905e+06	4.73675e+06	0	6.21466e+06	1.69936e+06	0	1.91519e+06	0	2.2319e+06	0
SEPT4	S	325	6	6	4	71876000	68038000	50008000	61996000	63022000	57693000	2.50441e+07	2.45958e+07	2.86021e+07	2.60154e+07	2.16521e+07	2.58968e+07	5.38161e+06	1.78153e+06	1.09499e+07	0	6.53847e+06	0
DC1L2	S	194	6	1	5	32595000	25564000	24536000	29040000	29829000	26124000	0	0	0	0	0	9.30891e+06	4.94417e+06	5.67921e+06	0	3.15854e+06	3.53002e+06	5.78036e+06
SNUT1	S	448	6	6	6	178060000	114040000	166670000	177110000	126510000	121810000	9.48911e+07	8.90279e+07	9.89347e+07	8.88543e+07	7.55696e+07	1.47014e+08	2.10608e+07	2.99144e+07	4.0383e+07	2.75629e+07	2.64163e+07	3.52443e+07
TGFI1	S	137	6	6	6	147290000	141790000	165260000	159600000	164660000	137360000	4.40909e+07	4.08274e+07	4.20185e+07	4.66885e+07	4.48754e+07	5.12024e+07	9.30455e+06	1.95572e+06	8.62614e+06	1.23468e+07	1.23608e+07	1.40858e+07
TGFI1	S	141	6	6	5	90862000	8119700	96765000	89555000	103830000	92053000	3.00635e+07	2.58045e+07	3.1459e+07	3.6953e+07	3.52652e+07	3.63772e+07	5.82907e+06	0	8.62614e+06	9.37353e+06	7.85125e+06	1.12792e+07
TGFI1	S	143	6	5	4	43856000	32829000	45513000	8139900	43919000	52482000	0	1.75915e+07	1.98858e+07	1.5795e+07	1.6716e+07	2.03023e+07	3.42258e+06	0	3.89614e+06	1.01016e+06	0	5.68318e+06
TGFI1	S	403	6	6	6	116470000	145060000	127610000	116430000	121330000	118340000	3.38829e+07	3.24127e+07	4.17131e+07	3.2727e+07	4.16603e+07	3.65552e+07	9.36654e+06	9.32856e+06	1.29669e+07	1.07909e+07	8.44553e+06	1.8171e+07
TGFI1	S	68	6	6	6	118210000	92896000	122710000	106980000	118480000	96557000	4.02275e+07	4.1612e+07	4.61698e+07	3.66256e+07	4.24405e+07	6.59331e+07	1.4864e+07	1.01051e+07	1.55645e+07	1.04022e+07	1.14461e+07	2.29644e+07
TGFI1	S	194	6	4	2	72895000	78367000	75622000	81279000	112300000	69380000	1.21115e+07	0	7.75541e+06	6.36871e+07	0	9.34011e+07	0	4.21635e+06	2.06912e+06	0	0	0
SRGP3	S	874	4	2	3	16810000	0	16688000	0	18079000	17448000	7.18403e+06	0	5.67866e+06	0	0	0	0	0	2.6083e+06	0	2.38085e+06	1.12727e+06
ADCY6	S	54	5	3	2	4613400	4411200	7191100	7095300	0	4869700	5.79491e+06	5.38351e+06	2.1302e+06	0	0	0	2.72203e+06	0	0	1.64545e+06	0	0
CTIF	S	299	2	1	1	0	0	22186000	0	23261000	0	0	0	0	1.26286e+07	0	0	0	5.97635e+06	0	0	0	0
VIP2	S	38	5	3	3	1702800	10916000	8671100	11673000	11931000	0	8.8729e+06	0	4.5282e+06	1.94164e+06	0	0	0	1.04794e+06	1.66715e+06	0	0	1.28066e+06
M3K7	S	439	6	6	6	41991000	48234000	69512000	48225000	55190000	42008000	3.36126e+07	2.71472e+07	3.67311e+07	4.01484e+07	3.01602e+07	3.75024e+07	1.06211e+07	1.25337e+07	1.1619e+07	9.57233e+06	9.61404e+06	1.38721e+07
MSI1H	S	15	5	2	5	15338000	0	15907000	13181000	11405000	13942000	1.55262e+07	0	0	0	0	6.29531e+06	4.98565e+06	5.84864e+06	6.50048e+06	5.55197e+06	3.05693e+06	0
RIPK2	S	363	6	6	4	14287000	16431000	9890400	17225000	17386000	10702000	8.11494e+06	4.88026e+06	9.53043e+06	5.97424e+06	5.6391e+06	7.71014e+06	2.05956e+06	1.05586e+06	1.50719e+06	0	1.83681e+06	0
RIPK2	S	531	6	6	4	11165000	19148000	12273000	9805500	12172000	19324000	8.10966e+06	5.60569e+06	6.80955e+06	5.08618e+06	5.61492e+06	6.3931e+06	2.26656e+06	0	2.73135e+06	1.45582e+06	0	2.80034e+06
PRPF3	S	619	6	6	5	34356000	46257000	29951000	40825000	33329000	57372000	1.61796e+07	9.52845e+06	9.76469e+06	1.19089e+07	9.79986e+06	1.56668e+07	4.05998e+06	3.61671e+06	6.30775e+06	2.23859e+06	0	3.68686e+06
TPD54	S	12	5	1	1	9174800	9705200	11713000	0	8208700	9966600	0	0	0	0	4.70994e+06	0	0	2.0635e+06	0	0	0	0
TPD54	S	166	6	6	6	90099000	106460000	86136000	95996000	80922000	87206000	2.64462e+07	2.00641e+07	2.76307e+07	1.65226e+07	2.77296e+07	3.85793e+07	3.16553e+06	6.56551e+06	5.30633e+06	5.62025e+06	7.15536e+06	5.18678e+06
IF4G3	S	1156	6	6	5	55558000	55503000	29836000	49334000	54249000	48561000	1.5548e+07	4.19812e+07	1.32528e+07	2.39497e+07	3.76123e+07	3.69069e+07	6.435e+06	4.30818e+06	3.13244e+06	1.07022e+07	0	3.45125e+06
IF4G3	S	1409	3	2	6	0	21954000	19394000	0	24518000	0	0	1.55891e+07	0	0	1.44463e+07	0	4.84676e+06	5.01782e+06	1.02643e+07	6.8743e+06	3.87284e+06	7.03767e+06
IF4G3	S	495	6	6	5	41140000	28263000	34573000	38793000	35611000	28066000	1.26592e+07	8.03143e+06	1.10151e+07	8.53359e+06	9.00344e+06	9.22694e+06	2.38178e+06	2.18618e+06	3.00845e+06	1.74052e+06	0	3.06322e+06
E41L2	S	715	6	6	4	14029000	15464000	14202000	13283000	12764000	17333000	6.13576e+06	8.27493e+06	5.99511e+06	7.57498e+06	5.95621e+06	8.25734e+06	3.14665e+06	2.13729e+06	2.13001e+06	0	2.07599e+06	0
E41L2	S	39	4	4	2	0	5694500	8783000	0	6297000	7130900	4.17438e+06	0	0	6.57792e+06	3.47576e+06	8.20944e+06	2.10202e+06	2.38621e+06	0	0	0	0
E41L2	S	647	3	6	3	4750200	0	8210400	4820700	0	0	4.02956e+06	5.9182e+06	4.14801e+06	4.61347e+06	8.58677e+06	5.4679e+06	0	0	0	2.32349e+06	2.04411e+06	2.77004e+06
E41L2	S	499	6	5	6	14080000	18265000	16201000	16749000	19651000	20862000	1.04651e+07	8.4125e+06	8.55468e+06	0	8.38437e+06	1.03128e+07	4.47527e+06	4.27182e+06	4.10892e+06	5.11849e+06	4.65379e+06	4.47854e+06
E41L2	S	87	6	6	4	47555000	30342000	41068000	42716000	35968000	39362000	1.0593e+07	8.59798e+06	1.1563e+07	8.5582e+06	1.61635e+07	1.63402e+07	0	738281	0	3.61578e+06	6.28282e+06	3.69082e+06
TGON2	S	298	6	4	3	33525000	29305000	30362000	33919000	29465000	33281000	0	0	3.37357e+07	2.64726e+07	2.1831e+07	2.93668e+07	4.17231e+06	0	0	1.3066e+07	0	1.53082e+07
WIPF1	S	276	6	4	2	13070000	11050000	9941500	20622000	14532000	13865000	0	0	3.90979e+06	3.24831e+06	2.93932e+06	6.89746e+06	0	0	1.29513e+06	0	0	1.5407e+06
WIPF1	S	340	6	6	5	34988000	28047000	29570000	27307000	36499000	26846000	1.23194e+07	1.51981e+07	1.54086e+07	1.69617e+07	1.14246e+07	2.11202e+07	0	3.08816e+06	3.82623e+06	3.96e+06	1.76934e+06	5.72862e+06
RGS14	S	288	6	6	6	33716000	27855000	25880000	25680000	29951000	29347000	1.05442e+07	1.33064e+07	9.4423e+06	1.37129e+07	1.01904e+07	1.92373e+07	4.72953e+06	4.39674e+06	5.4119e+06	3.94368e+06	4.24828e+06	3.79919e+06
DENR	S	73	6	6	4	97829000	78985000	96880000	92087000	103960000	76917000	6.77395e+07	8.03736e+07	6.54496e+07	1.01231e+08	5.47669e+07	1.1572e+08	0	0	2.92502e+07	2.34612e+07	3.37341e+07	2.08336e+06
DNPH1	S	169	5	6	6	109280000	0	98735000	93729000	95082000	110070000	5.99226e+07	4.54512e+07	6.63748e+07	5.56658e+07	7.58641e+07	6.64297e+07	2.0611e+07	3.11845e+07	2.60341e+07	2.17881e+07	2.05816e+07	2.62135e+07
HTSF1	S	676	6	6	6	27966000	23882000	27990000	37752000	31845000	25632000	1.58295e+07	2.63846e+07	1.79954e+07	2.56001e+07	1.09053e+07	2.81318e+07	5.63913e+06	5.90387e+06	6.13902e+06	3.8507e+06	6.25741e+06	5.14623e+06
HTSF1	S	579	6	6	6	325210000	283140000	349890000	362320000	325350000	278340000	2.63846e+08	2.63253e+08	3.11161e+08	3.31599e+08	2.01452e+08	3.47796e+08	7.53896e+07	7.78623e+07	7.90229e+07	8.27913e+07	7.09733e+07	9.02978e+07
HTSF1	S	624	6	6	6	606770000	712400000	576410000	745180000	859730000	826460000	3.60915e+08	3.68761e+08	3.64366e+08	3.8043e+08	2.28311e+08	3.95308e+08	2.67775e+07	5.0339e+07	4.8915e+07	3.18021e+07	2.33377e+07	4.75913e+07
HTSF1	S	529	6	5	5	18133000	19621000	25366000	18462000	24306000	21210000	1.49128e+07	0	1.50992e+07	1.88152e+07	1.70157e+07	1.90903e+07	4.70972e+06	6.6268e+06	6.25368e+06	7.7233e+06	5.59019e+06	0
HTSF1	S	453	6	6	6	3495000	20080000	39734000	36967000	33174000	32284000	2.26355e+07	3.04217e+07	2.61715e+07	3.15579e+07	2.00243e+07	3.29599e+07	1.09949e+07	1.18986e+07	9.88928e+06	9.28847e+06	7.10735e+06	1.07078e+07
HTSF1	S	481	6	6	6	68634000	79075000	45943000	84731000	88822000	69434000	1.66235e+07	4.933e+07	3.02305e+07	3.86364e+07	3.46323e+07	3.89638e+07	9.54017e+06	9.17311e+06	8.82913e+06	1.04637e+07	1.26609e+07	1.86168e+07
HTSF1	S	713	6	6	5	28229000	25431000	26339000	42594000	39737000	29079000	2.14222e+07	2.2196e+07	3.28764e+07	2.04858e+07	2.93141e+07	1.43626e+07	0	4.74142e+06	8.93377e+06	5.46924e+06	2.98235e+06	1.00704e+07
HTSF1	S	714	6	6	5	15100000	25431000	26339000	42594000	39737000	29079000	2.14222e+07	2.2196e+07	3.28764e+07	2.04858e+07	2.93141e+07	1.43626e+07	0	4.74142e+06	8.93377e+06	5.46924e+06	2.98235e+06	1.00704e+07
HTSF1	S	702	6	6	6	67518000	73440000	77521000	111380000	81676000	83150000	4.36711e+07	4.74423e+07	4.69544e+07	4.34206e+07	3.93418e+07	5.40769e+07	1.11086e+07	1.11445e+07	7.91417e+06	7.03347e+06	1.07779e+07	1.37959e+07
HTSF1	S	642	6	6	6	523280000	542990000	567570000	550930000	534670000	540410000	3.10964e+08	2.9914e+08	3.11623e+08	3.40324e+08	2.41145e+08	3.37599e+08	4.85841e+07	4.85352e+07	7.41008e+07	6.65313e+07	4.87123e+07	9.36095e+07
HTSF1	S	616	6	6	6	502690000	553700000	462060000	618460000	699050000	692340000	2.70923e+08	2.55298e+08	2.58858e+08	2.58265e+08	1.49506e+08	2.71121e+08	2.3925e+07	3.71063e+07	3.6018e+07	1.9102e+07	2.17031e+07	3.24849e+07
AAKB2	S	108	6	1	1	30991000	22970000	24321000	18200000	26668000	20681000	0	0	2.20531e+06	0	0	0	0	0	2.85254e+06	0	0	0
SGTA	S	77	6	5	3	36152000	37275000	31044000	25636000	36291000	28696000	1.58416e+07	2.09789e+07	2.25674e+07	2.55649e+07	0	2.42222e+07	6.18726e+06	0	0	0	4.03854e+06	3.1068e+06
ENSA	S	2	6	6	6	225950000	276660000	195690000	291650000	356690000	351210000	2.11635e+08	2.45628e+08	1.97335e+08	2.48573e+08	2.24487e+08	3.38082e+08	8.44156e+07	7.5625e+07	9.10553e+07	7.07938e+07	1.09133e+08	8.48678e+07
AKAP8	S	339	6	6	4	45683000	48900000	26241000	34185000	53798000	36306000	3.8476e+07	1.37859e+07	3.61948e+07	3.643e+07	2.59034e+07	2.98657e+07	4.3951e+06	5.35248e+06	3.11962e+06	0	4.74468e+06	0
AKAP8	S	323	6	6	1	47885000	37883000	10914000	29745000	41097000	24304000	2.02614e+07	1.48256e+07	2.05963e+07	3.03052e+07	1.55014e+07	1.05947e+07	0	0	0	0	0	1.18884e+06
AKAP8	S	328	6	6	6	47885000	54220000	27966000	47021000	59296000	40587000	3.08238e+07	1.48256e+07	2.05963e+07	3.03052e+07	1.55014e+07	2.60308e+07	3.85116e+06	5.38417e+06	5.19284e+06	3.28066e+06	2.91896e+06	1.18884e+06
NRDC	S	94	6	6	6	93347000	59203000	81758000	120290000	95246000	75107000	3.42082e+07	5.29363e+07	4.48842e+07	3.72233e+07	2.84262e+07	5.40637e+07	1.33664e+07	1.14717e+07	1.26286e+07	1.16078e+07	2.11004e+07	1.18243e+07
KIF1C	S	915	6	4	1	30808000	30218000	27069000	28425000	33966000	39323000	7.02294e+06	0	6.32146e+06	4.07329e+06	0	6.91899e+06	0	0	1.33233e+06	0	0	0
RAD21	S	545	2	2	3	0	9999200	0	0	0	15183000	0	0	7.26512e+06	1.06255e+07	0	0	3.92644e+06	0	4.27998e+06	0	0	4.60205e+06
DHX16	S	103	6	6	6	82213000	84216000	76073000	84753000	89271000	104490000	4.55106e+07	2.84438e+07	4.34931e+07	3.59575e+07	2.81098e+07	2.21323e+07	6.93303e+06	8.20292e+06	8.08337e+06	5.21591e+06	5.12362e+06	5.97705e+06
DHX16	S	106	6	5	5	60452000	67033000	44598000	47680000	51967000	64690000	3.11601e+07	2.04304e+07	3.95374e+07	2.48991e+07	1.59068e+07	0	4.455e+06	5.33057e+06	4.76169e+06	3.4918e+06	0	4.55358e+06
DHX16	S	160	6	6	6	38781000	23010000	25999000	38062000	38889000	31302000	9.41791e+06	7.88463e+06	1.05523e+07	7.4339e+06	1.07319e+07	1.19581e+07	2.4179e+06	4.00614e+06	3.69619e+06	2.65538e+06	2.74487e+06	3.40697e+06
MYPT2	S	839	5	4	4	11318000	0	10590000	12195000	9493700	6505900	5.28176e+06	8.57556e+06	0	5.45098e+06	5.75953e+06	0	2.03917e+06	1.89288e+06	0	2.32181e+06	0	1.22694e+06
BNI3L	S	120	3	2	2	0	22819000	0	41961000	27834000	0	0	1.06684e+07	0	1.04262e+07	0	0	0	0	0	1.39828e+06	0	1.87934e+06
PLIN1	S	382	6	6	6	84789000	107490000	89625000	91918000	73813000	115050000	4.39678e+07	2.07708e+07	4.16581e+07	2.82328e+07	2.62154e+07	2.91229e+07	6.22479e+06	1.00251e+07	8.01275e+06	6.17864e+06	3.97352e+06	1.02498e+07
PLIN1	S	174	6	6	3	9019000	8065900	7041600	11764000	10250000	8269200	6.35706e+06	7.43126e+06	5.49999e+06	6.00346e+06	5.12705e+06	5.57097e+06	1.06537e+06	1.58952e+06	0	1.72614e+06	0	0
PLIN1	S	408	2	5	1	0	18402000	0	0	0	13504000	5.36505e+06	4.07439e+06	5.0475e+06	4.54754e+06	0	5.3455e+06	0	1.58561e+06	0	0	0	0
PLIN1	S	130	6	6	6	50598000	50601000	57841000	62907000	54944000	53683000	4.20954e+07	4.64358e+07	4.29371e+07	3.92803e+07	3.88408e+07	5.03365e+07	1.60479e+07	1.45272e+07	1.58395e+07	1.4548e+07	1.32466e+07	1.91717e+07
PLIN1	S	436	4	5	5	0	7398300	16316000	12434000	9037200	0	9.112e+06	0	8.56831e+06	6.90207e+06	1.18456e+07	8.5182e+06	3.16856e+06	2.98981e+06	3.66239e+06	4.26786e+06	0	3.53888e+06
PLIN1	S	81	6	4	4	71099000	63398000	68274000	58534000	57656000	40332000	1.59062e+07	1.59506e+07	0	0	1.83387e+07	1.57343e+07	4.54938e+06	0	6.69858e+06	0	5.47669e+06	6.47881e+06
SOX15	S	37	6	5	5	21607000	19685000	16932000	12649000	17647000	20648000	1.26629e+07	5.39296e+06	1.23153e+07	7.68882e+06	0	9.3133e+06	4.16462e+06	4.65589e+06	4.10286e+06	0	3.8218e+06	3.75212e+06
KPRB	S	227	6	6	4	395090000	378440000	300950000	280530000	397470000	418460000	4.5304e+07	3.6942e+07	5.97402e+07	1.10206e+07	5.81754e+07	4.91894e+07	2.01195e+06	0	3.92155e+07	0	3.88729e+06	1.34804e+07
SMCA5	S	116	6	3	4	12486000	15916000	20347000	18193000	10866000	18168000	0	0	5.83403e+06	3.47334e+06	4.31151e+06	0	1.47015e+06	1.28092e+06	0	2.475e+06	0	1.83353e+06
JIP4	S	730	6	6	3	18618000	22561000	40966000	21169000	18285000	29826000	1.72375e+07	8.76104e+06	1.59857e+07	1.47293e+07	1.67026e+07	7.47741e+06	2.06944e+06	4.72347e+06	4.86051e+06	0	0	0
JIP4	S	733	6	6	4	18618000	22561000	41877000	29137000	24018000	26193000	2.52287e+07	8.76104e+06	1.59857e+07	1.47293e+07	1.67026e+07	1.76985e+07	5.74866e+06	6.65803e+06	2.84625e+06	0	5.44919e+06	0
NUAK1	S	22	6	6	2	12036000	10846000	7398100	10418000	10375000	12656000	7.43456e+06	6.28014e+06	6.32739e+06	6.24806e+06	7.91847e+06	7.86793e+06	4.43612e+06	1.87767e+06	0	0	0	0
NUAK1	S	445	4	6	3	9338300	0	0	10133000	7138700	12225000	8.3213e+06	5.46593e+06	7.29654e+06	4.95498e+06	6.16521e+06	5.06068e+06	0	2.49621e+06	0	2.01636e+06	1.87543e+06	0
SI1L3	S	1364	5	5	4	12436000	12246000	9937900	13338000	0	13601000	0	7.79013e+06	6.3964e+06	5.489e+06	6.1885e+06	8.49271e+06	2.37945e+06	0	3.37271e+06	2.35987e+06	2.40275e+06	0
SI1L3	S	1544	6	6	5	18751000	20015000	18154000	21954000	21554000	18977000	6.36299e+06	9.36187e+06	8.30635e+06	8.88367e+06	8.467e+06	1.05616e+07	3.3282e+06	2.2275e+06	1.65713e+06	2.56915e+06	0	3.93856e+06
GANP	S	527	4	1	2	0	38812000	40040000	37247000	37083000	0	0	0	1.83473e+07	0	0	0	8.06915e+06	2.10459e+06	0	0	0	0
KIF1B	S	1454	2	3	4	5246000	0	4230600	0	0	0	2.75494e+06	2.0926e+06	3.24149e+06	0	0	0	1.17278e+06	1.3063e+06	1.25817e+06	1.42056e+06	0	0
KIF1B	S	1057	6	1	1	6008900	9442600	5533200	4100000	5724300	6564400	0	0	0	1.95632e+06	0	0	1.03395e+06	0	0	0	0	0
KDM1A	S	166	6	6	6	55003000	55111000	46032000	38642000	43374000	66107000	5.07409e+07	4.85367e+06	4.81675e+07	4.14603e+07	4.76005e+07	4.12274e+07	9.19059e+06	1.14836e+07	1.5248e+07	1.65783e+07	1.10191e+07	2.15297e+07
HBP1	S	135	5	1	3	13116000	12317000	12382000	14187000	14187000	0	0	0	0	3.88825e+06	0	0	0	1.70971e+06	1.62597e+06	0	2.41813e+06	0
PEPL	S	14	2	4	1	17193000	0	0	14996000	0	0	4.675e+06	0	4.49502e+06	4.69434e+06	0	5.99951e+06	0	1.25659e+06	0	0	0	0
PLXC1	S	978	6	5	3	40204000	40014000	36378000	39041000	33309000	29756000	8.38613e+06	7.82661e+06	7.60113e+06	0	7.69124e+06	9.14277e+06	0	0	3.75352e+06	1.97131e+06	1.76571e+06	0
VINEX	S	530	6	6	6	202740000	180360000	197330000	188460000	203850000	208230000	1.23917e+08	9.36714e+07	1.24245e+08	1.11644e+08	1.12131e+08	1.34336e+08	4.00148e+07	4.22404e+07	4.46246e+07	3.60623e+07	3.66845e+07	4.06464e+07
NEMF	S	417	6	6	5	37826000	32146000	42120000	39263000	40954000	36228000	2.65143e+07	2.81274e+07	2.50353e+07	2.75867e+07	2.12187e+07	2.64748e+07	1.01083e+07	1.18346e+07	1.24815e+07	0	1.02055e+07	1.71386e+07
PLIN3	S	130	6	6	4	22356000	19152000	21208000	21968000	24669000	26532000	1.38637e+07	7.11304e+06	1.40204e+07	9.58866e+06	1.33743e+07	1.17815e+07	0	0	4.87682e+06	3.48434e+06	3.50275e+06	3.78894e+06
ANM3	S	25	6	5	2	28201000	37997000	21393000	42415000	38559000	41994000	1.93072e+07	8.50172e+06	2.04434e+07	4.73697e+06	9.90644e+06	0	3.98633e+06	0	0	0	0	7.50773e+06
ANM3	S	27	6	5	2	28201000	37997000	21393000	42415000	38559000	41994000	1.93072e+07	8.50172e+06	2.04434e+07	4.73697e+06	9.90644e+06	0	3.98633e+06	0	0	0	0	7.50773e+06
UGDH	S	476	6	3	1	21577000	15448000	11159000	16423000	16319000	18144000	3.45686e+06	0	4.49633e+06	0	0	6.38541e+06	0	0	989976	0	0	0
CTND1	S	346	6	1	2	13745000	17368000	18146000	17313000	17750000	19272000	0	0	0	0	8.03912e+06	0	0	0	0	1.8875e+06	0	2.74231e+06
CTND1	S	349	6	6	6	85650000	84953000	55812000	78559000	87006000	100080000	2.73604e+07	1.44294e+07	1.48759e+07	1.65127e+07	1.85947e+07	9.3689e+06	2.57241e+06	3.95231e+06	2.81968e+06	3.72019e+06	3.14712e+06	3.36269e+06
CTND1	S	352	6	6	6	119790000	55739000	101630000	143800000	146730000	135290000	3.43642e+07	2.69758e+07	3.6641e+07	8.23625e+06	3.16831e+07	8.00154e+06	5.00127e+06	5.42239e+06	4.32799e+06	4.82065e+06	7.32106e+06	5.70578e+06
CTND1	S	230	6	2	3	30482000	23681000	26294000	27481000	26629000	25251000	0	0	1.21526e+07	0	0	7.5207e+06	0	0	3.31678e+06	1.22657e+06	0	3.20491e+06
CTND1	S	864	5	1	2	19439000	18253000	13975000	15315000	0	15703000	9.29792e+06	0	0	0	0	0	3.72275e+06	0	4.22731e+06	0	0	0
CTND1	S	268	6	6	6	81096000	79306000	65656000	102200000	109810000	119670000	2.56001e+07	2.69648e+07	2.43914e+07	1.79886e+07	1.711e+07	2.64594e+07	5.90294e+06	6.21173e+06	5.54591e+06	5.16021e+06	7.8375e+06	6.45224e+06
SNX2	S	119	6	6	6	74826000	71956000	70602000	79697000	71178000	70100000	1.95226e+07	1.34633e+07	1.95492e+07	1.20722e+07	1.41755e+07	2.37519e+07	3.38902e+06	6.89015e+06	4.33894e+06	2.50227e+06	3.53724e+06	3.89288e+06
DPM1	S	9	6	5	4	129050000	122910000	137320000	132110000	155480000	120430000	3.98231e+07	4.61435e+07	0	3.69662e+07	4.25394e+07	5.66767e+07	1.66473e+07	0	1.31974e+07	0	1.66335e+07	1.73909e+07
USO1	S	942	6	6	6	191190000	158810000	206320000	151080000	170660000	191480000	1.73867e+08	1.13712e+08	2.18057e+08	1.38956e+08	1.69553e+08	1.6385e+08	4.05835e+07	4.48296e+07	5.47413e+07	5.06955e+07	2.61926e+07	5.43707e+07
TOM1	S	462	5	1	1	102660000	80873000	90882000	0	96145000	90331000	0	3.57597e+06	0	0	0	0	0	1.17821e+07	0	0	0	0
TOM1	S	355	6	4	2	14844000	10954000	13035000	10913000	17364000	16714000	6.57155e+06	6.27685e+06	5.46373e+06	5.15276e+06	0	0	0	2.26849e+06	0	0	1.64625e+06	0
F262	S	466	6	3	2	18932000	19460000	20938000	24481000	24875000	23101000	1.04504e+07	0	6.4865e+06	6.12631e+06	0	0	0	1.98888e+06	1.07944e+06	0	0	0
DKC1	S	494	6	6	6	342790000	266110000	331420000	339850000	279120000	289360000	2.01032e+08	2.62132e+08	1.97806e+08	1.93575e+08	1.93215e+08	2.26663e+08	4.99125e+07	5.67851e+07	5.555e+07	4.15646e+07	5.75565e+07	5.04998e+07
DKC1	S	513	6	6	6	47016000	50792000	48298000	53290000	53781000	40116000	2.27102e+07	2.30487e+07	1.83772e+07	2.12791e+07	2.5176e+07	2.62638e+07	5.69529e+06	4.7244e+06	5.30424e+06	5.9675e+06	7.78669e+06	7.36277e+06
DKC1	S	451	6	6	4	112570000	123970000	65937000	131130000	151020000	141760000	3.13557e+07	2.4431e+07	3.29775e+07	2.42749e+07	1.15801e+07	2.03922e+07	0	7.36021e+06	1.61157e+06	3.09282e+06	0	4.82718e+06
DKC1	S	453	5	6	4	91726000	94299000	65937000	0	116560000	121150000	3.13557e+07	2.4431e+07	3.29775e+07	2.42749e+07	1.15801e+07	2.03922e+07	0	1.76909e+06	1.61157e+06	3.09282e+06	0	4.82718e+06
DKC1	S	455	4	6	3	0	94299000	0	99174000	14507000	13426000	3.13557e+07	2.4431e+07	3.29775e+07	2.42749e+07	1.15801e+07	2.03922e+07	0	0	1.61157e+06	3.09282e+06	0	4.82625e+06
IF2P	S	107	6	6	6	57210000	54077000	45966000	72726000	68708000	23715000	9.5012e+07	4.85213e+07	3.85946e+07	6.81944e+07	4.68687e+07	5.79755e+07	1.2388e+07	2.76981e+06	1.28812e+07	1.27192e+07	1.49451e+07	1.57647e+07
IF2P	S	113	6	6	5	162110000	171210000	139630000	208080000	171690000	199190000	4.58424e+07	8.82895e+07	6.32695e+07	6.3964e+07	2.79757e+06	8.42524e+07	1.01202e+07	1.06192e+07	1.28812e+07	2.31578e+06	3.82436e+06	0
IF2P	S	164	6	6	4	36589000	33291000	29499000	36122000	34524000	39606000	1.42575e+07	1.15085e+07	1.07868e+07	8.73269e+06	1.16026e+07	1.47008e+07	3.0807e+06	2.40672e+06	2.59572e+06	2.26824e+06	0	0
IF2P	S	214	6	6	6	409430000	377820000	307210000	643600000	523070000	314700000	1.7821e+08	2.56946e+08	1.64446e+08	2.37453e+08	1.48164e+08	3.3494e+08	7.9729e+07	4.52282e+07	5.10148e+07	4.24502e+07	7.98548e+07	4.78686e+07
IF2P	S	135	6	6	1	79793000	107960000	57277000	101950000	93725000	109890000	2.74944e+07	8.67577e+06	2.9413e+07	1.32993e+07	5.82238e+06	1.11408e+07	0	0	0	0	0	2.22018e+06
IF2P	S	137	6	6	4	102680000	131100000	80735000	122740000	118470000	131640000	2.74944e+07	1.63833e+07	3.75266e+07	1.32993e+07	5.82238e+06	2.08181e+07	0	3.20538e+06	1.88997e+06	2.09426e+06	0	2.22018e+06
PP1RB	S	77	5	4	2	90775000	94789000	100230000	186670000	0	145950000	0	2.86174e+06	1.09773e+07	9.44912e+06	0	3.22413e+07	7.49421e+06	0	0	0	8.36303e+06	0
NBN	S	432	6	6	5	59114000	59961000	57168000	53329000	55591000	72125000	1.18564e+07	1.04152e+07	1.75856e+07	1.28961e+07	1.65215e+07	1.85143e+07	3.83741e+06	4.42424e+06	5.54917e+06	5.06023e+06	0	6.71326e+06
NBN	S	343	5	3	1	13287000	12491000	13742000	0	11525000	11438000	0	0	1.06637e+07	0	1.21823e+07	1.05629e+07	0	4.23523e+06	0	0	0	0
LIRB3	S	503	5	4	3	30361000	0	26803000	26404000	24028000	28031000	1.16942e+07	9.44714e+06	0	0	1.74744e+07	1.46722e+07	3.46849e+06	0	5.13737e+06	6.08379e+06	0	0
N4BP1	S	300	6	6	3	73927000	43394000	52291000	67623000	52753000	56219000	1.89916e+07	1.36228e+07	1.70562e+07	1.86899e+07	1.63042e+07	2.04405e+07	6.73726e+06	0	0	0	5.89129e+06	3.77729e+06
CLAP2	S	370	6	6	5	24395000	32730000	18701000	27775000	33134000	35719000	1.13134e+07	1.17382e+07	1.18263e+07	9.77546e+06	9.51087e+06	1.60031e+07	3.61159e+06	2.96674e+06	4.25644e+06	1.17872e+06	0	2.46218e+06
ZC11A	S	290	6	3	3	24591000	24480000	22606000	26786000	24522000	33993000	8.09714e+06	0	7.10513e+06	2.45364e+06	0	0	1.1921e+06	2.53023e+06	0	0	1.10958e+06	0
ZC11A	S	758	6	4	4	92529000	75030000	75443000	82955000	75767000	79614000	0	6.22806e+06	1.51168e+07	2.78549e+07	5.65624e+06	0	7.11667e+06	4.83464e+06	0	0	7.559e+06	6.29773e+06
ZC11A	S	108	6	5	4	17962000	19272000	16126000	18486000	18937000	14988000	1.14577e+07	0	1.10395e+07	1.18258e+07	8.38657e+06	1.10013e+07	0	4.30538e+06	6.01434e+06	4.36644e+06	0	5.25343e+06
ANR17	S	2401	4	4	4	24190000	24998000	0	26138000	0	29022000	1.8322e+07	0	0	1.8344e+07	2.20224e+07	2.71538e+07	8.04118e+06	0	5.78618e+06	6.20521e+06	7.14114e+06	0
VPS4B	S	102	6	6	6	87016000	54695000	48855000	55609000	56562000	71527000	9.47395e+07	5.84831e+07	6.7856e+07	9.14804e+07	9.53306e+07	6.99657e+07	2.12379e+07	2.28292e+06	2.34286e+07	2.05802e+07	1.88888e+06	5.75332e+06
ZN217	S	407	6	6	5	13909000	13355000	16179000	19331000	16687000	15772000	7.74002e+06	7.8554e+06	8.24284e+06	5.69338e+06	5.07343e+06	9.072e+06	1.62791e+06	2.2553e+06	1.8793e+06	0	2.40578e+06	2.38224e+06
FLNB	S	2107	6	6	6	63107000	58716000	51178000	52716000	60813000	52690000	2.84834e+07	2.46134e+07	2.5866e+07	2.6967e+07	2.84021e+07	2.96349e+07	6.85053e+06	6.6007e+06	8.16237e+06	6.41985e+06	7.94074e+06	9.46932e+06
FLNB	S	2478	6	5	3	22389000	17707000	21783000	19997000	20105000	23338000	1.41448e+07	0	1.13736e+07	1.06525e+07	1.97634e+07	1.62897e+07	3.33729e+06	3.89055e+06	0	0	0	7.30498e+06
FLNB	S	1505	5	2	1	0	13626000	12004000	18106000	11102000	17371000	0	0	3.9043e+06	0	0	3.17644e+06	3.75352e+06	0	0	0	0	0
NCOR1	S	1472	6	6	6	22607000	27508000	27839000	20518000	21261000	21116000	1.43582e+07	8.34107e+06	1.39325e+07	1.3727e+07	1.17096e+07	1.566e+07	4.80807e+06	6.48277e+06	3.90267e+06	3.76284e+06	5.46993e+06	4.13292e+06
NCOR1	S	1196	5	5	2	18819000	28020000	7259500	23201000	34414000	0	5.35429e+06	8.99772e+06	8.83114e+06	9.90292e+06	4.06956e+06	0	1.4619e+06	0	0	0	1.06481e+06	0
NCOR1	S	224	6	6	6	26359000	35496000	33123000	38954000	36231000	42612000	3.54059e+07	2.81471e+07	5.80018e+07	2.54748e+07	4.08472e+07	3.8665e+07	9.16985e+06	7.29286e+06	9.4269e+06	1.42007e+07	1.01664e+07	1.40133e+07
NCOR1	S	2151	6	5	6	40909000	47984000	27519000	29304000	42340000	35071000	0	1.41002e+07	1.96942e+07	2.15875e+07	9.12892e+06	2.10121e+07	6.29493e+06	2.68498e+06	8.4982e+06	4.24875e+06	2.51555e+06	7.3707e+06
NCOR1	S	2120	6	6	5	18153000	17984000	19490000	18622000	23647000	18162000	8.0389e+06	9.68624e+06	1.10987e+07	1.06121e+07	9.19837e+06	1.01117e+07	4.15623e+06	4.03388e+06	0	3.40207e+06	3.82832e+06	4.40513e+06
TRIM3	S	7	5	6	4	15242000	15594000	18865000	15945000	0	19772000	7.62113e+06	5.34154e+06	5.20155e+06	6.65857e+06	6.68802e+06	5.48966e+06	2.2539e+06	0	2.7493e+06	0	780021	1.66627e+06
SC22B	S	168	6	5	5	8748900	9557500	12741000	12693000	11165000	10808000	5.71733e+06	0	9.34077e+06	8.4248e+06	5.26199e+06	7.43324e+06	3.1597e+06	2.33843e+06	1.93654e+06	2.70036e+06	0	3.1639e+06
SC22B	S	137	6	6	6	109720000	128860000	82865000	127890000	143300000	117480000	5.7892e+07	4.48798e+07	6.10148e+07	4.09813e+07	4.77411e+07	5.73074e+07	1.24575e+07	2.00745e+07	2.13663e+07	1.46428e+07	1.69654e+07	1.47402e+07
PR40A	S	888	6	5	1	22400000	5041600	2854600	21240000	20874000	24501000	8.12527e+06	6.01072e+06	5.76326e+06	5.35099e+06	0	8.81268e+06	0	1.59481e+06	0	0	0	0
DPOLQ	S	1872	6	5	4	11367000	12993000	10110000	9830900	17661000	13776000	5.18727e+06	3.28544e+06	3.33203e+06	3.07601e+06	0	4.18251e+06	1.36619e+06	950917	922065	0	2.16898e+06	0
GGYF1	S	638	6	6	6	21928000	22327000	22323000	29774000	27203000	22421000	8.83598e+06	1.1977e+07	6.48716e+06	6.77131e+06	8.1145e+06	1.20065e+07	2.91383e+06	2.25549e+06	2.57568e+06	1.89536e+06	4.20563e+06	2.91593e+06
LRCH4	S	513	1	1	2	0	0	18107000	0	0	0	8.13076e+06	0	0	0	0	0	1.93318e+06	0	0	0	4.07839e+06	0
MED24	S	862	5	2	6	19312000	21280000	14168000	17612000	18950000	0	1.16619e+07	1.10793e+07	0	0	0	0	4.97354e+06	4.11847e+06	3.67591e+06	4.90991e+06	4.97517e+06	5.28349e+06
MED24	S	873	5	5	3	6869300	0	8020000	7950500	11203000	9068100	0	8.23339e+06	5.15035e+06	7.58817e+06	7.91715e+06	5.78656e+06	2.9108e+06	2.95974e+06	4.37227e+06	0	0	0
PSIP1	S	129	6	5	5	151280000	10661000	89992000	254030000	334050000	186610000	4.20603e+08	4.02275e+08	4.53106e+08	3.98473e+08	0	3.73046e+08	1.52292e+08	1.14335e+08	1.01167e+08	1.45132e+08	0	1.9246e+08
PSIP1	S	106	6	5	6	47100000	66226000	56859000	64258000	57118000	57607000	0	5.26243e+07	4.27394e+07	4.61874e+07	4.9319e+07	8.48458e+07	1.4881e+07	1.60239e+07	2.02025e+07	1.67221e+07	1.90139e+07	1.90037e+07
PSIP1	S	275	4	6	4	0	37302000	52593000	59986000	0	54759000	2.11745e+06	2.25981e+06	3.65992e+07	8.87202e+06	1.03392e+07	4.83411e+06	3.13337e+06	4.33498e+06	0	1.57405e+06	0	7.11084e+06
PRKRA	S	18	6	6	6	149550000	136760000	154650000	151220000	149070000	149980000	7.05217e+07	5.92237e+07	7.55608e+07	7.30468e+07	6.18389e+07	8.74829e+07	2.4722e+07	2.8318e+07	2.58896e+07	2.42163e+07	2.15339e+07	2.78962e+07
MYCB2	S	2789	6	6	4	22035000	22927000	18721000	27466000	27234000	20865000	6.7122e+06	5.86699e+06	6.87262e+06	7.75826e+06	7.24446e+06	7.62223e+06	1.61327e+06	2.20762e+06	0	2.4179e+06	3.75328e+06	0
MYCB2	S	3505	6	6	3	9607700	9536100	9511300	5797900	6849300	9394900	5.02113e+06	4.15263e+06	6.3397e+06	6.26542e+06	5.63119e+06	6.09269e+06	0	2.55377e+06	0	2.35311e+06	0	2.93155e+06
U520	S	225	6	6	6	28022000	33000000	37098000	40099000	38635000	34168000	3.22523e+07	4.48776e+07	3.1815e+07	5.5046e+07	2.89075e+07	4.33261e+07	1.46235e+07	1.19977e+07	1.65604e+07	1.32585e+07	1.41115e+07	1.53012e+07
TM1L1	S	323	6	5	6	25093000	25286000	21305000	23866000	23765000	26701000	2.82922e+07	1.36112e+07	2.07245e+07	3.21952e+07	0	2.8813e+07	9.21902e+06	5.74726e+06	7.29146e+06	7.85241e+06	6.38792e+06	9.79419e+06
SURF6	S	138	2	4	1	0	9060300	0	0	0	8539500	5.63844e+06	2.94459e+06	0	4.85389e+06	0	5.68876e+06	0	0	1.53205e+06	0	0	0
NU155	S	992	4	5	2	17331000	0	14985000	16193000	0	38713000	7.92309e+06	6.89877e+06	7.74816e+06	7.85188e+06	0	9.47703e+06	2.49131e+06	0	3.26015e+06	0	0	0
WDHD1	S	868	6	6	6	186470000	131010000	111540000	183410000	128760000	182300000	6.09774e+07	6.33618e+07	8.97179e+07	6.66539e+07	7.96506e+07	9.44164e+07	1.78109e+07	1.60111e+07	2.52347e+07	2.33354e+07	2.4172e+07	1.9649e+07
WDHD1	S	383	5	1	2	14199000	12249000	15244000	0	9481600	12821000	0	0	6.03247e+06	0	0	0	0	0	1.8449e+06	0	0	1.59919e+06
TCEA3	S	115	6	6	3	18556000	23063000	22764000	17206000	21657000	20198000	1.3573e+07	3.67267e+06	1.23601e+07	8.12615e+06	8.79027e+06	7.9644e+06	2.16702e+06	0	0	3.23171e+06	0	6.76197e+06
CCNK	S	340	6	6	6	64957000	52037000	67105000	61731000	60054000	21802000	2.24663e+07	1.54247e+07	2.12339e+07	2.48947e+07	3.49532e+07	3.40104e+07	6.60582e+06	8.02091e+06	8.40567e+06	7.85288e+06	5.76801e+06	1.11895e+07
SASH3	S	27	6	6	6	172960000	205460000	145290000	228370000	218600000	253240000	4.31833e+07	3.35181e+07	3.88649e+07	2.98085e+07	3.05953e+07	4.26449e+07	1.15115e+07	1.22699e+07	1.09044e+07	1.00144e+07	1.26773e+07	9.04237e+06
RL1D1	S	361	6	5	6	50383000	41637000	48889000	49039000	37119000	37707000	3.36126e+07	3.44389e+07	2.93207e+07	3.5151e+07	3.46301e+07	0	1.14987e+07	8.22692e+06	9.82425e+06	9.33811e+06	1.10426e+07	1.09599e+07
ZFAN5	S	48	6	3	3	17062000	22750000	17014000	17783000	19141000	28428000	1.13505e+07	8.9296e+06	0	0	0	9.89282e+06	0	0	4.16648e+06	0	3.22076e+06	4.99871e+06
RECQ5	S	727	4	2	3	12894000	0	0	15249000	4767500	17999000	0	8.6349e+06	0	1.01829e+07	0	0	0	3.20771e+06	1.45198e+06	0	3.23008e+06	0
RECQ5	S	815	6	6	6	78645000	81350000	86504000	101350000	81500000	70960000	5.12156e+07	4.90531e+07	4.07967e+07	3.65377e+07	3.93396e+07	7.09436e+07	1.79062e+07	1.49502e+07	1.80069e+07	1.2189e+07	1.805e+07	1.13638e+07
RMP	S	372	2	3	1	12574000	0	0	18871000	0	0	6.54869e+06	0	4.15746e+06	5.27803e+06	0	0	0	556595	0	0	0	0
RMP	S	442	6	3	3	25669000	29176000	26502000	27694000	31991000	25140000	2.03645e+07	0	1.77146e+07	2.23762e+07	0	0	0	0	9.67394e+06	0	1.0653e+07	1.07753e+07
ECM2	S	213	6	6	6	48471000	44261000	41399000	36605000	47124000	40765000	1.70151e+07	2.28882e+07	1.54719e+07	2.27959e+07	1.89767e+07	2.62638e+07	4.70529e+06	4.95279e+06	896756	5.09146e+06	7.25394e+06	4.09167e+06
STK10	S	438	6	6	6	38785000	30739000	35055000	40762000	34138000	41584000	2.21235e+07	1.75232e+07	2.01775e+07	2.40618e+07	2.4442e+07	3.24655e+07	9.37493e+06	7.46135e+06	7.56087e+06	8.76364e+06	1.02281e+07	8.39169e+06
GFPT2	S	244	2	4	2	18476000	0	15571000	0	0	0	5.30308e+06	0	9.03728e+06	1.81486e+06	0	4.62907e+06	0	1.49768e+06	0	0	1.50863e+06	0
TOM70	S	91	6	6	6	43640000	15289000	46595000	88671000	57947000	60003000	9.02212e+06	2.62638e+07	1.03923e+07	1.87613e+07	1.40687e+07	2.80439e+07	8.86898e+06	2.81572e+06	6.69601e+06	4.8351e+06	1.03465e+07	5.91436e+06
SRBS2	S	259	6	2	5	143200000	16583000	105750000	163380000	14951000	23299000	0	0	4.82026e+07	0	0	4.26405e+07	2.46731e+07	0	2.44703e+07	1.96371e+07	1.10086e+07	1.55601e+07
SRBS2	S	302	6	6	5	37696000	48089000	24184000	42394000	49142000	50105000	1.22403e+07	1.27212e+07	1.01027e+07	9.20826e+06	1.16656e+07	1.54746e+07	3.13174e+06	4.05811e+06	3.48551e+06	3.26574e+06	4.68688e+06	0
TMCC1	S	382	6	4	4	14398000	9417000	10576000	15836000	12051000	10363000	8.54963e+06	0	8.07472e+06	1.07767e+07	8.11318e+06	0	2.6668e+06	2.56845e+06	1.85473e+06	0	1.47817e+06	0
PHF14	S	835	6	4	4	8579300	18168000	9518400	12853000	15679000	8977700	0	7.81804e+06	0	4.23284e+06	6.06588e+06	5.55801e+06	1.57237e+06	1.41322e+06	0	1.75033e+06	0	2.93131e+06
SASH1	S	721	5	4	3	16775000	12348000	9527100	5999000	8552400	0	0	0	5.74305e+06	5.01409e+06	6.88603e+06	5.40329e+06	830103	2.84159e+06	2.5836e+06	0	0	0
SASH1	S	839	3	4	3	0	0	0	41076000	37940000	29636000	2.20905e+07	2.58594e+07	1.95421e+07	0	2.46507e+07	0	0	0	1.28017e+07	6.06328e+06	0	1.04999e+07
UBXN7	S	280	6	2	4	27161000	19147000	21381000	21574000	23072000	16713000	0	0	0	1.5393e+07	0	1.58361e+07	0	4.8943e+06	5.39839e+06	1.09627e+06	0	3.93366e+06
UBXN7	S	288	6	6	6	63162000	56414000	64550000	70537000	61390000	60583000	3.46082e+07	4.42689e+07	3.37862e+07	4.17592e+07	3.91331e+07	5.26924e+07	1.17192e+07	1.134e+07	1.25025e+07	1.06791e+07	1.30317e+07	1.48668e+07
PCF11	S	705	6	4	4	28797000	27772000	35429000	35050000	27139000	2915000	9.9271e+06	0	9.88908e+06	6.33223e+06	0	9.58295e+06	2.99121e+06	2.5032e+06	1.16071e+06	0	0	3.43773e+06
SOGA1	S	1303	3	2	2	0	0	0	51759000	45228000	35780000	0	0	1.48656e+07	0	0	1.71344e+07	0	3.33635e+06	4.97027e+06	0	0	0
SOGA1	S	1017	6	4	1	23294000	26916000	24378000	21436000	24768000	24700000	3.85089e+06	0	3.47862e+06	1.66705e+06	0	5.23056e+06	0	1.31853e+06	0	0	0	0
SC31A	S	799	6	6	6	641380000	575960000	696870000	800380000	687810000	640170000	2.02447e+08	2.38618e+08	2.31432e+08	1.73581e+08	2.253e+08	2.68857e+08	5.61163e+07	5.37089e+07	6.73097e+07	5.51678e+07	9.31853e+07	6.40097e+07
SC31A	S	1163	5	3	6	0	32767000	38728000	41234000	35111000	51857000	1.76957e+07	0	1.91448e+07	2.24839e+07	0	0	5.51515e+06	6.85635e+06	6.61957e+06	2.27183e+06	6.72748e+06	7.4737e+06
ZO3	S	112	4	5	6	29276000	33134000	26233000	0	0	18267000	1.25495e+07	0	1.54141e+07	7.99825e+06	1.74346e+07	1.54741e+07	3.28718e+06	3.49716e+06	5.05091e+06	4.01267e+06	3.19489e+06	4.68129e+06
ZO3	S	327	6	4	1	5726900	6477800	5718700	6858300	5669100	7702000	4.44205e+06	3.72585e+06	3.9155e+06	0	0	4.68929e+06	1.55114e+06	0	0	0	0	0
ZO3	S	591	6	6	5	16065000	15413000	13678000	20671000	18263000	16975000	5.21122e+06	5.4345e+06	4.69654e+06	4.46755e+06	4.50469e+06	8.11538e+06	1.22741e+06	2.09862e+06	0	2.34985e+06	2.49854e+06	1.58116e+06
ZO3	S	346	4	6	5	11003000	11737000	14363000	0	9726900	0	5.56592e+06	6.34102e+06	4.9363e+06	2.24993e+06	4.44689e+06	7.51235e+06	2.22156e+06	1.80344e+06	2.14337e+06	2.73252e+06	0	1.76275e+06
UBE4B	S	105	6	6	6	21204000	20650000	22278000	25675000	21682000	17019000	9.09772e+06	8.41931e+06	8.71621e+06	9.54229e+06	9.8926e+06	9.28034e+06	2.79078e+06	4.16089e+06	2.55284e+06	2.68358e+06	2.8586e+06	4.1243e+06
RTN3	S	30	4	1	4	76432000	72128000	66719000	0	75195000	0	0	0	0	4.28251e+07	0	0	1.28714e+07	2.21594e+07	2.17958e+07	0	0	2.49551e+07
EPN2	S	173	4	2	2	0	32645000	21577000	30453000	0	28836000	0	0	1.72966e+06	0	0	1.14301e+07	1.21028e+06	0	0	0	2.39972e+06	0
ZRAB2	S	120	6	6	6	103520000	119680000	139380000	166180000	126640000	112760000	7.37324e+07	6.70055e+07	8.15186e+07	7.34665e+07	4.30536e+07	1.044e+08	1.23675e+07	1.75813e+07	1.7731e+07	1.46204e+07	1.41371e+07	2.05621e+07
ZRAB2	S	153	6	6	6	361180000	355480000	314890000	397230000	411180000	270200000	2.44705e+08	2.20553e+08	1.69131e+08	2.09904e+08	1.27071e+08	2.58308e+08	5.27394e+07	4.07559e+07	5.2201e+07	3.50369e+07	4.16788e+07	3.24174e+07
ZRAB2	S	188	6	6	6	42714000	43426000	53854000	58492000	44635000	45148000	2.14497e+07	3.10524e+07	2.09005e+07	3.24149e+07	1.46315e+07	3.5685e+07	8.93447e+06	9.50847e+06	6.38489e+06	7.77248e+06	1.01475e+07	9.65949e+06
MTMR5	S	766	5	3	2	29561000	88900000	0	11412000	25666000	64939000	3.26479e+06	0	6.47683e+06	0	0	6.60363e+06	0	2.60877e+06	8.38983e+06	0	0	0
KAT7	S	57	6	5	4	19595000	28280000	21950000	26196000	27772000	16789000	5.99951e+06	3.72101e+06	5.65822e+06	6.77549e+06	0	9.5579e+06	2.26465e+06	2.48362e+06	3.7139e+06	0	3.03246e+06	0
SNAPN	S	133	6	1	2	14743000	12088000	10712000	14740000	12903000	12161000	0	0	0	0	7.87518e+06	0	0	1.93136e+06	2.37083e+06	0	0	0
TACC2	S	2317	6	6	4	21543000	19964000	20303000	14684000	18890000	17799000	1.84989e+07	1.22597e+07	1.90718e+07	1.76397e+07	1.39648e+07	1.40305e+07	5.57085e+06	0	9.22112e+06	8.34322e+06	1.58962e+06	0
TACC2	S	2321	6	6	4	21543000	19964000	20303000	14684000	18890000	17799000	1.84989e+07	1.22597e+07	1.90718e+07	1.76397e+07	1.39648e+07	1.40305e+07	5.57085e+06	0	9.22112e+06	8.34322e+06	1.58962e+06	0
TACC2	S	2359	5	6	3	28284000	23429000	28391000	24220000	0	17985000	1.27761e+07	9.52559e+06	9.41835e+06	1.20948e+07	1.14164e+07	1.03596e+07	0	2.78263e+06	0	0	2.61669e+06	4.81576e+06
ZBT7A	S	549	6	6	5	42659000	38092000	47063000	48968000	38872000	41467000	2.11277e+07	2.42178e+07	1.58552e+07	2.51232e+07	2.22641e+07	2.59473e+07	3.70481e+06	4.35875e+06	4.82765e+06	0	3.26574e+06	4.98822e+06
M3K6	S	984	5	6	5	15126000	22834000	15558000	16473000	17010000	0	1.50144e+07	1.04704e+07	1.57213e+07	9.34407e+06	1.02484e+07	1.33204e+07	0	5.9936e+06	7.06354e+06	4.56057e+06	3.42398e+06	6.02483e+06
SLU7	S	235	6	4	4	37936000	32473000	34160000	39697000	35101000	35890000	0	2.21586e+07	2.89185e+07	0	2.09482e+07	2.73802e+07	4.01267e+06	7.58953e+06	8.72332e+06	0	0	1.12715e+07
AGM1	S	64	6	5	6	9990800	24459000	13313000	22179000	16757000	24955000	4.95498e+06	1.66454e+07	2.03533e+07	1.20876e+07	1.47983e+07	0	2.90381e+06	2.24372e+06	3.9586e+06	4.13013e+06	5.01665e+06	5.66127e+06
CD2B2	S	195	6	6	6	308030000	201690000	233440000	398990000	256250000	226260000	2.60594e+08	1.53658e+08	2.02315e+08	1.54423e+08	2.14466e+08	1.10329e+08	6.42824e+07	4.41258e+07	6.69625e+07	6.57786e+07	7.62169e+07	1.11433e+08
CD2B2	S	49	6	6	5	47565000	86316000	61072000	98860000	71818000	43671000	3.60564e+07	6.4498e+07	3.93924e+07	3.95176e+07	6.24674e+07	5.0675e+07	1.58088e+07	1.89011e+07	2.02246e+07	1.62112e+07	0	2.11109e+07
MED26	S	447	3	2	1	12391000	0	10986000	0	0	9604800	3.26874e+06	1.51183e+06	0	0	0	0	0	0	1.03943e+06	0	0	0
SVIL	S	238	5	5	1	14805000	0	10818000	13725000	12150000	14026000	6.92888e+06	6.1318e+06	6.44804e+06	6.91548e+06	0	8.09494e+06	0	1.31399e+06	0	0	0	0
SVIL	S	245	6	6	6	49399000	48631000	45304000	51115000	45467000	47155000	2.14273e+07	2.1725e+07	1.9739e+07	2.16918e+07	1.46375e+07	2.71868e+07	3.70201e+06	5.54544e+06	4.52491e+06	3.52256e+06	5.34851e+06	3.74676e+06
SVIL	S	707	6	6	6	30898000	23549000	32568000	45267000	32229000	33190000	1.06308e+07	1.29594e+07	8.13318e+06	7.95319e+06	9.90864e+06	2.17633e+07	2.61623e+06	2.96534e+06	3.62371e+06	2.5011e+06	4.64866e+06	1.08087e+06
SVIL	S	914	3	5	5	12109000	0	11670000	14346000	0	0	0	7.45411e+06	8.1178e+06	6.86845e+06	7.93276e+06	7.35632e+06	1.97615e+06	2.36966e+06	1.95436e+06	0	2.5314e+06	3.51697e+06
SVIL	S	221	6	6	6	34409000	29412000	31389000	33383000	39759000	32537000	1.31376e+07	7.06008e+06	1.13048e+07	1.01475e+07	2.29915e+07	1.82833e+07	6.63729e+06	5.64868e+06	5.54777e+06	5.69599e+06	5.84468e+06	5.75449e+06
SVIL	S	270	4	3	1	22048000	12195000	14482000	0	17543000	0	0	5.54394e+06	6.20608e+06	0	0	5.63009e+06	0	2.93877e+06	0	0	0	0
SVIL	S	968	6	6	3	37109000	31578000	33236000	39257000	41362000	36980000	8.04681e+06	6.61001e+06	7.02184e+06	7.01898e+06	9.23902e+06	5.3411e+06	0	1.79731e+06	0	0	895055	1.36945e+06
PARN	S	619	6	6	6	34583000	34825000	30606000	46238000	45802000	36108000	1.67204e+07	2.00645e+07	1.47918e+07	1.56838e+07	1.25302e+07	2.25542e+07	5.73258e+06	5.73538e+06	5.33337e+06	4.19328e+06	7.1204e+06	6.3243e+06
PARN	S	557	6	5	6	15663000	23419000	17699000	20413000	18832000	16530000	7.93451e+06	9.0164e+06	7.30863e+06	0	7.38862e+06	1.3244e+07	3.1872e+06	2.8339e+06	2.52767e+06	2.47756e+06	3.1928e+06	3.99938e+06
FMNL1	S	1031	6	6	6	61922000	89285000	70563000	77825000	136530000	73194000	5.95006e+07	4.72247e+07	5.7826e+07	3.26962e+07	4.46777e+07	5.64635e+07	1.83518e+07	1.97744e+07	2.50809e+07	2.14523e+07	1.87077e+07	1.44154e+07
FMNL1	S	184	6	6	5	36220000	28132000	34023000	39223000	35520000	28479000	1.56071e+07	1.83088e+07	1.36872e+07	1.66336e+07	1.13624e+07	2.17301e+07	6.61491e+06	5.45432e+06	5.82114e+06	6.47881e+06	0	7.06563e+06
AGRL2	S	1430	6	6	2	13123000	7431100	11534000	11074000	9825900	7914800	6.16433e+06	5.03805e+06	4.66709e+06	3.8654e+06	5.06816e+06	4.6016e+06	0	2.20287e+06	0	0	0	2.0065e+06
NADK	S	64	6	2	1	14910000	14537000	15768000	14772000	15182000	14945000	5.49098e+06	0	4.12076e+06	0	0	0	0	0	1.32084e+06	0	0	0
NADK	S	48	4	4	2	5770500	0	8378300	7620300	11909000	0	4.71478e+06	0	2.9424e+06	3.88825e+06	3.18963e+06	0	2.10909e+06	0	0	0	2.07879e+06	0
RPA1	S	1429	4	6	6	12855000	0	29024000	28127000	0	9589400	2.85603e+07	2.61077e+07	3.02305e+07	2.78746e+07	2.13092e+07	3.34852e+07	4.64913e+06	6.28491e+06	8.12951e+06	7.50027e+06	7.1789e+06	9.01347e+06
ASML	S	239	6	6	1	73110000	57734000	59066000	66177000	62839000	65154000	5.09233e+07	4.50754e+07	4.59281e+07	4.26383e+07	4.03681e+07	4.33657e+07	0	0	0	0	0	2.22016e+06
CDS2	S	21	3	5	6	3800700	0	10962000	11292000	0	0	1.10725e+07	1.27064e+07	1.07213e+07	1.63637e+07	1.34204e+07	0	4.65239e+06	4.48739e+06	5.54824e+06	4.13409e+06	4.67197e+06	4.63771e+06
CDS2	S	33	6	6	6	48263000	45235000	35696000	45806000	37341000	36913000	1.22247e+07	1.26691e+07	8.22416e+06	8.76719e+06	8.80587e+06	3.09183e+07	5.00779e+06	1.17089e+07	3.6526e+06	5.28163e+06	3.1308e+06	3.31165e+06
FR1OP	S	156	4	6	3	15674000	0	18364000	18681000	14902000	0	2.88196e+07	2.03227e+07	2.62616e+07	2.02454e+07	3.43356e+07	3.08656e+07	0	3.70527e+06	0	5.16231e+06	0	1.20776e+07
FR1OP	S	160	6	6	6	34388000	35664000	26568000	49741000	45632000	40599000	2.62945e+07	1.8253e+07	2.65539e+07	1.96634e+07	2.6033e+07	3.41445e+07	2.38527e+06	826724	3.67148e+06	9.22928e+06	6.72981e+06	1.4269e+07
BRD1	S	128	6	2	3	8002400	9707700	8289500	9180300	9349900	8371400	0	0	0	3.4239e+06	0	4.70511e+06	1.65144e+06	1.98322e+06	0	0	1.24454e+06	0
OXSR1	S	339	6	5	2	160110000	172040000	152360000	200440000	170580000	160490000	2.41189e+07	2.12211e+07	2.45145e+07	2.79845e+07	1.84873e+07	0	0	0	0	2.43771e+06	0	4.86517e+06
BAG3	S	173	6	4	2	36419000	44667000	38767000	50342000	39015000	39668000	3.08414e+07	0	3.18611e+07	3.39752e+07	0	3.55377e+07	0	0	0	9.88928e+06	0	2.43911e+06
BAG3	S	377	6	6	6	134620000	159980000	133820000	147620000	123780000	162360000	1.53383e+08	1.09549e+08	1.39323e+08	1.33534e+08	1.31279e+08	1.24673e+08	3.14758e+07	4.50347e+07	5.14669e+07	3.88263e+07	3.27063e+07	5.58296e+07
BAG3	S	386	6	6	4	61617000	63512000	62205000	16614000	30532000	72408000	1.96483e+07	3.40214e+07	4.93344e+07	2.06319e+07	1.38749e+07	1.6031e+07	4.04646e+06	4.00078e+06	3.09258e+06	0	5.01735e+06	0
M4K4	S	900	3	4	3	26901000	0	34134000	32600000	0	0	9.74909e+06	0	9.29924e+06	1.08723e+07	0	1.23458e+07	0	2.14234e+06	2.19187e+06	996269	0	0
AIFM1	S	268	6	4	2	17691000	20947000	15077000	20520000	19753000	14421000	5.11453e+06	5.68327e+06	3.325e+06	0	0	8.73906e+06	1.57204e+06	0	0	0	2.42419e+06	0
LATS1	S	613	6	4	1	18732000	10670000	13630000	11655000	9416500	11053000	5.31517e+06	4.68247e+06	4.24581e+06	0	0	8.18372e+06	0	3.08419e+06	0	0	0	0
BCL10	S	138	6	6	3	12116000	14795000	16845000	20019000	17478000	12974000	4.2502e+06	4.07373e+06	5.71777e+06	3.90935e+06	4.09417e+06	5.67646e+06	0	1.13347e+06	1.07399e+06	1.38612e+06	0	0
PAK4	S	181	6	6	5	52305000	39629000	44722000	50687000	49256000	51182000	2.05599e+07	2.13189e+07	3.66366e+06	1.96439e+07	2.80285e+07	3.10172e+07	6.79926e+06	6.33199e+06	0	6.32173e+06	8.3537e+06	7.23646e+06
CHK2	S	379	6	2	1	16208000	17977000	14891000	17946000	14484000	18012000	0	0	0	2.63605e+06	0	4.65588e+06	0	1.37556e+06	0	0	0	0
ACL6A	S	233	6	3	1	13779000	12953000	15281000	20510000	21817000	19348000	0	0	3.08876e+06	0	3.67442e+06	4.53545e+06	0	1.97758e+06	0	0	0	0
ABL1	S	569	6	5	3	16019000	14700000	14647000	15659000	13358000	16036000	1.05424e+07	6.23619e+06	1.59567e+07	9.49856e+06	8.80785e+06	0	3.79057e+06	4.71811e+06	3.63606e+06	0	0	0
ANT3	S	68	6	6	6	30530000	40494000	24274000	36559000	30690000	32407000	1.90666e+07	1.64215e+07	1.55776e+07	1.2252e+07	5.03431e+06	1.78922e+07	4.24176e+06	4.83044e+06	6.84237e+06	5.26788e+06	5.35411e+06	5.98055e+06
KNG1	S	332	5	6	6	5342600	6806300	9517900	0	6203400	3074700	6.46892e+06	5.65228e+06	7.42489e+06	8.55666e+06	4.50271e+06	6.72648e+06	2.72087e+06	3.56265e+06	2.70945e+06	4.20377e+06	1.76012e+06	4.42307e+06
1A69	S	343	6	4	2	55107000	58547000	55764000	69344000	60344000	54925000	4.42381e+07	0	0	4.13439e+07	4.22757e+07	6.25092e+06	2.61623e+06	2.3152e+06	0	0	0	0
1A69	S	352	6	6	2	117570000	80370000	111660000	104760000	89293000	120320000	8.98937e+07	5.45384e+07	1.65028e+07	7.52202e+07	7.53411e+07	9.26473e+07	3.90267e+06	0	0	0	0	1.99263e+07
1A69	S	356	6	6	6	243760000	191600000	216100000	242520000	211650000	210750000	2.11075e+08	1.52115e+08	1.84359e+08	1.9572e+08	1.66472e+08	1.77838e+08	6.32966e+06	5.71254e+06	5.45199e+07	5.57131e+06	7.94726e+06	4.02269e+07
1A69	S	359	6	6	4	175480000	159370000	175670000	197690000	172970000	181020000	2.11075e+08	1.52115e+08	1.84359e+08	1.66028e+08	1.42333e+08	1.43404e+08	3.57127e+07	0	4.83627e+07	0	1.76354e+06	3.58898e+07
LMNA	S	390	6	6	6	1643500000	1707300000	1478200000	1843600000	1744300000	1597900000	4.89938e+08	4.02275e+08	4.36096e+08	4.61962e+08	4.13856e+08	5.42681e+08	1.14416e+08	1.13722e+08	9.30222e+07	9.09038e+07	1.16255e+08	1.27693e+08
LMNA	S	392	6	6	6	175000000	124720000	115170000	126590000	128300000	158880000	2.45364e+07	2.67868e+07	4.57918e+07	4.07285e+07	5.39252e+07	3.4151e+07	2.81665e+06	1.08376e+07	1.04952e+07	1.14903e+07	1.06572e+06	2.19275e+07
LMNA	S	458	5	5	5	31281000	26591000	24322000	25639000	32175000	0	9.2632e+06	0	1.15672e+07	7.56531e+06	9.27682e+06	1.41553e+07	2.84555e+06	6.77502e+06	0	5.52726e+06	1.1134e+06	6.13762e+06
LMNA	S	12	6	6	3	12157000	11006000	9287400	16294000	11514000	12605000	5.8815e+06	7.335e+06	5.24133e+06	4.40953e+06	6.85944e+06	6.41574e+06	1.57186e+06	0	2.0983e+06	2.2233e+06	0	0
LMNA	S	22	6	6	6	208760000	210370000	216640000	268480000	227630000	202160000	1.04106e+08	9.54054e+07	1.09411e+08	9.84183e+07	1.05714e+08	1.24807e+08	3.50951e+07	3.69502e+07	3.67661e+07	3.11193e+07	3.39089e+07	3.53142e+07
LMNA	S	628	5	2	1	49532000	0	38789000	37851000	46157000	46806000	2.20729e+07	0	2.21586e+07	0	0	0	0	0	0	0	5.55313e+06	0
LMNA	S	632	1	4	5	0	43968000	0	0	0	0	0	1.42898e+07	0	1.90305e+07	2.22487e+07	2.25102e+07	4.65892e+06	7.6711e+06	7.6725e+06	3.99216e+06	0	6.09568e+06
LMNA	S	636	6	5	5	37944000	41568000	36610000	34535000	35250000	34224000	0	1.15037e+07	2.20927e+07	1.48405e+07	1.44669e+07	1.89046e+07	5.17582e+06	7.89343e+06	0	5.62305e+06	5.59042e+06	6.92137e+06
LMNA	S	533	5	5	4	7280700	10805000	0	13530000	7248800	13056000	8.01099e+06	4.7284e+06	8.44282e+06	5.73184e+06	5.80194e+06	0	3.60856e+06	5.44546e+06	4.58807e+06	4.98029e+06	0	0
APOA2	S	68	6	5	5	9940300	12888000	12607000	14468000	15150000	15051000	3.14809e+06	6.64781e+06	0	5.07541e+06	3.35775e+06	5.59778e+06	2.18247e+06	956184	1.48994e+06	1.65694e+06	0	1.13983e+06
FIBA	S	274	6	3	2	16725000	24246000	17412000	28098000	23332000	24854000	7.29435e+06	0	6.94251e+06	1.00752e+07	0	0	1.70994e+06	0	0	0	3.26597e+06	0
FIBA	S	364	4	5	6	0	458960000	503260000	0	534860000	460690000	1.44243e+08	1.46006e+08	1.5998e+08	1.13507e+08	1.14101e+08	0	5.98311e+07	5.68411e+07	4.07816e+07	3.9903e+07	4.44614e+07	4.86284e+07
FIBA	S	365	3	3	1	461460000	0	503260000	557560000	0	0	1.44243e+08	0	3.06041e+06	0	0	2.14088e+08	2.5836e+06	0	0	0	0	0
B3AT	S	356	6	4	3	99324000	86076000	74108000	132030000	115850000	84483000	1.63321e+07	0	1.70694e+07	1.65479e+07	0	3.2338e+07	5.6058e+06	5.83046e+06	0	0	9.02163e+06	0
B3AT	S	357	6	4	3	38603000	22762000	30796000	41176000	44739000	28486000	8.48788e+06	0	6.78845e+06	7.444e+06	0	1.04442e+07	0	3.04667e+06	2.81945e+06	0	3.98727e+06	0
FINC	S	2384	6	6	6	162150000	166980000	137720000	211570000	154530000	159110000	8.06681e+07	5.9683e+07	8.86784e+07	5.19935e+07	7.87408e+07	9.82535e+07	1.99449e+07	1.55857e+07	2.3622e+07	8.89485e+06	7.02415e+06	2.87678e+07
TFR1	S	34	6	5	2	13956000	17412000	14018000	17089000	17442000	14413000	0	4.92201e+06	5.16265e+06	7.27808e+06	8.65841e+06	9.41615e+06	2.02409e+06	0	0	1.55065e+06	0	0
RAF1	S	621	6	5	5	128610000	178980000	154450000	165690000	185210000	163790000	4.11988e+07	0	3.5896e+07	2.32992e+07	4.03967e+07	3.27687e+07	9.67021e+06	1.28877e+07	1.06609e+07	1.50511e+07	0	1.72136e+07
ALDOA	S	36	5	6	4	17210000	18651000	21171000	20369000	13043000	0	1.40949e+07	1.32717e+07	1.48717e+07	1.55077e+07	1.54535e+07	1.56011e+07	0	7.51962e+06	9.83824e+06	6.86171e+06	0	9.03048e+06
ALDOA	S	39	6	6	6	16414000	18621000	15929000	20562000	15513000	15288000	8.62742e+06	6.73176e+06	5.77645e+06	9.5179e+06	7.82375e+06	1.03785e+07	3.17299e+06	2.34519e+06	3.31352e+06	3.53072e+06	3.79873e+06	3.14409e+06
ALDOA	S	46	4	5	3	5601800	7201200	5725400	0	5829900	0	4.93058e+06	6.07752e+06	3.90737e+06	3.93814e+06	0	5.0998e+06	1.59276e+06	1.6544e+06	0	0	0	1.91193e+06
APOB	S	4048	6	5	6	51716000	25597000	52331000	50431000	38094000	14367000	2.29014e+07	2.31322e+07	0	1.92197e+07	2.15079e+07	3.05667e+07	1.05542e+07	1.02955e+07	1.07998e+07	1.00058e+07	9.04167e+06	1.05661e+07
1A36	S	356	6	6	5	193070000	167880000	207740000	214980000	188620000	106180000	1.85802e+08	1.65266e+08	1.87411e+08	1.94101e+08	1.75364e+08	8.56677e+07	1.19187e+07	1.65461e+07	3.34614e+06	8.81468e+06	3.764e+07	0
1A36	S	359	6	6	4	91372000	76148000	90343000	116860000	97995000	106180000	1.12331e+08	7.93583e+07	1.18157e+08	1.15485e+08	8.06901e+07	1.93351e+08	1.19187e+07	1.65461e+07	3.34614e+06	0	1.0419e+07	0
ERBB2	S	1054	5	6	5	10023000	9750200	12536000	8875000	13456000	0	9.43505e+06	9.53021e+06	8.24064e+06	7.78266e+06	6.50474e+06	8.04396e+06	3.41023e+06	0	2.56053e+06	3.72858e+06	2.81479e+06	3.2478e+06
P53	S	315	6	3	5	23484000	33747000	20933000	25489000	28202000	36531000	0	0	1.39422e+07	0	1.15476e+07	1.83161e+07	5.42612e+06	4.31936e+06	4.61207e+06	4.19957e+06	0	3.9628e+06
HSPB1	S	65	6	6	4	12238000	14335000	12825000	9047200	10417000	14143000	1.21588e+07	6.17861e+06	9.72777e+06	6.07049e+06	7.74991e+06	7.49587e+06	1.7748e+06	1.57086e+06	0	1.27779e+06	0	2.08587e+06
HSPB1	S	82	6	6	6	2158700000	1953400000	2061800000	2281000000	2224700000	2221500000	8.82038e+08	7.9677e+08	9.48933e+08	8.12747e+08	1.2799e+09	1.59725e+09	3.75445e+08	3.2126e+08	3.48318e+08	3.8239e+08	4.22288e+08	4.25201e+08
HSPB1	S	83	3	1	1	0	0	11569000	13666000	0	10061000	0	0	0	0	0	7.36533e+06	0	1.46076e+06	0	0	0	0
B3A2	S	132	5	4	2	25122000	24156000	13463000	20994000	33916000	0	1.16373e+07	0	9.20979e+06	1.04574e+07	0	8.15889e+06	0	0	5.2222e+06	0	0	3.98843e+06
AT1A1	S	16	2	2	1	6837600	0	0	5368400	0	0	4.24317e+06	0	5.56855e+06	0	0	0	0	0	0	0	1.22829e+06	0
HMGN1	S	89	6	3	2	15101000	27256000	20903000	30097000	26734000	33641000	1.22564e+07	0	0	3.48807e+06	0	1.50649e+07	1.10436e+06	2.56938e+06	0	0	0	0
PPBT	S	110	5	2	5	0	34722000	34962000	39182000	36549000	31975000	0	1.89426e+07	0	0	0	2.15242e+07	4.99894e+06	8.09688e+06	0	4.7258e+06	5.12199e+06	6.61142e+06
RLA2	S	102	6	6	6	5594500000	4628000000	2987400000	2891100000	5374800000	5727400000	6.17334e+08	3.81068e+08	9.21441e+08	4.58644e+08	1.58314e+08	3.50587e+08	3.05157e+07	1.02072e+08	1.55175e+07	1.71628e+07	1.34442e+07	1.13449e+08
RLA2	S	105	6	6	6	5595900000	4635500000	2982600000	2890900000	5369900000	5725100000	6.17949e+08	3.77068e+08	9.11881e+08	4.606e+08	1.4823e+08	3.09074e+08	2.95229e+07	1.0072e+08	2.19392e+07	2.664e+07	1.39033e+07	1.18285e+08
RLA0	S	304	4	5	6	20199000	0	2923400	0	14294000	63424000	3.19798e+06	0	846942	2.55474e+06	1.06506e+08	2.7011e+06	7.35531e+07	1.74725e+07	1.74184e+08	1.93742e+07	1.11263e+06	2.1811e+08
RLA0	S	307	4	5	6	20199000	0	2923400	0	14294000	63424000	3.19798e+06	0	846942	2.55474e+06	1.06506e+08	2.7011e+06	7.35531e+07	1.74725e+07	1.74184e+08	1.93742e+07	1.11263e+06	2.1811e+08
JUN	S	73	6	6	6	16985000	22291000	20794000	26699000	20786000	23857000	6.16807e+06	9.32187e+06	7.66816e+06	6.44211e+06	6.96778e+06	1.06506e+07	2.58686e+06	2.43025e+06	2.4771e+06	2.21671e+06	2.75652e+06	1.97958e+06
LA	S	366	6	6	6	149360000	339110000	140900000	294700000	216540000	276440000	9.73744e+07	1.67599e+08	8.83378e+07	1.3122e+08	8.00462e+07	2.24707e+08	2.43794e+07	2.20489e+07	1.40595e+07	2.1196e+07	2.38038e+07	2.95066e+07
K1C18	S	31	4	2	1	2543000	26361000	0	0	29829000	25639000	0	1.19225e+07	0	0	0	1.50799e+07	0	2.93924e+06	0	0	0	0
K1C18	S	34	6	5	6	28935000	28313000	32815000	33692000	35923000	32119000	1.74067e+07	0	1.90973e+07	1.94362e+07	2.19305e+07	2.70791e+07	9.1251e+06	7.52847e+06	6.61887e+06	6.4597e+06	9.55904e+06	8.23205e+06
K1C18	S	42	6	6	5	34943000	31060000	42861000	33813000	35235000	30507000	2.35805e+07	1.93202e+07	2.2396e+07	2.32662e+07	2.1458e+07	3.08414e+07	6.64731e+06	1.10687e+06	6.75568e+06	7.16701e+06	0	1.00885e+07
K1C18	S	398	2	1	2	0	31885000	0	0	0	34250000	0	0	0	1.04148e+07	0	0	0	1.44044e+06	3.39578e+06	0	0	0
K1C18	S	15	6	6	3	65166000	50939000	48517000	49053000	47117000	43955000	1.23895e+07	1.25836e+07	1.16015e+07	1.04743e+07	1.23451e+07	1.34727e+07	4.24106e+06	1.11023e+06	0	0	4.36201e+06	0
RB	S	37	6	6	6	116080000	131220000	109660000	98556000	118540000	121440000	9.11859e+07	7.39038e+07	9.68975e+07	7.9833e+07	9.40275e+07	7.8365e+07	2.19583e+07	2.08063e+07	2.81549e+07	2.90964e+07	1.9562e+07	2.994e+07
PTMA	S	2	6	6	6	429070000	386800000	380360000	295120000	360730000	366860000	3.70915e+08	2.0123e+08	3.43115e+08	3.47005e+08	3.45642e+08	2.9558e+08	9.87483e+07	1.2199e+08	1.21641e+08	9.57046e+07	6.7354e+07	1.2839e+08
PTMA	S	9	4	4	5	85923000	0	3635800	0	89921000	62526000	0	2.36266e+06	6.63902e+07	0	6.76186e+07	6.66583e+07	2.27259e+07	2.38691e+07	2.49224e+07	2.51462e+07	0	2.09704e+07
PTMA	S	10	3	3	2	0	70974000	86389000	83856000	0	0	7.16007e+07	5.05915e+07	0	5.91622e+07	0	0	0	2.43258e+07	0	0	2.03141e+07	0
NPM	S	125	6	6	6	6434200000	6042500000	6106600000	6866600000	6868400000	6209800000	2.71846e+09	2.96679e+09	3.44719e+09	2.93998e+09	2.9424e+09	4.5671e+09	4.3697e+08	8.18894e+08	2.19874e+09	2.07052e+08	4.62396e+08	1.3172e+09
NPM	S	70	6	6	6	88421000	56257000	105530000	53970000	60298000	69076000	3.35379e+07	3.43774e+07	5.14617e+07	2.47474e+07	2.84416e+07	7.35017e+07	8.19057e+06	1.48472e+07	2.6908e+07	9.20714e+06	7.44644e+06	2.54235e+07
NPM	S	243	6	4	1	10515000	7401700	9776000	10315000	9333000	7540400	4.31635e+06	3.62739e+06	0	4.30756e+06	0	6.58935e+06	0	0	0	0	1.50931e+06	0
CENPB	S	156	6	5	3	17913000	25142000	20696000	24373000	20043000	17266000	1.42663e+07	7.39258e+06	0	1.33793e+07	1.24001e+07	1.43929e+07	0	4.41352e+06	0	3.72392e+06	5.09868e+06	0
SYEP	S	886	5	1	1	0	44633000	42355000	36854000	35708000	39785000	0	0	2.85845e+07	0	0	0	0	0	0	0	4.08165e+06	0
HS90A	S	231	3	5	6	50321000	0	93576000	0	0	60209000	0	9.67327e+07	3.69179e+08	3.27973e+08	2.19347e+08	1.63004e+08	1.75168e+08	2.82411e+08	2.29744e+08	2.02141e+08	5.52424e+07	3.38553e+08
HS90A	S	263	6	6	6	402280000	424150000	604760000	473860000	434750000	396870000	4.38426e+08	5.95226e+08	5.71448e+08	8.70786e+08	3.40719e+08	7.14579e+08	1.92223e+08	1.98212e+08	2.24766e+08	2.17602e+08	1.91318e+08	3.40907e+08
HNRPC	S	299	6	6	5	78991000	429050000	323520000	635330000	277590000	209370000	3.40939e+08	4.54732e+08	4.16823e+08	5.23254e+08	2.82834e+08	7.50004e+08	1.05085e+08	7.19288e+07	4.94301e+07	0	7.40565e+07	1.26754e+08
HNRPC	S	306	3	4	3	19246000	8412400	0	0	0	38693000	3.49378e+07	0	3.14106e+07	0	8.12769e+06	5.04794e+06	0	0	2.10009e+06	4.79875e+06	0	9.03188e+06
HNRPC	S	253	6	6	6	279800000	295840000	473180000	518740000	284220000	257650000	7.16161e+08	5.95973e+08	8.44392e+08	1.15382e+09	3.75683e+08	6.90581e+08	1.81819e+08	1.46605e+08	1.15789e+08	1.06826e+08	5.68714e+07	2.03593e+08
HNRPC	S	260	6	6	6	565720000	603950000	842230000	809090000	539330000	660640000	1.26581e+09	8.71643e+08	1.45302e+09	1.58271e+09	7.39566e+08	1.00423e+09	1.81819e+08	3.30629e+08	2.5004e+08	2.00904e+08	5.68714e+07	3.61019e+08
LYN	S	13	6	6	3	23535000	29763000	29895000	29137000	29378000	17845000	1.19496e+07	1.81888e+07	1.0066e+07	1.71582e+07	1.92094e+07	1.62617e+07	0	3.65074e+06	5.37089e+06	0	0	5.5254e+06
HS90B	S	226	6	6	6	23340000	16241000	40709000	25005000	23622000	25186000	2.9725e+07	3.53268e+07	2.89251e+07	5.65162e+07	1.92118e+07	5.03893e+07	2.06655e+07	1.93048e+07	1.97653e+07	1.51187e+07	1.35987e+07	2.26586e+07
HS90B	S	255	6	6	6	870810000	764220000	1173900000	932110000	955570000	920420000	8.10285e+08	7.91803e+08	8.11758e+08	1.10565e+09	5.23627e+08	8.80631e+08	3.11612e+08	2.83786e+08	2.99377e+08	2.73555e+08	2.52417e+08	2.98561e+08
HS90B	S	261	6	6	4	49022000	68432000	52963000	54320000	72863000	87863000	3.20479e+07	2.66286e+07	3.87397e+07	3.36434e+07	2.03306e+07	2.15341e+07	1.56135e+06	0	5.12176e+06	0	1.01223e+06	6.60303e+06
ODPA	S	232	6	6	6	13694000	11913000	13336000	11777000	13737000	14115000	4.85499e+06	2.75054e+06	3.5641e+06	3.5885e+06	4.1935e+06	5.97314e+06	1.68845e+06	1.14204e+06	1.64361e+06	915377	1.3248e+06	1.95534e+06
ODPA	S	293	6	6	6	56924000	95382000	104120000	109310000	106100000	108130000	1.14709e+07	3.03887e+07	9.42604e+06	2.20597e+07	2.41738e+07	3.22897e+07	2.0151e+06	893843	1.5073e+06	2.17669e+06	3.17042e+06	1.8879e+06
ODPA	S	300	6	6	2	90721000	133850000	86766000	124310000	134700000	147880000	3.10634e+07	1.26045e+07	1.86732e+07	1.51058e+07	1.36356e+07	1.00154e+07	0	0	0	0	1.37146e+06	3.04458e+06
PTPRC	S	975	6	6	6	138480000	132900000	133490000	135940000	117120000	126850000	3.03953e+07	2.01357e+07	2.17301e+07	1.93178e+07	2.36618e+07	2.61385e+07	6.19332e+06	5.96633e+06	4.81296e+06	5.47879e+06	5.66686e+06	8.48468e+06
RU17	S	320	6	4	4	52690000	42767000	47890000	40437000	45079000	45593000	0	0	5.83579e+07	3.91353e+07	5.34396e+07	3.50587e+07	0	1.77741e+07	1.57703e+07	1.35405e+07	8.56205e+06	0
RU17	S	410	6	6	3	13394000	28362000	11542000	24968000	18508000	24955000	7.9866e+06	1.32796e+07	1.74898e+07	1.5299e+07	1.0913e+07	2.31344e+07	0	2.65608e+06	0	2.28436e+06	4.39138e+06	0
RU17	S	226	6	6	6	406110000	446040000	380110000	538430000	562250000	539760000	1.33653e+08	8.80477e+07	1.04704e+08	8.79598e+07	1.19344e+08	1.15878e+08	2.84881e+07	2.92619e+07	3.06205e+07	2.8896e+07	3.20445e+07	3.07091e+07
NFIC	S	333	6	6	2	13355000	29634000	25752000	33358000	33041000	29200000	8.27646e+06	1.60009e+07	1.75942e+07	6.67176e+06	6.05489e+06	1.47594e+07	2.85394e+06	2.01046e+06	0	0	0	0
NFIC	S	339	6	6	3	30165000	37768000	30290000	37519000	33244000	27482000	8.27646e+06	1.33176e+07	1.53541e+07	6.67176e+06	6.05489e+06	5.96237e+06	3.28741e+06	2.01046e+06	2.63953e+06	0	0	0
NFIC	S	323	5	1	1	28355000	34083000	0	29021000	27632000	29846000	0	0	0	1.33552e+07	0	0	0	5.91157e+06	0	0	0	0
VIME	S	459	5	5	6	36931000	48638000	44885000	0	42697000	47978000	2.96613e+07	3.06349e+07	2.45606e+07	0	2.66198e+07	4.09966e+07	8.91466e+06	9.46139e+06	8.8282e+06	9.38123e+06	9.77904e+06	8.29474e+06
VIME	S	214	6	6	5	14956000	11210000	12893000	14398000	12305000	14607000	5.24814e+06	5.44021e+06	5.73008e+06	6.48628e+06	5.73667e+06	6.98536e+06	2.43981e+06	2.16143e+06	2.41044e+06	2.2179e+06	0	2.48106e+06
VIME	S	430	6	6	6	371790000	337960000	345690000	422270000	334010000	311090000	2.81384e+08	2.37783e+08	2.6822e+08	2.15622e+08	2.12369e+08	2.85625e+08	6.31125e+07	8.25046e+07	8.39192e+07	6.74426e+07	5.64309e+07	7.61097e+07
VIME	S	73	6	6	6	1009100000	1009000000	901540000	1111300000	1124000000	1133400000	2.84922e+08	2.24201e+08	2.39892e+08	1.84209e+08	2.1351e+08	2.60792e+08	6.77362e+07	6.8207e+07	6.8214e+07	4.69737e+07	6.57856e+07	5.84282e+07
VIME	S	25	6	2	2	65566000	85142000	66086000	86787000	98458000	87297000	0	0	1.33191e+06	985853	0	0	2.19336e+06	0	3.95044e+06	0	0	0
VIME	S	325	6	6	6	23390000	19650000	15837000	17161000	24285000	16569000	1.48845e+07	1.6316e+07	1.96711e+07	1.34688e+07	1.77867e+07	2.51452e+07	1.09809e+07	1.47204e+07	1.34102e+07	9.6476e+06	8.81887e+06	1.32405e+07
VIME	S	56	3	6	5	338710000	0	0	0	371720000	352590000	5.33077e+07	2.64704e+07	4.87103e+07	2.58374e+07	4.7161e+07	5.2332e+07	1.087e+07	1.83754e+07	1.22491e+07	1.05749e+07	0	1.53886e+07
VIME	S	29	6	5	2	17033000	11726000	17086000	16310000	13199000	17541000	4.75961e+06	3.7931e+06	2.94811e+06	3.63553e+06	0	4.71588e+06	0	939288	661608	0	0	0
VIME	S	39	6	6	6	644880000	573870000	555780000	711010000	672080000	569980000	1.31985e+08	1.05341e+08	1.22128e+08	9.8115e+07	1.0629e+08	1.58824e+08	2.9721e+07	3.30373e+07	2.91034e+07	2.3671e+07	3.36828e+07	3.52093e+07
VIME	S	47	6	5	3	33585000	121650000	23181000	31873000	25497000	25968000	8.02813e+06	0	4.67764e+06	6.31157e+06	2.39497e+07	8.41052e+06	6.84354e+06	0	0	5.97635e+06	0	6.96635e+06
CLCA	S	105	6	6	6	1218800000	1943100000	1033000000	1262800000	1431300000	1320000000	3.06063e+08	2.18668e+08	2.66681e+08	2.31871e+08	5.21803e+06	1.94221e+08	5.3639e+07	9.85735e+07	6.64871e+07	4.72114e+07	5.63144e+07	7.07216e+07
ROA1	S	95	5	6	4	9867100	0	39971000	17971000	19437000	30281000	2.05464e+07	2.85999e+07	1.86706e+07	2.08939e+07	2.48199e+07	3.11733e+07	6.55665e+06	0	0	8.04072e+06	7.23553e+06	6.93373e+06
ROA1	S	4	3	5	4	58250000	0	32141000	55119000	0	0	1.73346e+07	6.88427e+06	0	9.54845e+06	4.53216e+07	1.08391e+07	1.44373e+06	6.55222e+06	0	1.63725e+06	0	617515
ROA1	S	6	6	6	6	449710000	497290000	395190000	496520000	534890000	673320000	2.12273e+08	2.3486e+08	2.01986e+08	1.8962e+08	1.7588e+08	2.42464e+08	6.05536e+07	5.02597e+07	5.22733e+07	5.28326e+07	6.3511e+07	5.01991e+07
ROA1	S	2	6	6	6	165240000	132760000	134160000	173790000	156690000	160050000	7.24446e+07	7.65564e+06	7.15963e+07	6.10983e+07	6.55419e+07	7.69256e+07	1.46412e+07	1.44168e+07	1.20921e+07	1.31284e+07	1.57834e+07	1.59365e+07
PARP1	S	782	5	3	4	8621800	11177000	10787000	14765000	10983000	0	6.33882e+06	0	5.43692e+06	0	6.06851e+06	0	2.39879e+06	1.24897e+06	3.27296e+06	1.98748e+06	0	0
TFPT	S	180	6	6	6	23065000	22561000	22432000	22039000	24019000	13221000	1.2275e+07	1.39674e+07	1.24941e+07	1.28761e+07	1.23421e+07	1.41213e+07	3.77216e+06	4.89826e+06	4.60065e+06	4.47108e+06	4.76309e+06	5.70578e+06
H14	S	36	6	6	6	100080000	78159000	90677000	92720000	87416000	90621000	3.50455e+07	3.34258e+07	3.90825e+07	3.10985e+07	3.20435e+07	5.04091e+07	1.23776e+07	9.90745e+06	1.13524e+07	1.02414e+07	1.40548e+07	1.17763e+07
OSTP	S	219	6	6	6	206720000	183850000	177380000	218100000	196250000	208220000	8.63578e+07	8.76763e+07	8.33272e+07	9.886e+07	8.54172e+07	1.04306e+08	1.98035e+07	2.3678e+07	2.21002e+07	1.95986e+07	2.1402e+07	2.75163e+07
OSTP	S	254	6	6	5	90005000	50278000	81391000	105890000	91213000	95460000	7.10008e+07	7.26006e+07	6.8957e+07	6.28718e+07	4.42821e+07	6.39991e+07	8.06845e+06	7.99015e+06	8.0808e+06	6.74519e+06	4.68385e+06	0
OSTP	S	263	6	6	5	67246000	59076000	63580000	70097000	75688000	61843000	5.94611e+07	6.04786e+07	5.27188e+07	5.37472e+07	2.77164e+07	5.59954e+07	5.01851e+06	3.13034e+06	4.59576e+06	3.4918e+06	5.06606e+06	0
OSTP	S	270	6	6	3	50075000	67192000	50809000	87769000	68376000	48774000	5.54592e+07	4.50007e+07	5.29605e+07	4.41744e+07	3.1215e+07	4.54336e+07	0	3.26854e+06	5.89385e+06	3.60972e+06	0	0
OSTP	S	224	6	4	3	69222000	41173000	28457000	77287000	58729000	60344000	6.50738e+07	1.23735e+08	0	8.69555e+06	0	9.52427e+07	1.69428e+07	0	2.38761e+06	0	2.23722e+07	0
OSTP	S	234	6	6	5	89832000	49795000	118040000	30353000	56307000	168810000	3.64102e+07	1.25664e+08	2.57254e+07	4.397e+07	5.17628e+07	9.4111e+07	0	1.15008e+07	1.9232e+07	1.19986e+06	2.48735e+06	2.68358e+06
OSTP	S	303	6	3	1	46530000	35673000	43985000	44489000	35861000	34700000	1.55789e+07	0	1.75311e+07	1.70023e+07	0	0	0	5.05534e+06	0	0	0	0
OSTP	S	308	6	6	6	63430000	69528000	59386000	79843000	67096000	63097000	2.82526e+07	2.99931e+07	2.7879e+07	2.52749e+07	3.52213e+07	4.18229e+07	1.06796e+07	8.49703e+06	1.0873e+07	7.16002e+06	1.27542e+07	1.02936e+07
OSTP	S	310	6	4	5	34911000	34038000	37499000	51161000	40093000	36697000	0	0	1.82099e+07	1.26614e+07	1.64949e+07	2.18437e+07	5.35644e+06	5.66453e+06	0	3.76866e+06	7.14231e+06	4.91574e+06
OSTP	S	62	6	3	1	60308000	71727000	38518000	69895000	58484000	60938000	2.20575e+07	0	0	6.19773e+06	1.45003e+07	0	0	0	0	0	0	5.34642e+06
OSTP	S	63	6	3	1	60308000	71727000	38518000	69895000	58484000	60938000	2.20575e+07	0	0	6.19773e+06	1.45003e+07	0	0	0	0	0	0	5.34642e+06
KAP0	S	83	6	6	6	156700000	173050000	222400000	168880000	199000000	165460000	1.51966e+08	1.46904e+08	1.53539e+08	2.132e+08	1.44505e+08	1.78599e+08	6.94398e+07	7.26349e+07	7.56995e+07	6.6811e+07	6.18587e+07	7.78413e+07
MTAP2	S	1782	4	6	6	36783000	0	29595000	33341000	33147000	0	1.24882e+07	1.62864e+07	1.43157e+07	1.16177e+07	1.12085e+07	1.80921e+07	5.359e+06	4.345e+06	4.06068e+06	5.0015e+06	6.72561e+06	3.90243e+06
41	S	542	6	6	6	23752000	35579000	31671000	36493000	35821000	26788000	1.19313e+07	1.28638e+07	1.83528e+07	1.74913e+07	1.15419e+07	1.65745e+07	4.18652e+06	4.71741e+06	3.76657e+06	6.35762e+06	3.15318e+06	4.38322e+06
BCR	S	122	6	6	4	59486000	55777000	44379000	32489000	37773000	33385000	2.49035e+07	1.92485e+07	3.42719e+07	2.43365e+07	3.00459e+07	4.64248e+07	0	8.23415e+06	0	1.09641e+07	1.31259e+07	9.1554e+06
BCR	S	459	6	3	5	34515000	24212000	34052000	30990000	23210000	22181000	0	1.08644e+07	0	0	1.30884e+07	1.70173e+07	3.99123e+06	7.57741e+06	7.16258e+06	5.81625e+06	5.20426e+06	0
TOP1	S	10	5	6	3	21956000	35029000	23443000	28558000	0	26225000	1.39859e+07	9.35989e+06	1.10064e+07	1.10257e+07	1.19812e+07	1.57548e+07	0	0	4.16322e+06	4.36038e+06	2.53536e+06	0
TOP2A	S	1106	6	6	5	46949000	50440000	45986000	52931000	64917000	64156000	2.56045e+07	4.13395e+07	2.38574e+07	3.15842e+07	2.4609e+07	3.58938e+07	9.8725e+06	9.09644e+06	9.32483e+06	7.15e+06	0	8.27633e+06
TOP2A	S	1247	6	6	6	81897000	73330000	76145000	85353000	81603000	92142000	5.69118e+07	4.73566e+07	5.08354e+07	5.69382e+07	5.79315e+07	6.94427e+07	1.65781e+07	1.595e+07	1.84387e+07	1.84245e+07	1.88119e+07	2.00941e+07
TOP2A	S	1377	6	6	5	8759000	9348600	7742000	8916400	9773800	6940000	5.61185e+06	4.45128e+06	7.5062e+06	6.59287e+06	4.85565e+06	5.52746e+06	3.09142e+06	1.84476e+06	2.01076e+06	0	2.01547e+06	2.08357e+06
TOP2A	S	1213	6	6	2	14223000	15836000	12723000	14858000	19795000	13877000	7.25743e+06	3.83089e+06	6.7867e+06	8.75335e+06	7.44576e+06	6.29333e+06	0	0	1.44429e+06	0	1.02857e+06	0
TOP2A	S	1525	6	6	4	129220000	166900000	110430000	118770000	149130000	132870000	1.79023e+07	1.37681e+07	2.19356e+07	1.51781e+07	1.81146e+07	1.59099e+07	3.00123e+06	4.79362e+06	0	5.00989e+06	0	6.05116e+06
MPRI	S	2409	6	6	4	145280000	125200000	122920000	129690000	127910000	117490000	7.42554e+07	6.29267e+07	7.38071e+07	7.49653e+07	9.27594e+07	8.29426e+07	0	0	2.47547e+07	1.94355e+07	1.26153e+07	1.77764e+07
MPRI	S	2484	6	6	2	50906000	56746000	49192000	46368000	60771000	70989000	4.76818e+06	3.03667e+06	1.0035e+07	6.34102e+06	9.12782e+06	1.19344e+07	0	0	4.1271e+06	0	0	3.44402e+06
SRF	S	224	6	6	6	18716000	23270000	23882000	17796000	19282000	22331000	1.82994e+07	1.2517e+07	1.39483e+07	1.36648e+07	1.03959e+07	1.74098e+07	6.4322e+06	7.81466e+06	9.52945e+06	6.68553e+06	4.40373e+06	8.40428e+06
TPR	S	379	6	6	1	10085000	8398500	8551000	6006000	6368600	9053600	6.83966e+06	5.15079e+06	4.69082e+06	5.93424e+06	4.86729e+06	6.33201e+06	0	0	0	0	1.23121e+06	0
TPR	S	2155	6	6	6	96287000	103860000	84966000	88806000	94058000	97899000	4.52161e+07	2.97228e+07	4.40381e+07	3.31313e+07	4.18955e+07	3.78562e+07	9.9508e+06	1.40665e+07	1.48731e+07	1.15479e+07	1.05241e+07	1.40481e+07
ODBA	S	337	5	4	6	108880000	0	140440000	99809000	213900000	201440000	1.01798e+08	8.86059e+07	1.17377e+08	5.79887e+07	0	0	4.07046e+07	5.02551e+07	5.2483e+07	3.36898e+07	2.18634e+07	6.93489e+07
ODBA	S	347	6	6	4	54690000	107230000	70105000	118320000	87412000	114750000	1.19995e+07	9.38297e+06	1.24891e+07	8.76609e+06	8.99157e+06	1.19832e+07	0	4.68059e+06	3.97142e+06	2.7782e+06	2.82644e+06	0
ACTN1	S	140	6	6	6	26573000	25965000	26608000	23486000	23666000	21668000	2.10363e+07	1.26878e+07	1.76935e+07	1.05648e+07	1.52739e+07	1.55732e+07	7.45343e+06	8.46207e+06	9.98133e+06	7.87712e+06	7.15373e+06	9.98459e+06
SRC	S	17	6	6	6	121540000	145850000	144410000	135620000	131980000	103750000	4.12955e+07	3.87595e+07	4.18955e+07	4.63259e+07	3.33775e+07	7.46906e+07	1.24202e+07	6.13017e+06	1.98494e+07	1.58922e+07	1.69959e+07	1.93908e+07
XRCC6	S	27	6	6	3	12455000	8245700	11172000	7071600	8792000	11330000	2.05234e+07	1.69412e+07	2.44903e+07	1.68342e+07	1.74493e+07	1.77324e+07	7.51752e+06	0	8.19476e+06	0	8.97269e+06	0
UNG	S	23	6	6	6	145520000	103370000	121360000	142510000	105270000	93472000	9.37769e+07	6.69088e+07	9.6458e+07	8.6716e+07	7.75365e+07	9.61482e+07	2.67915e+07	2.68591e+07	3.53258e+07	3.17042e+07	1.0086e+07	2.98794e+07
GP1BB	S	191	6	6	5	19946000	15330000	21721000	19560000	17545000	18608000	7.94924e+06	1.04567e+07	9.03376e+06	9.57218e+06	7.08667e+06	1.21489e+07	3.9001e+06	3.61112e+06	1.81952e+06	0	2.87305e+06	4.66731e+06
CY24A	S	168	6	5	5	246140000	160740000	170010000	167430000	164580000	161380000	1.37096e+08	0	5.34022e+06	1.0346e+08	8.98036e+07	1.3062e+08	2.64e+07	2.5822e+07	3.49879e+07	0	3.15714e+06	3.1054e+07
MYH6	S	633	1	1	2	0	0	0	0	0	191770000	1.78273e+08	0	0	0	0	0	0	0	2.36849e+06	0	3.65027e+07	0
NCAM1	S	784	6	2	2	19877000	22913000	20795000	21079000	19500000	14768000	0	0	5.12332e+06	5.30374e+06	0	0	0	0	2.59455e+06	0	1.00594e+06	0
CSPG2	S	2112	5	2	3	0	21602000	12848000	19909000	20112000	181090000	1.40551e+08	0	1.29822e+08	0	0	0	0	5.03087e+07	5.21358e+07	1.11443e+08	0	0
CSPG2	S	2116	6	5	1	952120000	34231000	957590000	46194000	38146000	718290000	0	6.9847e+08	5.45186e+08	7.46466e+08	6.12785e+08	1.04875e+09	0	0	0	2.7218e+08	0	0
CSPG2	S	2941	6	4	3	5552300	8384400	6471900	6605700	7884800	9243300	0	4.91344e+06	4.42052e+06	4.05e+06	3.6397e+06	0	1.38894e+06	0	0	0	1.78962e+06	1.69428e+06
PLSL	S	5	6	6	6	204190000	181070000	117910000	168640000	152260000	170050000	9.71766e+07	5.57251e+07	9.30363e+07	7.22864e+07	7.33874e+07	7.86111e+07	7.33015e+06	1.72968e+07	1.33228e+07	9.27775e+06	1.00326e+07	1.61367e+07
PLSL	S	257	6	6	6	101240000	92882000	86687000	107220000	88910000	87352000	2.96877e+07	2.81208e+07	3.22171e+07	2.70615e+07	1.894e+07	3.33401e+07	1.3056e+07	2.53373e+07	1.50474e+07	1.03251e+07	1.1893e+07	1.52597e+07
PLST	S	339	6	4	3	10618000	8204800	10666000	12750000	9220900	11162000	0	5.75799e+06	3.84628e+06	4.50359e+06	0	7.01547e+06	1.81248e+06	1.79829e+06	0	0	1.74818e+06	0
ACPH	S	185	4	5	1	0	12467000	14487000	11703000	11825000	0	6.30124e+06	5.19518e+06	0	6.82384e+06	6.32146e+06	6.70055e+06	2.73135e+06	0	0	0	0	0
KAP2	S	78	6	6	6	470930000	472840000	322980000	514350000	450630000	523180000	2.44705e+08	1.13751e+08	2.57605e+08	1.56438e+08	1.20595e+08	1.23348e+08	4.85072e+07	6.90343e+07	6.4872e+07	2.13708e+07	3.68919e+07	6.09731e+07
KAP2	S	80	6	6	6	470930000	472750000	322980000	514350000	450630000	523180000	2.44705e+08	1.13751e+08	2.57605e+08	1.56438e+08	1.20595e+08	1.23348e+08	4.85072e+07	1.70668e+07	1.70059e+07	6.01527e+07	5.72955e+06	6.09731e+07
KAP2	S	99	6	6	6	694260000	516010000	647090000	646250000	518270000	553970000	3.27578e+08	3.66475e+08	3.38368e+08	3.50521e+08	3.50697e+08	4.14032e+08	9.28288e+07	1.24549e+08	1.2385e+08	1.03416e+08	1.02055e+08	1.37458e+08
CC130	S	332	6	4	5	22288000	21135000	23953000	18898000	28175000	17993000	1.30115e+07	0	0	1.99678e+07	8.29514e+06	1.81073e+07	5.17023e+06	4.90782e+06	3.88053e+06	0	3.65074e+06	4.62373e+06
HCLS1	S	275	6	6	6	82368000	59396000	61370000	66291000	60765000	78753000	3.11337e+07	2.97075e+07	3.29402e+07	3.51356e+07	3.49664e+07	4.72818e+07	8.63686e+06	6.60279e+06	9.6497e+06	9.13955e+06	7.26862e+06	1.02503e+07
KPYM	S	37	6	6	6	34273000	42099000	30250000	40303000	38650000	41002000	2.46068e+07	1.50799e+07	2.70176e+07	1.85055e+07	1.55734e+07	1.98193e+07	6.45551e+06	1.30063e+07	9.60798e+06	6.11339e+06	4.21705e+06	1.07856e+07
ENPL	S	306	6	6	6	8897700	7166100	14073000	18942000	10825000	7097300	2.53144e+07	2.73098e+07	2.1794e+07	2.7745e+07	1.63327e+07	3.47642e+07	9.00438e+06	8.07381e+06	8.90347e+06	7.1232e+06	8.91396e+06	8.84078e+06
PLAK	S	182	6	6	5	20487000	17337000	20174000	22162000	21765000	19057000	5.83908e+06	6.69637e+06	8.18372e+06	9.26627e+06	8.73071e+06	9.40868e+06	3.42398e+06	2.12293e+06	2.58453e+06	0	1.73341e+06	4.77614e+06
BRAF	S	446	6	6	1	27462000	28317000	19260000	31053000	37140000	32123000	1.19199e+07	1.27187e+07	1.55095e+07	9.22738e+06	7.33566e+06	1.24326e+07	0	0	0	0	0	4.12057e+06
BRAF	S	729	6	6	6	25848000	30500000	21356000	23308000	27439000	36719000	9.68031e+06	7.83298e+06	8.58743e+06	8.62149e+06	7.05788e+06	1.37448e+07	3.53445e+06	3.39951e+06	2.9439e+06	2.74091e+06	3.36991e+06	2.63184e+06
VATB1	S	15	2	3	1	0	0	7311400	0	0	10931000	4.79104e+06	0	0	7.75079e+06	0	4.94751e+06	1.52003e+06	0	0	0	0	0
ATF2	S	328	4	6	6	37631000	0	0	45729000	53019000	72850000	3.21336e+07	1.50757e+07	3.04371e+07	7.1159e+06	1.70283e+07	4.72291e+07	1.52662e+07	9.8972e+06	8.91676e+06	3.92364e+06	7.96637e+06	7.8114e+06
FOSL2	S	230	5	6	5	20243000	10689000	12858000	15662000	0	15007000	1.3854e+07	1.0876e+07	1.01899e+07	1.35103e+07	1.69661e+07	1.53095e+07	6.62866e+06	5.10754e+06	4.75237e+06	4.54566e+06	0	4.22591e+06
FOSL2	S	200	6	5	4	54977000	55376000	48592000	54169000	50865000	61460000	1.63587e+07	8.20438e+06	1.76629e+07	1.23458e+07	0	1.3158e+07	4.0954e+06	5.38907e+06	4.35502e+06	0	3.03688e+06	0
TFE2	S	379	4	1	1	0	10628000	0	12199000	13469000	9921100	0	0	6.55485e+06	0	0	0	0	2.34472e+06	0	0	0	0
DESP	S	22	6	6	6	224910000	257050000	244250000	208090000	273130000	298110000	7.07876e+07	5.08859e+07	6.51837e+07	5.45142e+07	6.1318e+07	6.58386e+07	1.80976e+07	2.03073e+07	1.77177e+07	1.91687e+07	1.56237e+07	1.93807e+07
DESP	S	2820	2	2	6	62535000	0	70067000	0	0	0	0	6.75593e+06	0	1.36925e+07	0	0	2.77703e+06	5.26438e+06	4.40046e+06	2.8896e+06	2.89449e+06	5.23898e+06
DESP	S	2821	5	3	5	83742000	69129000	0	144390000	154130000	180330000	1.86268e+07	0	0	0	3.58103e+07	2.25981e+07	3.16809e+06	7.96567e+06	5.05161e+06	0	2.07702e+06	6.75381e+06
DESP	S	2825	6	5	2	164460000	81759000	59029000	151720000	85277000	98294000	2.1082e+07	1.09604e+07	4.16449e+07	1.7515e+07	1.40279e+07	0	0	2.72926e+06	0	0	0	1.66697e+06
DESP	S	2598	6	5	4	12632000	12578000	10503000	14321000	14556000	14688000	4.30272e+06	4.21482e+06	4.24405e+06	0	4.38733e+06	4.18142e+06	1.65177e+06	1.5816e+06	0	1.34202e+06	2.11281e+06	0
DESP	S	2209	6	4	3	53016000	64030000	43078000	53258000	55516000	74333000	9.73986e+06	5.12244e+06	0	6.70363e+06	0	1.03967e+07	0	4.60998e+06	3.06951e+06	0	2.14244e+06	0
LEUK	S	355	6	2	1	8184300	11095000	11581000	12257000	10560000	14129000	3.63531e+06	0	5.51691e+06	0	0	0	1.04999e+06	0	0	0	0	0
ANK1	S	1686	6	4	6	66307000	67250000	60763000	84509000	115890000	73759000	2.80592e+06	2.45255e+07	0	0	2.3108e+07	2.49738e+07	5.8032e+06	5.32521e+06	4.86843e+06	5.58879e+06	8.7457e+06	5.63214e+06
ANK1	S	1666	5	5	2	23696000	12269000	0	23736000	17228000	13210000	7.07546e+06	7.86089e+06	1.27051e+07	8.39997e+06	0	8.04527e+06	4.04483e+06	1.22743e+06	0	0	0	0
NCK1	S	85	6	6	6	7161900	197120000	240400000	216790000	191830000	223550000	1.08778e+08	1.17122e+08	9.40165e+07	1.15265e+08	1.20162e+08	1.41382e+08	3.1611e+07	3.78428e+07	4.16625e+07	3.86981e+07	4.35269e+07	4.42237e+07
H15	S	2	6	6	6	270680000	223920000	287000000	260010000	256830000	208200000	2.34948e+08	1.43538e+08	2.22465e+08	1.96329e+08	2.31519e+08	2.14101e+08	6.17142e+07	9.15517e+07	8.16214e+07	8.14862e+07	5.63657e+07	9.15866e+07
H15	S	18	6	6	6	785160000	956630000	997110000	1023700000	1014600000	989190000	8.52216e+08	8.84455e+08	9.38407e+08	8.50897e+08	9.38736e+08	1.01381e+09	3.03805e+08	3.1301e+08	3.17322e+08	3.82996e+08	3.93926e+08	3.38832e+08
H12	S	36	6	6	6	100080000	78159000	90677000	92720000	87416000	90621000	3.50455e+07	3.34258e+07	3.90825e+07	3.10985e+07	3.20435e+07	5.04091e+07	1.23776e+07	9.90745e+06	1.13524e+07	1.02414e+07	1.40548e+07	1.17763e+07
H12	S	2	6	6	6	142700000	348600000	433640000	135500000	115890000	125880000	1.2337e+08	2.57034e+08	1.07101e+08	2.79406e+08	2.98173e+08	3.09205e+08	3.79127e+07	1.29126e+08	1.27572e+08	1.15542e+08	3.00962e+07	4.02758e+07
AT2A2	S	663	6	6	4	16588000	22721000	19724000	18962000	18193000	19409000	8.76697e+06	4.60995e+06	9.45307e+06	6.01687e+06	7.93298e+06	9.68734e+06	0	3.15364e+06	5.41913e+06	4.06743e+06	0	4.00102e+06
STMN1	S	16	6	1	1	26292000	24711000	25512000	26766000	27876000	18310000	0	0	0	0	0	3.69157e+06	0	0	0	0	1.29879e+06	0
STMN1	S	25	6	6	6	158900000	139310000	133270000	142160000	162370000	138320000	2.78285e+07	2.88614e+07	3.13447e+07	3.61487e+07	3.76145e+07	5.41077e+07	1.16977e+07	1.03034e+07	9.77019e+06	7.33807e+06	1.13176e+07	1.38915e+07
STMN1	S	38	6	6	6	65214000	79102000	86729000	67001000	77228000	67379000	3.26039e+07	3.20875e+07	3.22875e+07	3.73552e+07	2.32992e+07	3.93374e+07	1.57866e+07	1.44491e+07	1.13423e+07	1.12109e+07	1.13778e+07	1.48139e+07
YBOX3	S	324	6	6	6	29059000	19230000	32731000	34032000	28914000	29382000	1.34319e+07	1.93175e+07	2.2352e+07	1.6187e+07	1.59789e+07	2.57056e+07	5.20076e+06	4.94184e+06	6.90273e+06	6.13949e+06	6.98383e+06	5.08027e+06
YBOX3	S	2	6	3	2	28909000	28693000	34596000	26846000	24711000	26601000	3.32632e+07	0	0	0	3.12018e+07	2.63956e+07	7.79531e+06	0	0	0	0	1.2454e+07
YBOX3	S	34	5	5	2	0	121800000	156270000	124030000	110560000	88588000	0	5.66657e+07	1.41177e+08	1.43696e+08	7.61212e+07	1.38813e+08	1.07397e+06	0	0	2.74417e+06	0	0
YBOX3	S	79	6	3	3	83145000	65907000	79951000	63586000	90562000	59837000	0	8.62677e+06	0	3.95792e+07	9.14101e+06	0	0	0	2.09606e+07	4.22614e+06	0	4.1751e+06
ZKSC1	S	208	5	1	2	17850000	15422000	23775000	21709000	0	19729000	0	0	0	0	0	7.01371e+06	1.47509e+06	0	0	0	2.90358e+06	0
ZKSC1	S	13	6	4	4	20874000	20788000	23574000	21844000	18564000	17475000	0	1.20777e+07	9.74316e+06	1.33567e+07	0	1.44799e+07	4.39207e+06	4.0679e+06	4.15739e+06	0	4.78127e+06	0
HMGA1	S	99	6	5	5	11926000	29664000	13920000	21950000	38784000	59251000	1.88371e+07	1.52126e+07	2.65978e+07	0	3.43356e+07	5.31803e+06	3.14991e+06	2.72297e+07	4.51722e+06	5.24737e+06	0	2.91826e+06
HMGA1	S	102	6	6	5	348430000	532130000	495750000	680260000	540760000	775140000	1.90718e+08	1.52126e+07	2.10627e+08	8.43272e+07	3.43356e+07	2.36662e+07	6.21523e+06	2.72297e+07	5.5275e+06	5.24737e+06	0	2.91826e+06
HMGA1	S	103	6	6	5	348430000	532130000	495750000	680260000	540760000	775140000	1.90718e+08	1.52126e+07	2.10627e+08	8.43272e+07	3.43356e+07	2.36662e+07	6.21523e+06	2.72297e+07	5.5275e+06	5.24737e+06	0	2.91826e+06
HMGA1	S	44	5	4	4	12708000	0	8543700	33554000	41984000	35780000	1.39775e+07	6.84076e+06	0	1.08883e+07	9.13464e+06	0	3.23661e+06	0	3.26318e+06	2.47663e+06	2.48665e+06	0
HMGA1	S	9	3	3	2	10344000	0	7996700	0	7209100	0	0	4.5282e+06	4.06208e+06	0	0	6.68648e+06	2.10284e+06	1.40022e+06	0	0	0	0
JUNB	S	259	6	6	5	21585000	17115000	23838000	20644000	16754000	23482000	1.65426e+07	1.66578e+07	1.59084e+07	1.39345e+07	1.96766e+07	1.86714e+07	0	6.04091e+06	5.61489e+06	5.63726e+06	3.75771e+06	6.95726e+06
PTN2	S	304	4	3	2	24985000	20809000	24206000	26055000	0	0	0	0	7.73805e+06	1.15136e+07	0	1.48568e+07	3.74373e+06	3.1378e+06	0	0	0	0
TCPA	S	544	6	6	5	21620000	15797000	20983000	22123000	21252000	16397000	1.05262e+07	1.33198e+07	8.36547e+06	1.10171e+07	1.10668e+07	1.77876e+07	2.48525e+06	1.20415e+06	0	2.98188e+06	3.80991e+06	2.95998e+06
VINC	S	579	6	6	5	12930000	11756000	10823000	12713000	10708000	12196000	6.26608e+06	6.05203e+06	8.61973e+06	9.24078e+06	9.03926e+06	7.31391e+06	4.7286e+06	3.7936e+06	3.88542e+06	0	4.42447e+06	8.14163e+06
VINC	S	290	6	6	6	262850000	291310000	337350000	299930000	312760000	279500000	2.08576e+08	2.32333e+08	1.89576e+08	2.28685e+08	2.05027e+08	2.88284e+08	9.31504e+07	8.17356e+07	8.11623e+07	8.86781e+07	8.71959e+07	1.0949e+08
VINC	S	346	6	6	6	58196000	33797000	55722000	52008000	26165000	35890000	1.96685e+07	1.2201e+07	1.89246e+07	1.70245e+07	1.75744e+07	1.98236e+07	6.34015e+06	8.76551e+06	9.18243e+06	5.96214e+06	5.91483e+06	7.34693e+06
VINC	S	721	6	6	6	76214000	66415000	74426000	73348000	73197000	68825000	4.18735e+07	4.21372e+07	4.60666e+07	4.34624e+07	3.61575e+07	6.07181e+07	2.59083e+07	2.8015e+07	2.48665e+07	2.29126e+07	2.69383e+07	2.78542e+07
SON	S	94	6	4	3	8560700	8263200	12318000	8759300	8320000	9860800	0	0	9.39923e+06	6.37618e+06	7.54312e+06	9.13288e+06	2.79661e+06	1.41693e+06	0	0	3.85582e+06	0
SON	S	2129	6	6	6	143700000	136460000	141180000	154120000	222840000	140290000	3.52015e+07	2.72769e+07	3.60256e+07	3.44587e+07	3.56872e+07	3.36346e+07	7.03487e+06	6.38885e+06	1.30616e+07	9.13e+06	8.71796e+06	1.41471e+07
SON	S	1556	6	6	5	251090000	187630000	250780000	250340000	210000000	232510000	1.3057e+08	1.13235e+08	1.50909e+08	1.29675e+08	1.28477e+08	1.50999e+08	3.57197e+07	3.90477e+07	3.95277e+07	0	3.26388e+07	4.06021e+07
SON	S	1697	6	6	6	75526000	63807000	55226000	53919000	63464000	61644000	2.8235e+07	3.5307e+07	3.63069e+07	4.14977e+07	3.75486e+07	5.26177e+07	1.33603e+07	1.69794e+07	1.06809e+07	1.17005e+07	1.41268e+07	1.46901e+07
SON	S	1769	6	4	6	42330000	52473000	48362000	53826000	53500000	47832000	0	1.61637e+07	0	2.19657e+07	1.76509e+07	2.15435e+07	6.90832e+06	9.80095e+06	6.98523e+06	5.68597e+06	5.04182e+06	7.70046e+06
NELFE	S	115	6	6	6	170450000	157140000	192510000	205120000	181540000	135730000	8.05604e+07	1.02761e+08	9.20804e+07	1.05169e+08	1.06479e+08	1.26568e+08	2.68708e+07	2.43561e+07	2.72506e+07	2.38551e+07	3.1336e+07	3.74816e+07
NELFE	S	51	6	6	5	22331000	26874000	17912000	12662000	14407000	11541000	1.2183e+07	3.41049e+06	1.05462e+07	8.35997e+06	1.37274e+07	1.03655e+07	0	5.28233e+06	3.17695e+06	4.47457e+06	1.65529e+06	4.84839e+06
PGAM1	S	118	6	6	6	57152000	61229000	45401000	45528000	62112000	60878000	2.45936e+07	1.43764e+07	1.74546e+07	1.934e+07	1.50188e+07	2.65824e+07	5.53985e+06	6.93862e+06	7.22504e+06	6.17282e+06	4.17068e+06	9.17008e+06
RCC1	S	11	6	6	6	131820000	154510000	119660000	111550000	183390000	168240000	5.28418e+07	1.76924e+08	4.91103e+07	1.08679e+08	1.65771e+08	2.01399e+08	4.41701e+07	1.61047e+07	1.82101e+07	4.00684e+07	5.35924e+07	4.49811e+07
DNLI1	S	51	6	4	1	10134000	41616000	14052000	34631000	27312000	21203000	8.00813e+06	0	6.92954e+06	5.66569e+06	0	1.12037e+07	0	0	0	0	1.36701e+06	0
DNLI1	S	141	6	6	6	42717000	32071000	42032000	38055000	41288000	41613000	1.58543e+07	1.56554e+07	1.65061e+07	1.62547e+07	2.28816e+07	1.636e+07	2.51951e+06	3.43027e+06	3.324e+06	4.58527e+06	5.11593e+06	4.68246e+06
DNLI1	S	66	6	6	6	54800000	23937000	22467000	54397000	22837000	25162000	5.43846e+07	1.44291e+07	2.20795e+07	5.18573e+07	1.54631e+07	3.85353e+07	5.63097e+06	7.40892e+06	1.28674e+07	4.61907e+06	1.04572e+06	5.47133e+06
DNLI1	S	76	6	6	6	137380000	109100000	111180000	144320000	107750000	129240000	1.02781e+08	5.86589e+07	7.62795e+07	9.79986e+07	6.49441e+07	9.7625e+07	2.29094e+07	2.48642e+07	2.81269e+07	2.41883e+07	2.48525e+07	2.68777e+07
NUCL	S	28	6	6	1	52579000	92302000	45809000	98850000	96823000	86167000	4.09263e+07	2.17835e+07	7.21172e+07	5.16639e+07	6.18367e+06	7.31435e+06	0	1.32597e+06	0	0	0	0
NUCL	S	34	6	6	1	52579000	92302000	45809000	98850000	96823000	86167000	4.09263e+07	2.17835e+07	7.21172e+07	5.16639e+07	6.18367e+06	7.31435e+06	0	1.32597e+06	0	0	0	0
NUCL	S	41	6	6	1	52579000	92302000	45809000	98850000	96823000	86167000	4.09263e+07	2.17835e+07	7.21172e+07	5.16639e+07	6.18367e+06	7.31435e+06	0	1.32597e+06	0	0	0	0
NUCL	S	42	6	6	1	52579000	92302000	45809000	98850000	96823000	86167000	4.09263e+07	2.17835e+07	7.21172e+07	5.16639e+07	6.18367e+06	7.31435e+06	0	1.32597e+06	0	0	0	0
NUCL	S	145	6	6	6	53427000	405250000	237420000	422150000	212710000	435960000	2.9725e+08	1.9232e+08	4.38448e+08	3.63025e+08	1.53058e+08	2.55737e+08	2.62835e+07	7.51962e+07	5.59601e+07	2.25808e+07	1.30378e+07	1.29457e+07
NUCL	S	153	6	5	3	84375000	240560000	44064000	224640000	235560000	262500000	1.07178e+08	3.08854e+07	2.24883e+08	1.64446e+08	0	7.68486e+07	0	2.25101e+07	8.94589e+06	0	0	1.85296e+07
NUCL	S	563	6	6	6	155440000	206660000	105040000	198210000	154130000	180870000	4.82488e+07	3.17139e+07	3.80123e+07	3.33489e+07	4.44821e+07	3.88562e+07	6.86171e+06	7.16351e+06	8.8508e+06	7.0633e+06	1.29084e+07	7.86267e+06
TFE3	S	548	6	4	4	12303000	11650000	7778300	9572400	10105000	7956900	0	8.06242e+06	3.8788e+06	2.22597e+06	0	8.94256e+06	2.41557e+06	0	3.97748e+06	1.87734e+06	1.72064e+06	0
TFE3	S	556	6	6	4	9897300	10112000	7840500	9768400	11156000	9213400	7.92484e+06	5.25539e+06	7.82771e+06	5.66745e+06	9.95721e+06	7.80068e+06	0	3.64724e+06	4.00894e+06	2.03805e+06	1.54883e+06	0
SL9A1	S	785	6	4	5	47464000	21348000	47371000	40004000	41748000	44473000	0	1.14074e+07	2.46683e+07	1.67534e+07	1.93909e+07	0	7.13741e+06	7.19358e+06	5.62072e+06	7.45995e+06	3.65517e+06	0
SL9A1	S	703	6	6	3	10092000	9362600	13675000	10401000	10486000	15001000	4.26932e+06	4.0856e+06	5.08464e+06	4.20471e+06	4.15263e+06	5.07035e+06	1.51404e+06	1.06427e+06	0	810853	0	0
SL9A1	S	599	6	1	1	10857000	12641000	14011000	9631900	12770000	10695000	5.74744e+06	0	0	0	0	0	1.75914e+06	0	0	0	0	0
NFKB1	S	907	5	6	5	20103000	19164000	19874000	25669000	0	20034000	8.72016e+06	9.46977e+06	8.32239e+06	6.88845e+06	1.05805e+07	1.06873e+07	1.97086e+06	3.37621e+06	2.84508e+06	0	4.17557e+06	2.51718e+06
AT2B1	S	1155	6	6	5	20004000	23178000	19356000	24990000	22794000	27867000	2.16437e+07	2.04445e+07	2.57342e+07	2.05456e+07	2.12638e+07	2.68264e+07	7.29542e+06	7.20453e+06	8.53082e+06	0	1.78591e+06	9.65459e+06
IF2B	S	2	6	6	6	13299000	16379000	14289000	19804000	16586000	15389000	9.16474e+06	1.0415e+07	1.51405e+07	1.13076e+07	1.03323e+07	2.0279e+07	5.8293e+06	4.87915e+06	4.52328e+06	1.01137e+07	9.26587e+06	6.39561e+06
MX1	S	4	5	6	5	16422000	22946000	15575000	16350000	0	17931000	6.71967e+06	5.64108e+06	8.03275e+06	8.00242e+06	1.17988e+07	8.55798e+06	0	3.77752e+06	2.59595e+06	2.38761e+06	2.75396e+06	2.87421e+06
LMNB1	S	23	6	6	5	20241000	25219000	18576000	24915000	25803000	22206000	1.64769e+07	9.39725e+06	1.21423e+07	1.0253e+07	1.25117e+07	1.30561e+07	2.02001e+06	0	2.85347e+06	2.36477e+06	7.68159e+06	3.18813e+06
LMNB1	S	391	6	6	6	107060000	125150000	96049000	138800000	153700000	135470000	4.10406e+07	2.93339e+07	3.9021e+07	3.15359e+07	2.94701e+07	3.71156e+07	8.91885e+06	8.60214e+06	7.05864e+06	5.57993e+06	8.05773e+06	7.30334e+06
LMNB1	S	393	6	6	2	47777000	47759000	41060000	62087000	57521000	53777000	1.36033e+07	9.0553e+06	1.26763e+07	1.0024e+07	9.15244e+06	1.00825e+07	1.7019e+06	1.62979e+06	0	0	0	0
BCL3	S	41	6	4	4	14988000	10998000	12680000	12193000	12617000	16103000	4.05791e+06	5.89952e+06	4.92553e+06	0	0	5.09079e+06	1.85289e+06	1.99608e+06	593697	473746	0	0
ICAL	S	577	6	2	3	23097000	15932000	12085000	19403000	16469000	14213000	0	0	1.64384e+07	4.20801e+06	0	0	3.19396e+06	0	4.77568e+06	0	0	4.39161e+06
ICAL	S	440	5	4	4	9920500	8662600	9006800	0	6953100	8970900	0	5.21781e+06	6.63616e+06	0	4.21086e+06	5.80216e+06	1.86016e+06	0	0	1.75494e+06	1.47428e+06	1.74168e+06
ICAL	S	133	5	6	4	61046000	54734000	64605000	82568000	76877000	0	1.936e+07	3.38016e+07	2.88987e+07	2.51452e+07	2.88746e+07	3.98802e+07	7.52824e+06	0	1.43121e+06	0	1.95147e+06	6.65407e+06
PTMS	S	2	6	5	5	52444000	55652000	39480000	63946000	57148000	60244000	3.93968e+07	2.25718e+07	4.46799e+07	0	3.63091e+07	1.33015e+07	1.30308e+06	2.10156e+06	0	5.41424e+06	4.0143e+06	1.94504e+07
PTMS	S	5	6	4	3	26994000	32093000	25904000	34665000	28538000	39402000	3.20875e+07	1.49146e+07	3.45093e+07	0	2.30245e+07	0	0	2.10156e+06	0	4.0122e+06	0	1.94504e+07
CD11B	S	589	6	2	1	16579000	15545000	17314000	18346000	16475000	15265000	0	0	4.51282e+06	0	0	4.70225e+06	2.45146e+06	0	0	0	0	0
CSRP1	S	192	6	6	5	55408000	46396000	37737000	57310000	46405000	46612000	1.01321e+07	8.60589e+06	9.81941e+06	6.9324e+06	8.0433e+06	1.33747e+07	0	2.69034e+06	1.81912e+06	2.92292e+06	2.56635e+06	2.84182e+06
FLNA	S	1084	6	6	6	66757000	60687000	66671000	62006000	64477000	56396000	2.2708e+07	1.66819e+07	2.51386e+07	1.6774e+07	1.94197e+07	2.74966e+07	6.85309e+06	8.31432e+06	6.43523e+06	6.73843e+06	7.60118e+06	7.76968e+06
FLNA	S	2152	6	6	6	127320000	133630000	159600000	112380000	112850000	134130000	8.45425e+07	6.4364e+07	9.47285e+07	5.82677e+07	6.91438e+07	7.5585e+07	3.23498e+07	4.44171e+07	4.56593e+07	3.69991e+07	2.65165e+07	5.32008e+07
FLNA	S	1459	6	6	6	139720000	101750000	121660000	134760000	120900000	121550000	4.03352e+07	2.54836e+07	4.54864e+07	3.51554e+07	4.29086e+07	5.76766e+07	1.15388e+07	1.94285e+07	1.23936e+07	1.30219e+07	1.03857e+07	1.44158e+07
FLNA	S	1533	6	4	2	58660000	33086000	49189000	53726000	46314000	36729000	4.77236e+06	2.23938e+06	0	2.57276e+06	0	6.43837e+06	0	0	1.49171e+06	0	0	1.90745e+06
FLNA	S	1734	6	1	3	52730000	53186000	46708000	49553000	63967000	46067000	0	0	0	0	0	2.86724e+07	5.57411e+06	3.69013e+06	0	0	2.34402e+06	0
FLNA	S	2319	5	3	2	12845000	10565000	6484100	0	13118000	12267000	0	1.75199e+06	0	6.84977e+06	0	7.06997e+06	2.02153e+06	0	0	0	2.43748e+06	0
FLNA	S	2327	6	6	4	32168000	41452000	37440000	30980000	44313000	44204000	2.28091e+07	2.02722e+07	2.2552e+07	2.47584e+07	2.31212e+07	2.48969e+07	3.61602e+06	7.5625e+06	0	0	7.44364e+06	8.39519e+06
FLNA	S	2180	6	6	3	61330000	61208000	53994000	53110000	52430000	54043000	3.76738e+07	4.52798e+07	3.86979e+07	4.96531e+07	5.02157e+07	5.0231e+07	0	1.29071e+07	0	1.83877e+07	1.64557e+07	0
FLNA	S	966	6	6	6	29988000	24929000	28079000	31113000	28365000	26498000	8.37755e+06	1.02943e+07	1.01422e+07	1.31123e+07	1.31486e+07	1.76671e+07	5.56712e+06	5.27464e+06	903771	4.45733e+06	2.41138e+06	9.11741e+06
FLNA	S	2370	4	3	3	24281000	0	15898000	17407000	21094000	0	5.69975e+06	0	0	6.61858e+06	0	7.01283e+06	2.68125e+06	2.04758e+06	2.52417e+06	0	0	0
C5AR1	S	327	6	6	6	58372000	58311000	62933000	63353000	63665000	64638000	3.04437e+07	2.32245e+07	2.45562e+07	2.28904e+07	2.51342e+07	3.13491e+07	7.68252e+06	1.12048e+07	9.84803e+06	9.77601e+06	8.45741e+06	8.32714e+06
VDAC1	S	104	6	6	4	21854000	24495000	22377000	20678000	28762000	20622000	8.55029e+06	6.39464e+06	1.09224e+07	8.86279e+06	1.08547e+07	9.43835e+06	4.03061e+06	0	4.99311e+06	0	7.51659e+06	7.61307e+06
OSBP1	S	190	6	6	5	40637000	34290000	38624000	60952000	38410000	53229000	3.69091e+07	1.84424e+07	4.76598e+07	4.16713e+07	1.60664e+07	5.75052e+07	1.72733e+07	2.72366e+07	3.22472e+07	0	1.078e+07	6.69904e+06
OSBP1	S	193	6	6	5	21959000	34290000	38624000	45562000	38410000	53229000	3.69091e+07	1.84424e+07	4.76598e+07	2.19542e+07	1.60664e+07	3.00327e+07	5.19633e+06	1.13633e+07	1.3451e+07	0	1.76636e+06	6.69904e+06
OSBP1	S	379	6	6	6	44580000	38727000	30102000	27423000	46908000	50167000	1.16995e+07	1.55719e+07	1.62554e+07	1.38189e+07	1.51825e+07	3.15754e+07	7.30917e+06	1.15959e+07	3.39648e+06	8.70584e+06	4.17441e+06	1.054e+07
OSBP1	S	382	6	6	5	70766000	37168000	1537500	53741000	51467000	45375000	1.5955e+07	1.55719e+07	8.4804e+06	1.12325e+07	3.98275e+06	3.50872e+07	2.91313e+06	6.77828e+06	7.88457e+06	3.46616e+06	0	5.09659e+06
FBRL	S	124	5	4	1	26232000	18156000	22119000	22654000	20944000	0	5.15342e+06	0	5.27012e+06	6.87218e+06	0	1.00049e+07	0	1.3169e+06	0	0	0	0
PUR6	S	27	6	1	1	8973800	8593300	7332600	6944900	7782400	8051400	0	3.07315e+06	0	0	0	0	0	1.14158e+06	0	0	0	0
NLTP	S	281	5	5	3	66626000	72603000	65336000	69705000	0	83249000	2.64945e+07	2.46705e+07	3.09513e+07	2.44024e+07	2.52661e+07	0	7.4511e+06	1.07611e+07	0	0	1.04141e+07	0
UBA1	S	810	6	5	2	25585000	21622000	20734000	18768000	22331000	18648000	7.0781e+06	0	7.60048e+06	8.50546e+06	4.68379e+06	1.11182e+07	0	1.78859e+06	5.36693e+06	0	0	0
CBL	S	483	4	4	4	0	27499000	0	27495000	35755000	23672000	0	8.33976e+06	1.25825e+07	0	6.66187e+06	5.0831e+06	0	0	3.95068e+06	2.774e+06	2.68568e+06	3.10657e+06
FBLN1	S	147	3	6	6	52267000	0	53361000	37775000	0	0	4.13175e+07	3.25534e+07	4.87938e+07	4.77961e+07	3.52367e+07	4.7484e+07	2.00286e+07	2.13969e+07	1.8068e+07	2.211e+07	1.17336e+07	2.1023e+07
TCEA1	S	100	6	6	6	253910000	233000000	255360000	253460000	258850000	249620000	1.223e+08	1.14274e+08	1.2261e+08	1.1207e+08	8.98234e+07	1.33497e+08	4.44265e+07	4.31657e+07	4.71299e+07	3.54237e+07	4.48553e+07	4.28674e+07
SP100	S	157	6	6	5	133000000	121830000	121310000	94677000	123880000	112750000	2.4209e+07	1.94441e+07	2.54199e+07	1.74786e+07	3.34061e+07	1.65389e+07	2.3657e+06	3.1301e+06	6.95773e+06	4.87496e+06	5.23059e+06	0
SP100	S	18	6	6	6	28210000	31089000	41865000	45584000	48852000	42091000	1.04605e+07	3.98978e+06	1.07925e+07	8.84675e+06	1.2595e+07	1.1977e+07	4.62815e+06	1.30369e+06	936538	6.52402e+06	6.75195e+06	6.88898e+06
SP100	S	407	5	5	2	77316000	79634000	0	83292000	83774000	121890000	0	3.63882e+07	5.81381e+07	5.88347e+07	3.27116e+07	3.73596e+07	0	5.7496e+06	1.00317e+07	0	0	0
SP100	S	409	6	6	4	77316000	79634000	90967000	83292000	83774000	101630000	6.70934e+07	3.63882e+07	5.81381e+07	5.88347e+07	3.27116e+07	3.73596e+07	0	6.32779e+06	1.00317e+07	5.02877e+06	0	1.27607e+07
SP100	S	410	6	6	4	185010000	179380000	90967000	213820000	191140000	121890000	6.70934e+07	9.49636e+07	5.81381e+07	5.88347e+07	3.27116e+07	3.73596e+07	0	6.32779e+06	1.00317e+07	1.66121e+07	0	1.27607e+07
SP100	S	362	6	4	4	133330000	167780000	119470000	139190000	124490000	119330000	4.62753e+07	0	5.20243e+07	0	4.32975e+07	5.98127e+07	8.59398e+06	9.65925e+06	1.43266e+07	0	3.26737e+06	0
NFYA	S	326	6	6	6	61916000	35820000	34466000	33018000	31508000	38319000	2.22685e+07	1.63969e+07	1.94725e+07	2.48046e+07	2.09442e+07	2.77955e+07	5.32894e+06	6.86498e+06	7.1169e+06	6.29843e+06	4.44521e+06	6.57226e+06
COF1	S	3	6	6	6	196650000	199000000	193700000	208320000	208520000	202090000	1.00484e+08	1.04099e+08	1.11033e+08	1.1307e+08	1.14316e+08	1.35919e+08	4.07233e+07	4.46082e+07	3.14385e+07	3.17625e+07	4.35665e+07	3.75608e+07
IF4B	S	597	6	2	2	26961000	24446000	20169000	24543000	21574000	21808000	0	0	1.70911e+07	0	1.36848e+07	0	0	3.14269e+06	0	3.7661e+06	0	0
EF1B	S	106	6	6	6	348180000	337300000	344920000	405550000	353740000	405340000	3.31028e+08	1.71582e+08	2.80856e+08	3.21754e+08	1.54983e+08	1.7821e+08	2.07385e+07	4.94697e+07	5.5e+07	2.87911e+07	6.70767e+06	6.61165e+07
EF1B	S	95	6	4	5	10199000	14722000	14365000	12239000	18895000	12785000	1.09439e+07	0	0	2.37387e+07	9.66053e+06	1.22524e+07	5.84934e+06	7.5336e+06	5.29235e+06	6.55152e+06	0	7.9468e+06
TENA	S	72	6	6	6	48852000	47913000	63264000	49999000	62933000	42680000	5.06903e+07	4.45876e+07	4.95036e+07	6.36168e+07	4.45941e+07	5.50592e+07	1.97636e+07	2.75e+07	2.07061e+07	2.00941e+07	1.42319e+07	2.50669e+07
RPB1	S	1910	6	1	1	13040000	9322400	12699000	12096000	15462000	10361000	0	0	0	0	5.49735e+06	0	0	3.12591e+06	0	0	0	0
RPB1	S	1913	6	6	3	114710000	87319000	83208000	102700000	91974000	80707000	4.38272e+07	3.07931e+07	3.35599e+07	3.76738e+07	3.04568e+07	9.96622e+06	1.96345e+06	0	0	8.10714e+06	2.37922e+06	0
RPB1	S	1917	6	1	1	13040000	9322400	12699000	71591000	15462000	10361000	0	0	0	0	5.49735e+06	0	0	3.12591e+06	0	0	0	0
RPB1	S	1920	2	4	1	15932000	0	0	0	64402000	0	6.99349e+06	1.99318e+07	0	2.74483e+07	0	3.43488e+07	6.96938e+06	0	0	0	0	0
ARBK1	S	670	6	6	4	10244000	15789000	7250600	20854000	15442000	16060000	4.61523e+06	1.46832e+07	6.41266e+06	1.31967e+07	1.48397e+07	2.12029e+07	5.21707e+06	0	0	5.70392e+06	5.30354e+06	5.68854e+06
MCM3	S	711	5	1	2	250170000	0	215530000	256820000	239190000	575140000	0	0	9.30869e+07	0	0	0	992284	1.72854e+06	0	0	0	0
MCM3	S	672	6	6	6	263450000	294740000	212170000	293740000	367060000	348790000	1.51108e+08	1.69004e+08	1.57873e+08	1.37523e+08	1.26387e+08	1.86176e+08	4.43426e+07	1.96905e+06	5.84375e+07	3.764e+07	5.35341e+07	4.58434e+07
MCM3	S	681	5	5	2	17397000	0	12354000	20534000	31345000	29944000	1.43544e+07	1.24933e+07	1.02253e+07	1.11415e+07	0	9.29264e+06	0	0	2.52138e+06	0	1.14885e+06	0
BRD2	S	298	6	6	5	42974000	55462000	59380000	56262000	60702000	51655000	2.99338e+07	4.06384e+07	5.44659e+07	3.72673e+07	2.57451e+07	4.9563e+07	7.68881e+06	3.90523e+06	8.93377e+06	5.18864e+06	8.75572e+06	0
BRD2	S	301	6	6	4	42974000	34329000	37750000	41052000	42450000	34014000	2.99338e+07	2.98767e+07	3.27402e+07	3.72673e+07	2.57451e+07	3.07997e+07	2.73602e+06	3.90523e+06	6.34993e+06	0	7.205e+06	0
BRD2	S	633	5	2	4	130920000	120680000	127720000	105620000	0	127220000	7.95407e+07	0	0	0	0	6.48892e+07	1.49029e+07	1.81183e+07	2.03924e+07	0	8.92398e+06	0
TYY1	S	247	6	6	2	137390000	129550000	141050000	123680000	143650000	120240000	5.61251e+07	7.98044e+07	7.27369e+07	5.50702e+07	7.72706e+07	7.73321e+07	3.21494e+06	0	0	3.58852e+06	0	0
TYY1	S	118	6	6	6	12166000	13848000	15537000	10487000	11057000	13713000	7.60817e+06	7.21875e+06	7.05393e+06	1.21891e+07	5.84765e+06	9.35044e+06	2.45169e+06	4.29326e+06	2.42559e+06	2.29147e+06	2.12146e+06	5.20519e+06
MOES	S	407	6	5	2	8662500	9163500	7911500	12634000	9508200	8209100	3.66234e+06	3.93528e+06	3.52081e+06	3.5296e+06	0	6.46518e+06	0	1.96415e+06	0	0	1.92668e+06	0
CTNA2	S	654	6	6	6	133850000	52292000	154960000	216590000	173190000	57280000	3.42741e+07	2.38244e+07	3.47356e+07	7.9066e+07	1.94171e+07	3.0125e+07	3.56241e+06	1.04735e+07	5.10148e+06	4.43822e+06	2.24211e+07	6.2714e+06
CTNA2	S	640	6	4	3	20374000	21783000	19566000	33066000	25360000	23101000	1.61637e+07	1.14079e+07	1.62765e+07	1.37635e+07	0	0	2.18814e+06	0	0	1.37309e+06	0	4.40023e+06
DNMT1	S	714	6	6	5	32722000	36011000	29857000	43855000	37432000	31890000	2.8824e+07	2.45518e+07	3.01953e+07	2.72901e+07	2.23784e+07	2.98855e+07	7.38561e+06	1.27083e+07	1.16115e+07	6.52659e+06	0	8.17076e+06
DNMT1	S	127	6	1	1	5564000	6512100	7250200	5922200	6124400	5756400	3.17381e+06	0	0	0	0	0	0	0	796917	0	0	0
U2AF2	S	79	6	6	6	283340000	235930000	428350000	221450000	396170000	389920000	1.81132e+08	2.15963e+08	1.65756e+08	1.9814e+08	2.05216e+08	2.8246e+08	6.42754e+07	5.20426e+07	4.49415e+07	6.2143e+07	6.68902e+07	7.33551e+07
U2AF2	S	2	6	6	6	132470000	129000000	108520000	170620000	147510000	145670000	2.57605e+07	3.79969e+07	2.81427e+07	4.14472e+07	2.6288e+07	4.82466e+07	6.58205e+06	5.91506e+06	4.84396e+06	7.2332e+06	9.35675e+06	9.25025e+06
DCK	S	11	5	6	1	11997000	12631000	0	13102000	14619000	12867000	4.91147e+06	5.82699e+06	9.77173e+06	5.39231e+06	4.93872e+06	6.56847e+06	0	0	0	2.34216e+06	0	0
DCK	S	74	6	5	2	46267000	39116000	36738000	35692000	33804000	32176000	1.06778e+07	0	8.87795e+06	1.25117e+07	1.00005e+07	8.81928e+06	0	0	0	0	1.84283e+06	3.3543e+06
PYR1	S	1859	6	6	6	61088000	47801000	56913000	65489000	82920000	59126000	2.12622e+07	1.50612e+07	1.80486e+07	1.45298e+07	1.76865e+07	1.77012e+07	5.1425e+06	6.20591e+06	8.24184e+06	4.47947e+06	2.59875e+06	5.12572e+06
MAP4	S	358	6	6	6	431300000	354930000	385200000	492890000	387850000	323450000	1.39228e+08	1.20355e+08	1.2017e+08	1.43133e+08	1.53917e+08	1.89046e+08	3.48318e+07	2.33424e+07	3.36968e+07	2.65305e+07	3.92388e+07	3.9903e+07
MAP4	S	280	6	6	6	47134000	58582000	73464000	83638000	74485000	68550000	3.2749e+07	3.49532e+07	3.96363e+07	3.2149e+07	3.10304e+07	4.61105e+07	1.9759e+07	1.36875e+07	1.72017e+07	1.45396e+07	1.78484e+07	1.35559e+07
MAP4	S	507	5	3	3	40493000	23348000	18365000	0	15816000	30126000	0	2.29695e+07	2.2341e+07	0	1.75869e+07	0	0	7.97267e+06	0	4.04133e+06	0	8.96686e+06
MAP4	S	636	6	6	6	179590000	160890000	175400000	216480000	183410000	132740000	8.63951e+07	8.87751e+07	9.37242e+07	8.87092e+07	7.40708e+07	1.09268e+08	2.5032e+07	2.4771e+07	2.03059e+07	2.46498e+07	2.80104e+07	2.10191e+07
MAP4	S	928	6	6	6	510720000	509660000	473450000	628010000	565610000	445360000	2.24663e+08	2.6455e+08	2.30267e+08	2.3831e+08	2.24113e+08	3.5118e+08	8.76784e+07	7.93491e+07	6.62354e+07	6.71792e+07	9.82169e+07	9.68559e+07
MAP4	S	1073	6	6	6	148910000	116300000	118800000	171300000	131100000	127840000	4.10516e+07	3.5885e+07	4.34448e+07	4.55589e+07	4.94817e+07	7.26204e+07	1.45349e+07	1.40108e+07	1.45622e+07	1.18909e+07	1.25258e+07	1.44671e+07
CALX	S	583	6	6	6	2972500000	2195900000	2218600000	3150600000	2820600000	2421200000	9.34693e+08	1.29534e+09	1.00807e+09	9.65789e+08	7.84199e+08	1.28451e+09	3.72415e+08	2.5857e+08	2.8896e+08	2.19247e+08	4.25993e+08	2.1776e+08
CALX	S	554	6	6	6	5736500	11727000	17820000	18525000	17372000	6051300	1.08811e+07	1.90804e+07	1.22027e+07	1.7608e+07	1.49328e+07	2.84262e+07	8.15398e+06	8.75012e+06	6.16792e+06	5.23968e+06	2.8043e+06	2.86186e+06
CALX	S	564	6	6	6	85782000	83184000	108680000	77604000	78961000	72233000	7.46796e+07	7.17018e+07	8.31031e+07	5.10705e+07	5.52087e+07	6.91636e+07	1.80563e+07	2.36966e+07	2.82388e+07	2.49691e+07	2.52231e+07	3.13057e+07
ITPI2	S	739	4	6	5	33080000	25566000	0	0	34188000	32302000	1.07651e+07	1.64995e+07	1.43823e+07	1.88092e+07	1.49649e+07	1.87873e+07	5.89805e+06	4.47527e+06	3.40068e+06	0	5.11826e+06	7.72423e+06
ITPI2	S	92	6	6	6	33750000	30986000	31861000	32216000	32756000	27804000	2.13778e+07	1.53864e+07	2.40464e+07	2.0951e+07	1.9425e+07	2.37101e+07	6.71722e+06	6.87733e+06	8.83775e+06	8.22739e+06	4.85794e+06	8.64152e+06
ERCC5	S	526	6	6	6	31300000	36224000	34265000	46089000	35193000	30044000	1.94969e+07	2.36684e+07	1.44382e+07	1.95806e+07	2.06159e+07	2.98591e+07	8.82004e+06	6.24436e+06	5.82417e+06	4.79129e+06	8.90137e+06	5.45898e+06
ERCC5	S	341	6	6	4	11337000	15628000	19639000	19362000	27088000	24042000	1.13386e+07	1.62464e+07	1.17689e+07	9.77986e+06	2.63319e+07	1.53792e+07	5.56782e+06	0	0	6.79226e+06	6.84913e+06	5.36809e+06
ERCC5	S	563	5	5	6	28946000	25669000	25669000	27992000	27496000	0	1.51073e+07	1.02345e+07	1.25247e+07	0	1.33099e+07	1.36376e+07	2.54491e+06	5.18491e+06	4.5643e+06	3.26388e+06	2.76701e+06	4.4021e+06
ERCC5	S	384	6	6	6	83339000	92540000	91055000	104610000	95962000	65649000	4.10076e+07	4.61281e+07	4.38272e+07	4.8796e+07	5.1776e+07	5.96501e+07	1.5703e+07	1.35782e+07	1.56901e+07	1.6459e+07	2.06558e+07	1.92964e+07
ARI4A	S	864	6	5	4	29287000	20120000	35644000	32472000	22483000	6915300	9.97567e+06	1.00091e+07	8.32195e+06	9.32781e+06	0	1.15215e+07	3.89684e+06	0	3.795e+06	5.1714e+06	3.16063e+06	0
LMOD1	S	85	3	5	1	11467000	0	0	16991000	0	14140000	7.33918e+06	0	3.85771e+06	2.59957e+06	1.57785e+06	4.47128e+06	0	572023	0	0	0	0
PML	S	403	6	6	6	739310000	555870000	571800000	649770000	644770000	526820000	2.53935e+08	1.94054e+08	2.78417e+08	2.67538e+08	2.66594e+08	3.89353e+08	6.76919e+07	6.84307e+07	8.13394e+07	7.13345e+07	7.72773e+07	7.90275e+07
PML	S	518	6	6	6	1651600000	1519800000	1299900000	1665100000	1640700000	1428400000	7.7119e+08	5.85534e+08	8.39008e+08	6.98206e+08	7.26424e+08	8.48985e+08	6.8976e+07	6.52798e+07	7.66854e+07	3.99426e+07	6.88828e+07	1.77456e+08
PML	S	527	6	6	6	1681500000	1546100000	1327500000	1697000000	1680100000	1449800000	7.80947e+08	5.96391e+08	8.4815e+08	7.12447e+08	7.42423e+08	8.65006e+08	7.52707e+07	6.83491e+07	8.37561e+07	4.54775e+07	7.35881e+07	1.83099e+08
PML	S	530	6	6	6	1817300000	1632700000	1375800000	1849200000	1794600000	1555900000	8.21823e+08	6.48782e+08	8.92059e+08	7.028e+08	7.38577e+08	9.30407e+08	7.76362e+07	7.27328e+07	8.78671e+07	4.80108e+07	7.33434e+07	1.90654e+08
PML	S	535	6	6	6	227060000	1496100000	1240500000	41708000	1658100000	1439500000	7.43873e+08	4.73939e+07	8.12307e+08	6.29135e+08	6.9513e+08	8.44964e+08	4.4536e+07	3.76936e+07	5.76847e+07	2.57172e+06	5.3611e+07	1.50653e+08
PML	S	8	6	6	3	23389000	22911000	28520000	24465000	27617000	25616000	7.44532e+06	5.01563e+06	8.38437e+06	5.33407e+06	5.18331e+06	6.79527e+06	0	0	2.56356e+06	2.02099e+06	0	2.51042e+06
PML	S	565	6	4	5	8156900	15008000	12075000	11577000	8666900	8200700	8.83818e+06	0	7.51916e+06	8.47865e+06	8.98454e+06	0	3.75375e+06	2.49714e+06	3.34288e+06	4.36481e+06	0	4.70693e+06
EF1D	S	133	6	6	6	138080000	72115000	175840000	166100000	109400000	118060000	1.65729e+08	1.85688e+08	2.32289e+08	1.42199e+08	2.15978e+08	2.22355e+08	9.39987e+07	9.95779e+07	1.06427e+08	5.27138e+06	7.73216e+07	1.61245e+08
EF1D	S	162	6	6	6	300330000	329610000	287830000	378600000	341270000	304170000	3.62542e+08	4.14252e+08	3.96297e+08	4.15614e+08	1.9543e+08	4.58863e+08	5.1108e+07	7.87548e+07	1.04498e+08	2.81595e+07	2.69057e+07	1.04838e+08
MARCS	S	145	6	6	4	66869000	92662000	60999000	81341000	96887000	122560000	5.16024e+07	4.67434e+07	5.00508e+07	3.96583e+07	4.26339e+07	6.07796e+07	1.73756e+07	1.49693e+07	0	1.30101e+07	1.83476e+07	0
MARCS	S	147	6	4	3	7070500	7691200	8074800	9648000	8213600	9502500	0	9.83919e+07	2.11519e+06	0	4.95915e+06	1.08679e+08	3.81597e+07	0	0	2.01486e+06	0	2.13402e+06
MARCS	S	118	6	6	6	800360000	794310000	842870000	682390000	732530000	745130000	1.06602e+09	6.9658e+08	1.03759e+09	9.3911e+08	9.78096e+08	1.12527e+09	3.39695e+08	3.20305e+08	3.92574e+08	3.42934e+08	3.26737e+08	3.77822e+08
MARCS	S	101	6	6	6	186420000	193100000	252540000	237060000	262680000	203770000	1.52744e+08	1.97604e+08	1.73083e+08	1.73302e+08	1.39013e+08	2.48749e+08	7.61563e+07	6.0225e+07	6.45947e+07	5.8554e+07	7.23063e+07	6.53754e+07
MARCS	S	170	6	6	6	1252300000	1234700000	1306600000	1617300000	1369200000	1454600000	2.04794e+08	1.63044e+08	2.16899e+08	1.4794e+08	1.99737e+08	2.17105e+08	4.33684e+07	3.90919e+07	4.14527e+07	4.35688e+07	5.39443e+07	5.62561e+07
RL12	S	38	6	3	2	12169000	17363000	14208000	13875000	12641000	17328000	0	0	8.12703e+06	0	5.79733e+06	5.37143e+06	0	2.88587e+06	2.56309e+06	0	0	0
PEBP1	S	52	5	5	2	113330000	82011000	0	123370000	98178000	85261000	4.16054e+07	2.4365e+07	0	2.7578e+07	3.34039e+07	3.51685e+07	0	1.98112e+07	0	0	0	2.10491e+07
FCERG	S	69	2	5	3	43184000	0	0	0	0	48357000	0	1.07409e+07	1.29537e+07	1.18052e+07	1.20922e+07	1.5077e+07	3.41536e+06	0	2.61786e+06	0	3.68244e+06	0
NKTR	S	463	6	6	1	10047000	11238000	11572000	10500000	12577000	11310000	6.25553e+06	3.54872e+06	5.08024e+06	5.00728e+06	4.17262e+06	4.47348e+06	0	0	2.21804e+06	0	0	0
PUR8	S	9	6	6	1	19145000	20028000	15702000	27492000	21239000	18821000	7.4996e+06	6.52034e+06	7.11744e+06	6.16872e+06	9.30913e+06	9.50801e+06	0	0	0	0	3.08676e+06	0
CLIP1	S	348	6	6	3	40158000	29402000	34195000	32055000	39113000	27459000	9.60712e+06	1.0958e+07	1.47904e+07	1.09426e+07	1.02469e+07	1.62048e+07	0	4.67733e+06	0	3.8768e+06	4.19771e+06	0
CLIP1	S	195	4	3	4	12059000	11790000	14969000	0	14167000	0	0	6.27113e+06	0	5.67997e+06	8.21999e+06	0	4.60252e+06	0	3.90243e+06	3.1082e+06	2.01218e+06	0
CLIP1	S	200	1	1	1	0	0	0	26361000	0	0	0	0	0	0	0	1.87738e+07	6.50515e+06	0	0	0	0	0
CLIP1	S	204	5	5	5	26780000	29016000	30039000	0	25516000	19226000	1.61675e+07	1.49698e+07	2.16152e+07	1.67727e+07	2.1304e+07	0	0	8.54807e+06	9.40873e+06	7.33457e+06	9.67673e+06	6.9568e+06
KAP1	S	83	4	1	2	12873000	0	19575000	0	17447000	23093000	0	0	0	0	0	1.62187e+07	5.73212e+06	0	0	0	4.85981e+06	0
KAP3	S	114	6	6	6	254750000	206580000	255720000	279800000	245040000	204810000	1.41474e+08	1.5444e+08	1.29071e+08	1.67112e+08	1.42628e+08	1.98461e+08	3.87773e+07	3.75165e+07	4.88381e+07	4.42121e+07	5.8004e+07	5.37322e+07
ZEP2	S	2118	5	5	4	9117500	6262300	11726000	0	10853000	16528000	5.17562e+06	0	6.8968e+06	4.10538e+06	8.00286e+06	4.54908e+06	1.63187e+06	1.21962e+06	0	2.20212e+06	1.66212e+06	0
HNRH1	S	63	6	2	3	10561000	7842700	8444800	6623900	13118000	13674000	0	0	0	7.46884e+06	0	1.45133e+07	2.43631e+06	1.80526e+06	2.67356e+06	0	0	0
HNRH1	S	104	6	6	6	259200000	238970000	221000000	327040000	304480000	239590000	9.19375e+07	9.2443e+07	7.44818e+07	1.01086e+08	7.73167e+07	1.1285e+08	4.42191e+07	3.16063e+07	3.31445e+07	3.07674e+07	2.83483e+07	3.14152e+07
CCR1	S	352	6	5	4	49828000	49034000	43405000	53737000	52375000	15351000	3.00876e+07	1.9892e+07	2.17622e+07	2.59341e+07	0	2.79647e+07	9.13885e+06	1.10151e+07	7.9447e+06	0	6.14601e+06	0
ELF1	S	187	6	6	6	69781000	78481000	83043000	81571000	85788000	91892000	6.22916e+06	2.57276e+07	2.60264e+07	2.26355e+07	2.40859e+07	3.2538e+07	9.00415e+06	2.13908e+06	1.17966e+07	9.48889e+06	8.92584e+06	1.11743e+07
ELF1	S	168	6	4	2	8292100	10384000	7538000	11172000	14402000	11522000	4.41744e+06	4.22888e+06	3.86232e+06	0	0	6.66363e+06	2.06345e+06	0	0	0	1.46587e+06	0
LSP1	S	6	5	5	4	9045500	0	12504000	18192000	12626000	13988000	1.45535e+07	0	1.7161e+07	1.53772e+07	1.12909e+07	1.9754e+07	5.94606e+06	5.65568e+06	4.69061e+06	0	0	4.49741e+06
LSP1	S	24	6	6	6	38368000	46167000	53333000	76315000	40288000	27042000	4.66995e+07	3.44433e+07	4.28141e+07	2.72044e+07	3.0525e+07	4.50534e+07	7.59256e+06	8.87317e+06	1.72122e+07	1.07061e+07	6.01993e+06	9.4875e+06
LSP1	S	177	6	6	5	309860000	382030000	123160000	136160000	398690000	411840000	1.92984e+08	5.66129e+07	1.81548e+08	1.27398e+08	1.06031e+08	1.64824e+07	1.61103e+07	3.19792e+07	3.36875e+06	2.32557e+07	0	2.50786e+07
LSP1	S	189	6	4	5	252560000	153160000	68652000	99177000	211500000	513440000	0	1.65641e+07	9.68162e+07	5.15452e+07	1.93263e+08	0	4.53144e+07	3.07907e+07	2.82667e+07	1.62865e+07	0	8.47512e+06
LSP1	S	193	6	5	4	197750000	196350000	32061000	16286000	216980000	131130000	7.71211e+07	0	6.60803e+07	1.07422e+08	2.52331e+07	1.64824e+07	4.1236e+06	2.11284e+07	0	2.5568e+07	0	1.66035e+07
LSP1	S	130	6	6	5	8820600	11548000	12572000	11774000	13897000	22749000	9.04299e+06	1.18085e+07	1.05653e+07	1.08141e+07	6.6166e+06	1.39964e+07	4.15669e+06	4.7871e+06	5.39303e+06	0	2.02761e+06	3.87493e+06
LSP1	S	204	5	6	5	82819000	0	74605000	94278000	95011000	94640000	2.9358e+07	2.31014e+07	2.62967e+07	2.12616e+07	2.4987e+07	2.52265e+07	6.58508e+06	6.33712e+06	6.08426e+06	1.11832e+06	7.98245e+06	0
LSP1	S	252	6	6	6	589500000	395190000	385570000	369540000	464270000	374850000	2.15415e+08	1.99722e+08	2.18422e+08	2.37695e+08	3.33335e+08	3.75925e+08	6.24343e+07	7.54106e+07	8.36582e+07	5.64029e+07	6.63985e+07	7.41125e+07
LSP1	S	103	1	2	1	0	112500000	0	0	0	0	4.52051e+07	4.27525e+07	0	0	0	0	0	0	0	1.57155e+07	0	0
LSP1	S	111	6	6	6	112900000	169020000	147330000	118370000	175730000	165440000	4.00517e+07	3.80035e+07	4.02494e+07	2.91822e+07	1.56137e+07	4.02253e+07	1.12172e+07	1.40425e+07	1.52686e+07	4.82788e+06	8.11599e+06	1.0876e+07
MRP1	S	1085	5	6	2	44564000	44468000	47366000	48898000	0	38716000	1.89503e+07	1.81875e+07	2.54748e+07	2.1102e+07	1.91591e+07	1.99931e+07	7.82608e+06	0	0	0	8.17146e+06	0
MCM4	S	326	5	2	1	6978900	7369600	6232400	0	7313600	8402300	2.82812e+06	0	2.20971e+06	0	0	0	1.1334e+06	0	0	0	0	0
CTNA1	S	652	6	6	5	28668000	34283000	30537000	44403000	40941000	33182000	1.91951e+07	1.79379e+07	1.67861e+07	2.40815e+07	1.65441e+07	2.14145e+07	2.22023e+06	3.81481e+06	3.72625e+06	2.33354e+06	2.08981e+06	0
CTNA1	S	655	6	6	6	133850000	52292000	154960000	216590000	173190000	57280000	3.42741e+07	2.38244e+07	3.47356e+07	7.9066e+07	1.94171e+07	3.0125e+07	3.56241e+06	1.04735e+07	5.10148e+06	4.43822e+06	2.24211e+07	6.2714e+06
CTNA1	S	641	6	6	6	1078700000	1116200000	981100000	1135600000	1269400000	1022400000	5.83996e+08	5.58174e+08	5.38044e+08	7.00382e+08	5.06112e+08	6.43178e+08	8.89671e+07	8.84055e+07	1.10503e+08	9.08945e+07	8.73684e+07	1.49274e+08
CTNB1	S	191	6	5	2	15543000	14492000	16001000	15770000	16201000	15927000	8.38217e+06	2.80658e+06	5.47801e+06	4.54424e+06	0	6.54694e+06	0	4.64493e+06	2.57941e+06	0	0	0
CTNB1	S	552	6	6	6	95675000	95461000	104250000	105810000	85290000	107710000	2.38464e+07	2.10255e+07	2.72022e+07	2.75758e+07	2.80175e+07	2.82526e+07	7.54129e+06	7.14207e+06	7.10432e+06	1.00053e+07	8.41173e+06	9.93239e+06
T2FA	S	385	6	6	5	23095000	29113000	23880000	25929000	25498000	27749000	2.39453e+07	1.21665e+07	1.78579e+07	1.72001e+07	1.55686e+07	1.96118e+07	7.51076e+06	5.31239e+06	7.93538e+06	7.73449e+06	0	5.93953e+06
FBN1	S	2702	4	1	3	0	0	167930000	7458500	7659000	15510000	0	0	0	0	0	1.34125e+08	0	4.30981e+06	0	3.41373e+06	3.65284e+06	0
MYH9	S	1943	6	6	6	202490000	269020000	130110000	291550000	319500000	270920000	9.46999e+07	1.30431e+08	6.50013e+07	8.04813e+07	8.02352e+07	1.45948e+08	2.72227e+07	2.2949e+07	2.82411e+07	2.26097e+07	3.73837e+07	1.86518e+06
MYH10	S	1952	6	3	2	21924000	16199000	20520000	22844000	18403000	19575000	0	1.08406e+07	0	0	8.23647e+06	1.19823e+07	0	0	0	1.78447e+06	0	4.99731e+06
MYH10	S	1956	6	6	6	218800000	186660000	202370000	174130000	179890000	177370000	9.74184e+07	8.81972e+07	9.72799e+07	7.02338e+07	9.51065e+07	1.25203e+08	1.77079e+07	3.96606e+07	5.9668e+07	2.92106e+07	1.72854e+07	6.1008e+07
MYH10	S	1975	6	6	5	12911000	13126000	12367000	15930000	14312000	7798500	1.05783e+07	1.18208e+07	9.4412e+06	8.90081e+06	7.97803e+06	9.71239e+06	2.63044e+06	3.1639e+06	3.60017e+06	3.05366e+06	0	2.46218e+06
COPB2	S	859	6	6	6	2081500000	2417800000	2037800000	2847100000	2131600000	182160000	7.97649e+08	6.77549e+07	7.64267e+08	8.18372e+08	6.35574e+08	1.02877e+09	2.50926e+08	1.34065e+08	2.35544e+08	2.64606e+08	2.87421e+08	2.35335e+08
ADDA	S	12	5	6	5	54756000	0	63120000	66374000	58262000	67273000	2.46793e+06	2.73186e+07	3.59421e+07	3.49971e+07	3.2916e+07	3.4595e+07	1.32687e+07	1.24361e+07	1.35703e+07	1.29131e+07	0	1.44503e+07
ADDA	S	726	6	6	6	74426000	90832000	65716000	96086000	90970000	88221000	2.20707e+07	1.36582e+07	1.89683e+07	1.28987e+07	1.55772e+07	1.64424e+07	4.644e+06	5.39536e+06	4.80877e+06	3.77449e+06	5.69739e+06	5.76171e+06
ADDA	S	436	5	3	3	0	215360000	197420000	150480000	179660000	251440000	7.21787e+07	0	0	0	6.69967e+07	5.72327e+07	8.90883e+06	2.13106e+07	0	0	4.41561e+06	0
ADDA	S	358	6	6	6	48223000	16744000	40251000	29741000	18060000	28583000	2.51452e+07	2.4354e+07	2.81955e+07	1.90239e+07	4.36821e+06	2.78087e+07	6.27326e+06	8.47536e+06	6.82396e+06	1.85665e+06	6.66525e+06	3.36875e+06
ADDB	S	592	5	3	1	10906000	0	12076000	15648000	11508000	10560000	5.7336e+06	0	7.38247e+06	5.74107e+06	0	0	0	0	1.44601e+06	0	0	0
ADDB	S	2	4	3	2	7244500	0	7053400	14138000	0	7763800	7.47829e+06	0	6.38849e+06	3.67069e+06	0	0	0	0	2.59898e+06	2.11561e+06	0	0
NU214	S	678	6	6	6	13680000	25417000	15543000	23781000	29056000	43736000	7.8209e+06	2.6277e+07	8.854e+06	1.17228e+07	1.63145e+07	1.70285e+07	4.17277e+06	5.86286e+06	4.52165e+06	6.62983e+06	4.24269e+06	6.33735e+06
NU214	S	433	6	6	4	48887000	42775000	41276000	49074000	41832000	47662000	3.85397e+07	3.70519e+07	2.80922e+07	3.94957e+07	3.07975e+07	4.52359e+07	1.05388e+07	9.71239e+06	1.024e+07	9.45184e+06	0	0
NU214	S	1023	6	4	3	20717000	20942000	16167000	18379000	27009000	21739000	0	6.93108e+06	6.04148e+06	0	6.85702e+06	7.02162e+06	1.57726e+06	0	1.84084e+06	0	1.31382e+06	0
DEK	S	32	6	6	6	107860000	90009000	123740000	113840000	104080000	93755000	1.68832e+08	1.8397e+08	1.69626e+08	2.48573e+08	9.44164e+07	2.64923e+08	2.82434e+07	4.81436e+07	4.68735e+07	2.78426e+07	1.44091e+07	6.23807e+07
DEK	S	51	6	6	3	76859000	60760000	70393000	66708000	69544000	59145000	6.1562e+07	6.44079e+07	6.53595e+07	6.54166e+07	5.35912e+07	7.564e+07	0	1.31692e+07	1.61926e+07	0	0	1.88333e+07
SOX5	S	21	6	4	1	21802000	20056000	13379000	20214000	19892000	22525000	8.76368e+06	0	1.18959e+07	7.2627e+06	0	1.0931e+07	0	0	1.82262e+06	0	0	0
MYH11	S	1954	6	6	6	151860000	150360000	141810000	169800000	150310000	184950000	9.85568e+07	9.688e+07	9.66338e+07	9.53328e+07	9.19331e+07	1.14393e+08	2.69686e+07	2.81036e+07	3.00659e+07	2.60178e+07	3.10074e+07	2.9926e+07
PGM1	S	117	6	6	5	145280000	607610000	123240000	345050000	264530000	349020000	4.2691e+07	6.13752e+07	6.32673e+07	6.21817e+07	6.14565e+07	1.43498e+08	4.77102e+06	4.41421e+06	5.7419e+06	0	7.0633e+06	1.26097e+07
GNL1	S	51	6	6	6	133510000	186020000	78971000	136910000	234820000	132970000	4.46029e+07	1.15013e+08	4.41634e+07	6.97262e+07	7.01107e+07	4.37722e+06	1.28068e+07	576055	2.08853e+06	2.13745e+07	2.15325e+06	2.99214e+07
TAGL2	S	163	6	6	6	370160000	414730000	329090000	415980000	411290000	295520000	1.36631e+08	1.46913e+08	1.18625e+08	1.51702e+08	1.28713e+08	1.95747e+08	4.39813e+07	3.86515e+07	4.00405e+07	4.1807e+07	5.28303e+07	5.2257e+07
RBMX	S	88	5	5	5	15984000	15525000	12954000	0	14801000	20611000	0	6.6021e+06	6.3364e+06	4.23636e+06	8.42458e+06	7.29435e+06	0	1.79661e+06	1.90545e+06	2.76072e+06	2.17304e+06	2.66983e+06
RBMX	S	208	6	6	6	367950000	307540000	361480000	341430000	338860000	346790000	9.15419e+07	6.56056e+07	9.55328e+07	6.37135e+07	7.14315e+07	9.43483e+07	2.15996e+07	3.02453e+07	1.66806e+07	1.79803e+07	2.60271e+07	2.48036e+07
RBMX	S	352	6	5	1	15298000	17515000	15049000	19263000	17068000	16593000	4.43986e+06	0	5.39384e+06	3.99132e+06	2.93448e+06	4.98509e+06	0	1.93395e+06	0	0	0	0
IF4A3	S	12	6	3	3	25340000	23651000	23108000	24731000	25884000	26947000	0	7.62465e+06	1.34527e+07	0	7.50752e+06	0	0	4.16904e+06	0	2.69407e+06	0	3.87051e+06
TXLNA	S	514	2	1	3	0	7936200	0	0	0	19888000	0	0	0	0	0	1.5433e+08	3.0758e+07	0	3.57919e+07	0	2.9968e+07	0
TXLNA	S	515	6	5	6	199970000	217200000	218850000	261820000	268090000	218060000	9.73612e+07	9.10343e+07	8.32767e+07	8.64303e+07	8.98652e+07	0	3.0758e+07	3.35523e+07	3.57919e+07	2.27423e+07	2.9968e+07	4.60625e+07
PSB10	S	229	5	4	4	18504000	7956100	0	9434200	5642100	6748900	0	3.7186e+06	7.63058e+06	4.43744e+06	0	4.42118e+06	2.36733e+06	7.9743e+06	2.03663e+06	0	3.50462e+06	0
PSB10	S	230	4	1	3	0	7956100	0	27730000	5642100	6748900	0	0	0	0	0	3.20413e+06	388985	5.81928e+06	0	0	433311	0
MLH1	S	477	6	2	1	11679000	10278000	8175100	10066000	13164000	12399000	6.00698e+06	0	5.03541e+06	0	0	0	0	1.08238e+06	0	0	0	0
STAT3	S	727	6	6	6	55191000	56937000	54014000	52703000	39039000	54081000	2.89603e+07	2.54419e+07	2.6033e+07	2.8501e+07	3.80189e+07	3.39686e+07	1.3929e+07	8.04048e+06	8.70538e+06	9.66415e+06	5.21824e+06	1.25722e+07
UBP8	S	718	6	6	4	92758000	99937000	97147000	72967000	87208000	84497000	4.73961e+07	2.09227e+07	3.73398e+07	3.5485e+07	4.33503e+07	3.29841e+07	0	1.13841e+07	9.81983e+06	1.31294e+07	7.614e+06	0
PEX19	S	147	5	5	2	21014000	19359000	20941000	15922000	17245000	0	1.306e+07	6.57902e+06	8.83752e+06	7.16974e+06	8.66303e+06	0	0	6.37673e+06	3.72741e+06	0	0	0
MDHC	S	241	6	6	6	15702000	10417000	22820000	9165400	7713900	15635000	1.17091e+07	1.1278e+07	2.03225e+07	1.07305e+07	1.78339e+07	1.61409e+07	6.79366e+06	6.92324e+06	6.99898e+06	6.60489e+06	5.26928e+06	7.14207e+06
IF2GL	S	16	6	6	4	11618000	13378000	18831000	11289000	15304000	15033000	7.82991e+06	8.5549e+06	9.06299e+06	5.33385e+06	5.8437e+06	8.04703e+06	2.99424e+06	3.25106e+06	1.78487e+06	0	2.53746e+06	0
CETN2	S	20	6	6	6	84818000	94906000	79869000	91727000	73405000	95694000	2.78768e+07	2.132e+07	2.29542e+07	2.28443e+07	1.94542e+07	3.33379e+07	5.53868e+06	5.44243e+06	8.91722e+06	7.24275e+06	9.68769e+06	8.27237e+06
ETV6	S	22	6	4	2	227760000	217940000	204740000	220050000	239540000	237230000	0	1.31794e+08	1.16344e+08	0	1.60095e+08	1.54203e+08	0	0	0	3.13523e+07	2.87794e+07	0
ETV6	S	439	5	3	1	12648000	0	13771000	14250000	11810000	14103000	5.74612e+06	0	0	6.74362e+06	0	7.35698e+06	0	2.0553e+06	0	0	0	0
KDM5C	S	299	4	2	4	0	18312000	0	22298000	20015000	15021000	0	0	0	0	9.14892e+06	1.10461e+07	5.56012e+06	4.00288e+06	0	3.69945e+06	0	2.76398e+06
KDM5C	S	301	4	2	4	0	10432000	14021000	0	17519000	8152700	0	0	0	0	6.29531e+06	8.66896e+06	3.89311e+06	3.56498e+06	0	4.28044e+06	0	4.40256e+06
LAP2B	S	66	6	6	3	83780000	126910000	51882000	97701000	102410000	145950000	2.80724e+07	2.08743e+07	3.38588e+07	1.97755e+07	1.50216e+07	1.14878e+07	6.16979e+06	0	0	0	3.76074e+06	1.1051e+07
LAP2B	S	67	6	6	3	122870000	84755000	87940000	133640000	102410000	102250000	2.80724e+07	2.44046e+07	3.38588e+07	1.97755e+07	1.50216e+07	1.14878e+07	1.31587e+07	0	0	0	3.76074e+06	1.1051e+07
LAP2B	S	306	6	2	1	12198000	11137000	10275000	14135000	10647000	8352100	3.56388e+06	0	0	0	0	7.25721e+06	0	0	1.28385e+06	0	0	0
STAT1	S	727	6	3	5	11206000	16382000	11719000	18035000	13902000	17413000	0	3.39335e+06	1.11597e+07	0	2.02698e+07	0	3.88612e+06	5.63726e+06	4.20703e+06	7.63498e+06	6.72911e+06	0
MTOR	S	1261	5	6	5	31864000	29034000	31217000	28795000	33854000	0	1.0529e+07	9.75568e+06	9.0731e+06	9.1643e+06	9.43307e+06	1.61554e+07	2.89333e+06	0	2.56216e+06	2.36244e+06	3.37691e+06	3.09655e+06
PI4KA	S	257	6	6	3	9959100	9805800	14399000	15072000	10636000	13281000	8.82301e+06	6.07642e+06	9.86644e+06	7.23963e+06	8.63621e+06	1.0464e+07	3.70597e+06	3.36432e+06	0	0	3.53328e+06	0
EPS15	S	814	4	5	2	91088000	0	71273000	62771000	37469000	0	1.36831e+07	0	1.9189e+07	1.20595e+07	2.49166e+07	3.42895e+07	0	0	6.75101e+06	0	0	5.38837e+06
EPS15	S	324	3	5	4	13176000	0	0	14711000	0	10172000	5.85776e+06	0	6.84933e+06	8.66874e+06	6.0261e+06	7.98264e+06	2.84089e+06	1.82017e+06	2.33657e+06	0	2.50413e+06	0
EPS15	S	796	6	6	6	44598000	46576000	44986000	52392000	55385000	42711000	1.91929e+07	1.31761e+07	1.43786e+07	1.37485e+07	1.52445e+07	2.26751e+07	7.34599e+06	6.73983e+06	6.36718e+06	4.90409e+06	4.88498e+06	5.22756e+06
RS27	S	11	5	5	3	0	12852000	13198000	9669900	9088000	8268600	4.74642e+06	6.98822e+06	5.66899e+06	8.56633e+06	0	8.74302e+06	2.43119e+06	2.6943e+06	0	3.13896e+06	0	0
HELZ	S	1614	6	3	2	12552000	32391000	10280000	28734000	24183000	29118000	8.43645e+06	0	2.28267e+07	0	0	2.01566e+07	0	1.51767e+06	0	0	1.71299e+06	0
RBM34	S	14	5	5	5	10691000	12012000	7666600	8972700	0	12620000	4.8196e+06	5.37428e+06	4.75521e+06	4.30932e+06	0	5.37582e+06	1.21543e+06	2.20384e+06	2.10601e+06	1.49987e+06	1.5221e+06	0
RBM34	S	28	6	4	5	13387000	12318000	15687000	16327000	15156000	14962000	8.55468e+06	0	1.13347e+07	9.61613e+06	0	1.18441e+07	4.92646e+06	4.99125e+06	3.14292e+06	994847	1.13845e+06	0
HD	S	1874	6	3	6	21883000	30288000	24755000	23161000	22222000	24102000	0	0	1.95039e+07	0	2.12455e+07	1.2635e+07	8.06472e+06	6.08752e+06	5.83303e+06	5.99663e+06	4.07559e+06	7.2276e+06
MATR3	S	188	6	6	6	1442700000	1380600000	1202000000	1569300000	1451400000	1310200000	3.50675e+08	2.84482e+08	3.22545e+08	2.50441e+08	3.1804e+08	3.63377e+08	5.55313e+07	4.62046e+07	9.12697e+07	5.25366e+07	6.12621e+07	7.87502e+07
MATR3	S	598	5	5	6	0	195280000	138160000	200620000	196440000	177790000	4.01879e+08	5.707e+07	2.58001e+08	1.53669e+08	1.44689e+08	0	4.91341e+07	9.26726e+07	8.15864e+07	5.73794e+07	6.94048e+07	7.74404e+07
MATR3	S	604	3	3	1	0	51000000	0	0	30569000	34832000	1.69916e+08	0	1.04996e+08	6.02324e+07	0	0	0	0	1.88979e+07	0	0	0
SSRA	S	268	6	5	2	38845000	57164000	45981000	60517000	47836000	43003000	1.52317e+07	1.14048e+07	1.15553e+07	1.12863e+07	0	2.72659e+07	0	4.43076e+06	0	0	3.62371e+06	0
RANG	S	60	6	2	1	22111000	22058000	18239000	24539000	20834000	23045000	0	0	0	3.03799e+06	0	4.00011e+06	0	0	981400	0	0	0
VDAC2	S	115	6	4	3	13287000	16882000	19092000	16401000	13924000	15795000	8.07604e+06	2.56638e+06	8.37228e+06	0	7.54048e+06	0	0	2.28877e+06	0	3.93227e+06	3.04504e+06	0
UBP5	S	783	1	2	1	0	0	0	0	0	14599000	0	8.18548e+06	0	0	8.15647e+06	0	0	0	4.4811e+06	0	0	0
KI67	S	584	6	6	6	32955000	36696000	36135000	30783000	36808000	41695000	2.44002e+07	1.50185e+07	2.29498e+07	2.4809e+07	2.48287e+07	1.88196e+07	7.93584e+06	1.03123e+07	7.84845e+06	7.58557e+06	6.83538e+06	1.09406e+07
KI67	S	1131	3	4	3	6546000	0	8287800	0	6604100	0	6.25114e+06	0	2.91537e+06	3.44895e+06	0	6.93877e+06	0	2.0243e+06	2.07485e+06	0	1.94434e+06	0
KI67	S	308	6	6	6	26582000	22938000	30849000	35498000	29849000	20306000	1.79029e+07	2.14978e+07	1.7241e+07	2.24927e+07	1.45527e+07	2.81471e+07	9.18826e+06	7.46555e+06	7.12157e+06	7.31057e+06	7.14813e+06	7.58394e+06
KPB2	S	729	6	6	4	15427000	10858000	14159000	12752000	11159000	14099000	8.13076e+06	1.2851e+07	9.10299e+06	8.88674e+06	6.82274e+06	1.19184e+07	4.51116e+06	2.7521e+06	1.9865e+06	0	4.13712e+06	0
NOP2	S	181	6	6	5	36080000	32859000	30978000	40369000	36767000	30232000	4.01791e+07	2.92877e+07	3.99813e+07	2.95888e+07	2.45189e+07	2.59737e+07	0	8.31292e+06	9.16123e+06	6.3539e+06	5.47739e+06	1.22081e+07
NOP2	S	786	6	6	3	20915000	17285000	20895000	18199000	16633000	17038000	6.40914e+06	8.13362e+06	6.63924e+06	8.97509e+06	9.37462e+06	9.88996e+06	0	2.72693e+06	3.41093e+06	0	3.10074e+06	0
NOP2	S	732	6	6	5	16263000	18831000	22047000	20315000	20651000	19070000	1.38422e+07	1.32051e+07	1.04809e+07	1.36802e+07	1.28561e+07	1.54132e+07	0	4.51979e+06	5.30167e+06	5.52027e+06	6.78481e+06	6.24599e+06
ATRX	S	1527	6	6	4	24538000	16578000	20254000	21940000	16218000	18665000	1.67993e+07	1.33341e+07	1.76188e+07	1.00849e+07	1.64859e+07	1.96002e+07	4.09587e+06	5.78549e+06	4.58364e+06	6.13646e+06	0	0
ATRX	S	1061	6	5	1	15500000	24810000	7402000	14185000	16694000	23626000	4.57281e+06	1.4074e+07	6.38167e+06	1.04154e+07	0	1.8429e+07	0	0	0	0	3.46943e+06	0
ATRX	S	34	1	2	2	0	0	0	37760000	0	0	1.58378e+07	0	0	1.7866e+07	0	0	943366	5.19447e+06	0	0	0	0
ATRX	S	598	6	6	6	16666000	18430000	19996000	16122000	16662000	10621000	1.59345e+07	9.47988e+06	1.76188e+07	1.75869e+07	1.04038e+07	2.08033e+07	1.02072e+07	6.0458e+06	6.01457e+06	6.81301e+06	2.11666e+06	2.37549e+06
ATRX	S	675	6	3	1	10216000	18797000	15886000	16215000	15103000	13923000	9.13551e+06	0	8.65028e+06	4.80488e+06	0	0	0	3.1632e+06	0	0	0	0
ATRX	S	677	6	3	4	39343000	49564000	37295000	73789000	65639000	56500000	1.17072e+07	0	8.65028e+06	1.18742e+07	0	0	1.9907e+06	3.1632e+06	2.69407e+06	0	1.95949e+06	0
BAG6	S	113	6	5	4	66118000	90618000	83177000	105660000	80255000	113400000	3.62234e+07	0	3.42148e+07	2.8123e+07	3.22303e+07	3.36258e+06	6.00409e+06	5.19517e+06	0	2.56542e+06	7.69207e+06	0
BAG6	S	964	6	6	6	188000000	121780000	143130000	153410000	150110000	135680000	1.0262e+08	9.31484e+07	1.17933e+08	1.23845e+08	9.84007e+07	1.23746e+08	3.31468e+07	3.73207e+07	4.52748e+07	3.75631e+07	2.31179e+07	4.64493e+07
BAG6	S	973	6	6	6	93169000	110800000	135770000	84734000	115330000	104390000	9.37308e+07	8.20724e+07	8.48524e+07	9.93853e+07	6.66539e+07	9.75436e+07	2.90311e+07	2.87025e+07	2.77843e+07	2.57731e+07	2.3678e+07	2.84229e+07
MAP1B	S	1016	6	6	6	37146000	40005000	46519000	48214000	41764000	36698000	6.44101e+07	7.55081e+07	8.58611e+07	1.02286e+08	6.13554e+07	8.58765e+07	2.18877e+07	2.65561e+07	3.57127e+07	2.3293e+07	2.12838e+07	3.97025e+07
MAP1B	S	1376	4	6	1	60980000	68390000	0	65687000	13556000	0	6.24762e+07	3.06722e+07	6.16213e+07	4.8262e+07	5.49669e+07	4.62599e+07	0	0	0	9.61008e+06	0	0
MAP1B	S	1378	6	4	2	15506000	31852000	35212000	23390000	7363600	41077000	0	8.55139e+06	0	8.06571e+06	1.16305e+07	1.16056e+07	0	0	5.28676e+06	0	0	5.83116e+06
MAP1B	S	1852	6	6	6	37015000	37744000	34603000	42596000	35075000	39827000	1.99487e+07	1.71685e+07	1.77361e+07	1.89022e+07	1.58851e+07	1.99896e+07	5.82068e+06	7.69767e+06	7.07402e+06	5.1693e+06	5.50979e+06	5.93277e+06
MAP1B	S	1258	4	5	5	1617200	23389000	7955800	0	25331000	0	2.95426e+07	0	3.82364e+07	7.24138e+06	8.26284e+06	6.73593e+06	1.53832e+06	8.67298e+06	6.8214e+06	6.71582e+06	0	5.71767e+06
MAP1B	S	1265	6	6	6	103410000	105920000	101220000	91742000	114790000	83625000	7.34731e+07	5.11101e+07	7.10931e+07	7.09019e+07	7.84155e+07	8.63621e+07	1.97208e+07	2.27653e+07	2.12997e+07	1.56442e+07	1.34845e+07	2.87608e+07
MAP1B	S	614	6	6	5	49454000	27830000	34227000	35062000	40021000	39669000	2.09247e+07	1.64367e+07	1.39817e+07	1.74043e+07	1.60541e+07	1.69859e+07	4.85212e+06	0	5.08027e+06	5.03296e+06	6.17864e+06	6.60163e+06
MAP1B	S	1427	6	6	6	36965000	37739000	31056000	39252000	39516000	34228000	1.43652e+07	1.48438e+07	1.21893e+07	1.15015e+07	1.12131e+07	1.27082e+07	3.38296e+06	3.23801e+06	2.51555e+06	3.08606e+06	4.67127e+06	2.74674e+06
MAP1B	S	1501	6	4	3	106860000	89310000	65353000	96213000	97684000	82237000	0	4.08758e+06	3.02371e+07	0	2.10635e+07	3.2672e+07	1.15658e+06	0	0	2.15041e+06	3.06811e+06	0
MAP1B	S	1785	6	5	2	11465000	12269000	11602000	11118000	11721000	10384000	5.15123e+06	4.42052e+06	5.77315e+06	3.50587e+06	0	4.90553e+06	1.37169e+06	0	544873	0	0	0
MAP1B	S	832	6	6	4	28252000	37271000	30615000	34714000	25702000	38089000	1.03895e+07	7.68816e+06	1.8042e+07	1.87464e+07	7.50114e+06	7.12843e+06	1.42063e+06	3.49972e+06	0	2.07555e+06	0	2.92688e+06
MAP1B	S	2072	3	4	2	0	23920000	20242000	0	29846000	0	1.28187e+07	0	8.51293e+06	8.45469e+06	0	1.33299e+07	4.9197e+06	0	2.94693e+06	0	0	0
MAP1B	S	1915	5	2	1	24687000	25928000	21775000	40530000	0	19421000	8.29119e+06	0	0	1.01941e+07	0	0	1.5052e+06	0	0	0	0	0
MAP1B	S	1779	6	6	6	21348000	19842000	22247000	18858000	22839000	18758000	8.29998e+06	5.94611e+06	6.97481e+06	8.55886e+06	1.07382e+07	1.08628e+07	2.40695e+06	2.7225e+06	3.47082e+06	2.06089e+06	4.16415e+06	2.6379e+06
MAP1B	S	1312	3	1	2	110080000	104910000	0	93478000	0	0	7.81782e+07	0	0	0	0	0	1.6665e+07	0	0	0	1.76659e+07	0
YAP1	S	127	6	3	4	520230000	76547000	372160000	69943000	96292000	606980000	0	0	1.9598e+07	0	5.86567e+06	1.45944e+08	9.34673e+06	9.16449e+06	4.74888e+06	0	0	1.02025e+07
YAP1	S	109	4	6	3	0	109550000	124880000	0	123700000	123240000	7.12974e+07	5.99445e+07	7.91935e+07	6.55726e+07	1.07171e+08	1.01945e+08	1.53669e+06	2.51835e+07	0	0	0	2.96231e+07
YAP1	S	289	3	2	2	0	15263000	12601000	0	15121000	0	0	0	0	1.30948e+07	1.24029e+07	0	0	0	0	3.52466e+06	2.38178e+06	0
YAP1	S	367	2	2	2	0	0	0	50615000	38127000	0	0	3.42016e+07	0	0	3.77793e+07	0	0	0	9.46745e+06	0	9.03748e+06	0
UTRO	S	295	6	6	6	21442000	18655000	27446000	24481000	21633000	14650000	1.36896e+07	1.75212e+07	1.8489e+07	2.01342e+07	1.57642e+07	2.50617e+07	1.10636e+07	9.13139e+06	1.02097e+07	6.20847e+06	6.19309e+06	8.28985e+06
IQGA1	S	330	6	6	6	11334000	20049000	12694000	11840000	14300000	13667000	9.47461e+06	4.76313e+06	7.00492e+06	7.05151e+06	5.78832e+06	7.19128e+06	4.07419e+06	4.98286e+06	5.20006e+06	5.07748e+06	4.46432e+06	6.31684e+06
IQGA1	S	2	5	6	3	15127000	18612000	0	19197000	20593000	16910000	1.44443e+07	8.45249e+06	1.37982e+07	7.01371e+06	1.04427e+07	1.07534e+07	0	0	3.89591e+06	0	3.50042e+06	5.15462e+06
IQGA1	S	1443	6	6	6	13254000	13210000	14306000	12148000	12231000	11124000	7.20293e+06	6.85197e+06	8.76631e+06	7.43302e+06	5.58657e+06	1.05365e+07	2.85534e+06	1.74797e+06	3.06229e+06	2.30541e+06	2.94133e+06	2.9404e+06
CAZA2	S	9	6	6	2	14912000	15257000	11880000	15129000	14194000	12633000	8.64413e+06	5.40593e+06	5.45911e+06	7.64531e+06	1.04842e+07	7.38731e+06	3.75445e+06	2.63208e+06	0	0	0	0
RFX5	S	10	4	4	3	7018300	0	8205000	8017800	0	13977000	5.42615e+06	4.84532e+06	0	0	5.12925e+06	4.95893e+06	1.69962e+06	0	2.13922e+06	1.46041e+06	0	0
RFX5	S	185	6	5	4	27150000	23163000	23559000	23671000	23743000	21808000	1.15925e+07	0	1.31139e+07	1.07844e+07	1.12382e+07	1.0551e+07	0	5.96633e+06	5.26462e+06	0	3.03036e+06	3.34265e+06
PRC2A	S	1147	2	6	6	43912000	0	0	0	36519000	0	3.31885e+07	2.61627e+07	3.42455e+07	3.30896e+07	3.94869e+07	3.54059e+07	9.31434e+06	7.35625e+06	1.13952e+07	8.76551e+06	9.38659e+06	1.44811e+07
PRC2A	S	761	6	2	1	12841000	7972300	9491700	9894400	11027000	8264900	4.32206e+06	0	4.63127e+06	0	0	0	591809	0	0	0	0	0
PRC2A	S	1120	6	3	3	16182000	14658000	12008000	14434000	15515000	10320000	5.21715e+06	0	6.3375e+06	6.89636e+06	0	0	2.2354e+06	0	0	2.68032e+06	0	2.28457e+06
PRC2A	S	456	6	4	2	14214000	15353000	17899000	15168000	17449000	12222000	0	6.8902e+06	5.06464e+06	5.03651e+06	0	8.39536e+06	1.80197e+06	0	0	0	3.48877e+06	0
PRC2A	S	1219	6	6	6	61712000	72070000	60644000	59278000	52656000	47281000	2.2196e+07	2.03777e+07	3.00613e+07	1.74012e+07	2.14862e+07	2.30289e+07	5.23525e+06	8.47116e+06	8.93144e+06	5.23409e+06	6.69112e+06	1.04118e+07
PRC2A	S	342	6	3	3	72544000	85154000	64398000	126860000	100390000	81158000	4.76181e+07	0	3.24655e+07	2.98393e+07	0	0	1.59162e+06	1.48707e+06	0	0	0	5.66337e+06
PRC2A	S	350	6	3	3	72544000	85154000	64398000	126860000	100390000	81158000	4.76181e+07	0	3.24655e+07	2.98393e+07	0	0	1.59162e+06	1.48707e+06	0	0	0	5.66337e+06
PRC2A	S	808	6	5	3	14686000	20297000	22235000	19469000	18692000	16476000	5.73074e+06	3.94231e+06	5.2143e+06	0	3.37071e+06	6.33662e+06	1.42772e+06	0	0	0	2.04502e+06	1.6599e+06
PRC2A	S	1089	6	5	4	20317000	23842000	18377000	23022000	33933000	23052000	9.7737e+06	6.75505e+06	6.55814e+06	7.40994e+06	0	1.04515e+07	2.6132e+06	2.63697e+06	0	2.85767e+06	1.95588e+06	0
PRC2A	S	1085	6	4	3	10102000	33155000	26150000	47224000	48503000	40145000	8.6683e+06	0	1.04943e+07	8.25273e+06	0	8.46414e+06	1.45724e+06	1.81153e+06	2.86093e+06	0	0	0
GSHB	S	415	6	6	6	17255000	12157000	15969000	12776000	11031000	18849000	1.22324e+07	8.19339e+06	1.31413e+07	7.64355e+06	9.96358e+06	8.65094e+06	7.65012e+06	9.10203e+06	1.21482e+07	5.94512e+06	8.64688e+06	8.32993e+06
NEST	S	1409	6	6	1	38652000	105230000	106160000	61793000	53627000	112680000	4.54336e+07	2.8057e+07	1.01849e+08	1.10943e+08	1.38406e+07	3.04656e+07	0	1.91346e+07	0	0	0	0
NEST	S	1418	6	6	6	126010000	105230000	34625000	136930000	113860000	38329000	1.08402e+08	9.17661e+07	1.01849e+08	1.10943e+08	7.25545e+07	1.10613e+08	1.54012e+07	1.91346e+07	2.35008e+07	1.66659e+07	1.85315e+07	2.24444e+07
NEST	S	578	3	4	1	7781600	13725000	7771500	0	0	0	7.97341e+06	2.76637e+06	6.6311e+06	0	3.99044e+06	0	0	0	0	0	1.1319e+06	0
NEST	S	680	6	6	5	22749000	35480000	22818000	25127000	23549000	28805000	1.34004e+07	1.46272e+07	1.5887e+07	1.38024e+07	1.20586e+07	1.3883e+07	6.48044e+06	1.01878e+07	9.95733e+06	9.84197e+06	4.14061e+06	0
NEST	S	471	4	3	4	131360000	0	115450000	105480000	92758000	0	6.45749e+07	4.22317e+07	0	0	7.43785e+07	0	2.16208e+07	2.22797e+07	0	2.52417e+07	0	2.45472e+07
NEST	S	768	6	6	5	17502000	20294000	21044000	17178000	20233000	22499000	8.97773e+06	8.72016e+06	1.05736e+07	9.10387e+06	1.2357e+07	8.92982e+06	3.01125e+06	0	3.84604e+06	2.43794e+06	1.55016e+06	4.63678e+06
KC1D	S	382	5	6	2	12654000	12841000	9578600	9297200	12927000	0	5.07519e+06	6.03071e+06	7.028e+06	4.97014e+06	4.50227e+06	8.84521e+06	0	3.5764e+06	0	0	0	2.94063e+06
CD97	S	831	6	6	3	19187000	23903000	17523000	21856000	25420000	25791000	6.49793e+06	6.53771e+06	5.29143e+06	6.84274e+06	6.26476e+06	8.56633e+06	2.02649e+06	1.87657e+06	0	0	2.48712e+06	0
MRP	S	22	6	6	6	22132000	18177000	18013000	22428000	23759000	19876000	1.79493e+07	1.80963e+07	1.7515e+07	1.87035e+07	1.59969e+07	1.92734e+07	6.01923e+06	6.82885e+06	6.80765e+06	5.46154e+06	6.63262e+06	6.39631e+06
MRP	S	104	6	6	6	500200000	583560000	498340000	745400000	621410000	573010000	8.91202e+07	7.71563e+07	8.60721e+07	9.00014e+07	9.93523e+07	1.01378e+08	2.32293e+07	1.96655e+07	1.92933e+07	2.25358e+07	2.94833e+07	2.77074e+07
PAXI	S	85	6	2	2	74249000	87405000	90902000	92686000	77026000	93464000	0	0	2.77494e+07	0	2.75164e+07	0	7.7515e+06	0	0	0	0	2.0002e+06
PAXI	S	143	5	2	5	9436300	15790000	14661000	0	15386000	13306000	0	0	0	1.83165e+07	1.33189e+07	0	3.47735e+06	3.91129e+06	1.93206e+06	0	2.59828e+06	6.95657e+06
PAXI	S	106	5	6	6	0	19302000	16172000	16868000	17217000	18526000	1.16648e+07	1.10751e+07	1.1768e+07	1.29631e+07	1.09395e+07	1.18599e+07	4.42377e+06	4.79013e+06	4.3979e+06	4.02339e+06	4.89197e+06	3.97282e+06
TCPG	S	252	2	4	2	9081700	0	7161500	0	0	0	4.34448e+06	0	3.81903e+06	5.21474e+06	0	4.71939e+06	1.5627e+06	0	0	1.09618e+06	0	0
ARRB1	S	412	6	6	6	69752000	48097000	81367000	50505000	60245000	67237000	6.99173e+07	7.69102e+07	6.51089e+07	7.93254e+07	7.0214e+07	9.13288e+07	1.79738e+07	1.66566e+07	1.53573e+07	1.813e+07	2.01349e+07	1.93388e+07
CENPF	S	3023	6	5	1	6748600	9460800	7548300	9049000	9544200	8186200	2.8479e+06	3.09315e+06	2.72219e+06	2.6644e+06	0	3.78826e+06	0	917661	0	0	0	0
CENPF	S	3079	6	4	2	27161000	15607000	18922000	30112000	17186000	14527000	0	0	7.3739e+06	9.64404e+06	8.24548e+06	1.26207e+07	0	0	3.64095e+06	0	4.39674e+06	0
CENPF	S	3054	6	6	4	30663000	24049000	18330000	33502000	21027000	18086000	8.67226e+06	1.05851e+07	8.00264e+06	9.1265e+06	7.74376e+06	9.39615e+06	1.16059e+06	1.46256e+06	0	3.69642e+06	2.16173e+06	0
PCY1A	S	362	6	6	6	94574000	91194000	87565000	78031000	83448000	96012000	4.58907e+07	2.39936e+07	3.77727e+07	3.22809e+07	2.96437e+07	3.70014e+07	6.90296e+06	1.24603e+07	1.0856e+07	6.65243e+06	765688	1.00687e+07
PCY1A	S	329	6	6	2	26414000	27383000	19568000	26847000	29964000	33418000	9.0942e+06	4.8018e+06	7.51367e+06	7.33786e+06	5.99973e+06	6.02302e+06	0	552820	0	0	745203	0
PCY1A	S	331	6	6	3	53790000	50601000	42787000	57627000	57086000	62134000	1.41507e+07	9.67151e+06	8.50128e+06	1.14437e+07	1.02756e+07	1.16318e+07	1.57575e+06	3.10983e+06	0	0	745203	0
PCY1A	S	343	6	6	6	102660000	137650000	98897000	117390000	116010000	94672000	5.77337e+07	5.45296e+07	5.12112e+07	4.308e+07	5.102e+07	7.64882e+07	2.31513e+07	2.24661e+07	2.09287e+07	1.21347e+07	1.48936e+06	2.06031e+07
PCY1A	S	347	5	6	4	0	22740000	19717000	17157000	21023000	18807000	1.44573e+07	9.12628e+06	1.12294e+07	9.13573e+06	8.28679e+06	1.23175e+07	3.25106e+06	4.46246e+06	3.56544e+06	0	0	4.39231e+06
SYHM	S	67	6	2	4	12212000	13850000	12429000	14533000	16326000	15986000	0	0	5.15057e+06	3.74013e+06	0	0	1.97492e+06	2.06951e+06	655246	0	899203	0
MCM2	S	13	6	5	5	15633000	9875900	12867000	11534000	16454000	12189000	0	1.56495e+07	1.59383e+07	1.65415e+07	9.18123e+06	1.95393e+07	6.8715e+06	1.08028e+07	4.29746e+06	6.83864e+06	3.56824e+06	0
MCM2	S	139	6	6	6	572400000	590930000	511990000	581900000	575810000	625820000	2.26135e+08	1.58912e+08	2.14182e+08	1.6318e+08	1.70905e+08	1.93637e+08	2.64513e+07	4.55451e+07	4.29023e+07	3.50322e+07	3.31188e+07	4.77195e+07
MCM2	S	27	5	6	5	184230000	0	195320000	191940000	182980000	165990000	8.57336e+07	8.12944e+07	7.97671e+07	7.24138e+07	7.14535e+07	1.19267e+08	2.54981e+07	2.45402e+07	2.33037e+07	2.22631e+07	3.63816e+07	0
MCM2	S	41	6	6	5	371020000	23428000	381390000	477750000	379060000	167650000	1.10125e+08	7.16667e+07	1.01677e+08	1.10657e+08	9.66602e+07	1.18876e+08	3.67358e+07	4.0679e+07	4.02642e+07	4.49229e+07	2.43352e+07	0
RBM25	S	677	6	6	6	93580000	136750000	89659000	116330000	144950000	162770000	5.39846e+07	6.31355e+07	5.47647e+07	6.43552e+07	6.52056e+07	8.84829e+07	2.15138e+07	1.88228e+07	1.72975e+07	1.69514e+07	1.74508e+07	2.05402e+07
RBM25	S	583	6	6	6	6552300	8719900	8495300	5296800	9262800	9647200	6.08939e+06	4.67588e+06	4.59808e+06	6.62605e+06	5.489e+06	1.50489e+07	2.13265e+06	1.85793e+06	3.0003e+06	2.43049e+06	2.63231e+06	3.22053e+06
NUMB	S	634	6	1	1	17156000	29528000	23859000	19672000	20245000	29558000	0	7.58399e+06	0	0	0	0	0	4.4564e+06	0	0	0	0
CLK1	S	140	6	6	4	14631000	13659000	14292000	14803000	14848000	14655000	1.01776e+07	9.22452e+06	1.32739e+07	1.00273e+07	9.84117e+06	9.16233e+06	4.38811e+06	0	3.5179e+06	4.31866e+06	0	2.60458e+06
CLK1	S	341	1	3	1	0	18877000	0	0	0	0	9.80271e+06	0	1.21271e+07	0	0	8.60237e+06	0	0	2.29674e+06	0	0	0
NU153	S	192	5	2	1	65726000	0	82506000	122080000	140530000	138290000	2.57957e+07	0	0	0	0	1.68529e+07	0	5.08004e+06	0	0	0	0
NU153	S	687	6	1	1	8828200	12316000	9039700	11077000	8507200	11600000	0	0	3.24567e+06	0	0	0	0	0	0	0	762565	0
NU153	S	203	1	5	2	0	13512000	0	0	0	0	4.72774e+06	2.01177e+06	0	6.07467e+06	2.81405e+06	6.86537e+06	0	0	1.32927e+06	0	1.57088e+06	0
RBP2	S	955	6	3	2	11618000	13144000	10220000	10288000	13732000	12445000	0	3.92078e+06	5.76238e+06	0	0	4.77631e+06	0	2.10235e+06	0	0	0	2.20941e+06
RBP2	S	1509	6	6	4	41495000	38915000	29863000	35106000	40971000	38540000	1.73252e+07	1.27963e+07	1.33213e+07	1.26154e+07	1.26161e+07	1.70333e+07	3.79849e+06	3.61112e+06	3.88496e+06	2.9714e+06	0	0
RBP2	S	1160	6	5	5	201760000	184990000	183410000	195900000	243190000	166960000	6.4509e+07	7.80046e+06	1.35565e+07	5.10639e+07	7.28468e+06	0	8.74197e+06	1.19355e+07	3.09631e+06	6.25788e+06	4.61161e+06	0
RBP2	S	2668	6	6	6	104310000	98227000	83433000	107860000	92985000	96387000	8.16263e+07	5.54306e+07	7.96836e+07	7.19941e+07	5.84809e+07	7.49147e+07	1.883e+07	2.59688e+07	2.91407e+07	2.34193e+07	9.31597e+06	3.54097e+07
RBP2	S	1456	6	6	6	35348000	31408000	28743000	40596000	41307000	34323000	8.09538e+06	7.64685e+06	1.13635e+07	6.51661e+06	8.33624e+06	1.00724e+07	1.98212e+06	2.23559e+06	858046	1.88345e+06	1.15889e+06	2.74534e+06
RBP2	S	2804	6	6	6	68485000	62008000	60211000	86069000	62866000	73993000	1.60949e+07	1.86051e+07	1.3307e+07	2.2519e+07	2.45584e+07	2.97822e+07	7.42523e+06	6.25229e+06	4.61697e+06	6.28585e+06	8.70305e+06	5.77686e+06
RBP2	S	2900	6	5	1	350280000	219000000	270620000	180060000	208480000	244020000	1.15116e+07	1.47731e+07	2.8468e+07	0	8.64149e+06	3.73442e+07	0	0	9.54436e+06	0	0	0
RBP2	S	21	1	2	4	7746100	0	0	0	0	0	0	0	0	5.03211e+06	0	4.85784e+06	2.8551e+06	1.8404e+06	0	0	1.85147e+06	1.07322e+06
TSC2	S	1411	6	3	2	12496000	11713000	11053000	12018000	9367200	10137000	4.88619e+06	0	3.54916e+06	4.37547e+06	0	0	0	1.92735e+06	0	0	2.14756e+06	0
GSK3A	S	278	1	5	3	0	0	112130000	0	0	0	0	5.42988e+07	6.75087e+07	5.18419e+07	6.0639e+07	7.45939e+07	2.64256e+07	0	0	2.54119e+07	2.19492e+07	0
GUAA	S	332	5	5	6	23927000	23247000	24723000	0	25385000	25751000	0	1.07734e+07	1.01093e+07	9.18936e+06	7.6174e+06	1.04169e+07	3.97491e+06	4.19025e+06	4.00381e+06	3.14246e+06	3.62837e+06	4.43472e+06
DNLI3	S	210	5	5	4	10502000	11768000	12215000	0	9273500	10402000	6.24147e+06	5.83403e+06	7.08843e+06	4.29393e+06	0	8.88762e+06	2.58919e+06	2.34402e+06	3.33566e+06	0	3.28718e+06	0
MRE11	S	688	5	5	1	27553000	11492000	0	32214000	34450000	33088000	5.98588e+06	4.1234e+06	2.64857e+06	7.21172e+06	8.51952e+06	0	0	0	0	0	0	2.19476e+06
MRE11	S	689	5	5	1	27553000	11492000	0	32214000	34450000	33088000	5.98588e+06	4.1234e+06	2.64857e+06	7.21172e+06	8.51952e+06	0	0	0	0	0	0	2.19476e+06
GDIB	S	61	3	1	2	4695300	0	5332400	0	0	4528500	0	0	0	1.28908e+06	0	0	1.04244e+06	768718	0	0	0	0
EMD	S	49	6	2	1	49066000	63687000	57245000	43034000	49519000	57248000	0	0	0	2.82153e+07	0	2.84043e+07	0	8.23415e+06	0	0	0	0
EMD	S	60	3	4	3	0	23566000	32185000	0	39935000	0	0	1.57548e+07	2.28597e+07	1.64701e+07	1.36279e+07	0	6.97568e+06	3.73207e+06	0	0	4.85491e+06	0
EMD	S	8	6	4	1	52790000	59053000	43968000	39311000	50515000	48724000	1.04029e+07	0	0	1.43863e+07	9.67965e+06	8.73313e+06	0	0	4.60741e+06	0	0	0
PDLI4	S	112	6	6	6	307770000	241320000	279580000	253290000	242470000	262040000	1.70393e+08	1.24018e+08	1.69867e+08	1.30739e+08	1.86205e+08	1.65441e+08	4.56383e+07	5.3294e+07	5.93091e+07	4.51489e+07	4.47877e+07	6.53824e+07
PDLI4	S	120	6	5	6	213990000	254980000	299930000	353720000	347380000	240750000	9.25067e+07	6.43859e+06	4.44711e+07	3.95924e+07	0	7.60861e+07	1.22808e+07	1.44848e+07	4.44498e+06	2.93061e+06	2.62974e+06	2.86583e+06
PDLI4	S	135	4	2	3	72457000	60931000	0	64595000	70929000	0	3.62761e+07	0	0	0	3.30676e+07	0	7.33318e+06	7.86896e+06	2.59758e+06	0	0	0
F10A1	S	76	6	6	4	96503000	92494000	135120000	125870000	46722000	146540000	8.43096e+07	8.51798e+07	1.13283e+08	1.3207e+08	3.80408e+07	8.47821e+07	9.51197e+06	1.25293e+07	0	6.68646e+06	0	1.60684e+07
F10A1	S	79	6	6	4	96503000	92494000	155230000	141790000	61201000	162460000	1.0627e+08	8.51798e+07	1.13283e+08	1.07022e+08	3.80408e+07	1.13635e+08	9.51197e+06	1.25293e+07	0	1.05675e+07	0	1.81251e+07
FXR1	S	409	5	4	1	47317000	44570000	51266000	19310000	53022000	0	1.47032e+07	0	3.02283e+07	1.18241e+07	0	9.75261e+06	4.99591e+06	0	0	0	0	0
FXR2	S	601	6	6	3	41752000	42311000	36915000	48955000	35914000	47343000	2.23718e+07	7.04382e+06	1.54666e+07	1.62119e+07	9.22759e+06	1.83897e+07	0	1.85651e+06	0	2.81782e+06	0	1.59901e+06
FXR2	S	603	6	6	3	30222000	23566000	22707000	36567000	25975000	32683000	1.29227e+07	7.04382e+06	1.54666e+07	8.73005e+06	9.22759e+06	1.01921e+07	0	1.85651e+06	0	2.81782e+06	0	1.59901e+06
DAP1	S	51	6	4	2	100020000	79393000	85041000	84630000	91083000	88919000	0	1.33196e+07	2.05047e+07	0	2.0103e+07	2.57385e+07	0	0	6.88036e+06	0	0	8.22343e+06
DAP1	S	3	6	6	5	49137000	57558000	31034000	51585000	47787000	55552000	2.49408e+07	2.62264e+07	2.52133e+07	2.0114e+07	2.78549e+07	2.42376e+07	5.37555e+06	851940	5.91786e+06	5.54195e+06	9.96781e+06	0
SMCA2	S	1572	6	6	2	57030000	54153000	61435000	106460000	78632000	74992000	2.09864e+07	3.67376e+07	6.54628e+06	1.98054e+07	1.29128e+07	4.00165e+07	0	0	0	3.99845e+06	0	5.94303e+06
SMCA2	S	1377	6	6	5	22145000	24554000	12928000	26693000	23097000	29051000	7.8532e+06	1.13415e+07	1.01737e+07	5.72305e+06	1.94081e+07	1.1103e+07	4.57735e+06	2.35125e+06	4.36294e+06	0	4.70856e+06	6.54034e+06
SMCA2	S	329	6	6	4	13522000	18072000	15391000	17158000	12908000	18615000	6.4298e+06	8.75005e+06	6.73066e+06	8.95091e+06	7.87672e+06	8.86037e+06	0	2.02495e+06	4.0397e+06	0	2.1309e+06	2.56962e+06
SMCA4	S	1382	4	3	3	16612000	0	17722000	19244000	17608000	0	0	0	7.88968e+06	7.85826e+06	0	8.42392e+06	0	0	2.20795e+06	2.88307e+06	2.06161e+06	0
SMCA4	S	1452	6	6	5	38623000	42010000	31336000	36634000	31306000	34910000	1.83895e+07	1.69656e+07	1.852e+07	1.0882e+07	1.71201e+07	1.21168e+07	3.68453e+06	3.0814e+06	1.07672e+06	0	7.80953e+06	7.57881e+06
TPMT	S	14	6	6	6	81794000	69441000	60169000	64246000	67433000	71293000	4.25372e+07	3.12634e+07	4.37261e+07	4.28229e+07	4.38052e+07	3.921e+07	1.13288e+07	1.44004e+07	1.4575e+07	1.18686e+07	7.57974e+06	1.18891e+07
RENBP	S	416	5	5	2	6276400	9209800	6643700	0	8017100	6069900	4.59655e+06	3.78892e+06	0	2.95009e+06	4.21658e+06	3.20259e+06	0	1.84471e+06	1.6709e+06	0	0	0
MECP2	S	80	6	6	6	120950000	129890000	135880000	135140000	119560000	104090000	9.52559e+07	1.1107e+08	1.0438e+08	1.09543e+08	8.15054e+07	1.44368e+08	4.67243e+07	3.70364e+07	3.32144e+07	3.29277e+07	3.95347e+07	4.13106e+07
MECP2	S	423	2	1	1	6394900	0	0	5128200	0	0	0	3.85617e+06	0	0	0	0	0	0	0	0	1.15558e+06	0
HCFC1	S	1507	6	6	5	23712000	21066000	24864000	16258000	16143000	31180000	1.2501e+07	4.29305e+06	1.02592e+07	1.62145e+07	1.77139e+07	1.75544e+07	4.83907e+06	2.99284e+06	6.87966e+06	0	3.66286e+06	5.39443e+06
CAV2	S	23	6	5	4	84977000	75162000	69295000	92590000	123720000	87216000	1.79113e+07	0	1.44006e+07	9.28429e+06	2.73472e+07	1.47423e+07	1.33293e+06	1.83516e+06	7.52125e+06	0	0	9.70586e+06
CLCN7	S	61	4	2	1	31984000	20011000	0	27695000	0	23966000	4.75653e+06	0	6.72692e+06	0	0	0	0	0	2.41371e+06	0	0	0
KS6A3	S	715	6	6	1	8618500	10081000	10533000	8753600	11843000	9989300	7.19567e+06	5.66547e+06	6.03511e+06	4.54622e+06	4.39129e+06	5.02288e+06	0	2.01454e+06	0	0	0	0
KS6A3	S	415	2	1	3	0	13220000	0	0	9446700	0	0	3.60981e+06	0	0	0	0	3.22216e+06	1.23601e+06	3.1576e+06	0	0	0
KS6A3	S	369	5	6	5	24263000	35500000	0	27771000	28598000	40286000	1.5871e+07	1.12685e+07	7.19062e+06	1.17443e+07	1.43582e+07	1.7603e+07	5.35388e+06	2.33563e+06	6.42334e+06	0	5.77407e+06	6.3469e+06
HDGF	S	165	6	6	6	530230000	614190000	834930000	644770000	674360000	623680000	3.1193e+08	4.10142e+08	4.34931e+08	4.15592e+08	3.0459e+08	4.50864e+08	1.39392e+08	1.41532e+08	1.19217e+08	1.39369e+08	1.40902e+08	1.63837e+08
HDGF	S	132	6	6	6	297400000	476260000	355460000	337130000	534620000	456010000	1.92789e+08	1.17267e+08	2.60946e+08	2.03344e+08	7.48906e+07	1.73909e+08	1.62101e+07	3.19536e+07	2.99494e+07	1.70612e+07	1.61693e+07	2.79661e+07
HDGF	S	133	6	6	6	368290000	541980000	295560000	433930000	605110000	526570000	2.57583e+08	1.64694e+08	3.36302e+08	2.58836e+08	1.36173e+08	2.34728e+08	3.6589e+07	4.49578e+07	4.8682e+07	4.24805e+07	2.86816e+07	5.63447e+07
HDGF	S	202	6	2	4	64442000	61133000	51896000	59918000	21142000	82392000	0	0	0	5.91732e+07	0	4.83631e+07	1.04654e+07	1.26596e+07	0	9.24023e+06	1.10037e+07	0
HDGF	S	206	6	2	4	64442000	61133000	51896000	59918000	21142000	82392000	0	0	0	5.91732e+07	0	4.83631e+07	1.04654e+07	1.26596e+07	0	9.24023e+06	1.10037e+07	0
HDGF	S	107	3	4	3	6133900	0	10380000	0	8567100	0	3.85463e+06	5.79799e+06	6.54518e+06	5.75184e+06	0	0	1.74233e+06	2.11985e+06	1.98301e+06	0	0	0
MAT1	S	279	6	1	1	10350000	15129000	12991000	13257000	16923000	3990700	0	0	0	9.34671e+06	0	0	1.63017e+06	0	0	0	0	0
ROA3	S	116	6	5	5	25576000	23192000	22316000	23858000	26372000	21881000	0	1.7595e+07	5.95995e+06	7.31698e+06	5.72349e+06	1.32556e+07	0	1.93393e+06	2.7225e+06	658648	1.68442e+06	1.15141e+06
ROA3	S	14	6	6	6	28370000	34556000	33905000	33201000	35654000	32589000	1.5989e+07	1.39235e+07	1.48465e+07	1.69876e+07	1.31218e+07	1.41619e+07	5.26042e+06	3.7654e+06	4.3471e+06	4.68572e+06	4.26366e+06	3.96885e+06
ROA3	S	358	6	6	2	1092200000	924680000	981430000	1067400000	981600000	878640000	1.65709e+08	1.28895e+08	1.44078e+08	1.12571e+08	1.26082e+08	2.07183e+08	4.82765e+07	0	0	3.53398e+07	0	0
HNRPM	S	701	6	3	1	6013500	7150800	7656700	7940200	6433100	7689500	0	5.26924e+06	2.74065e+06	3.19468e+06	0	0	0	808593	0	0	0	0
HNRPM	S	575	6	1	1	7243200	8185000	6319500	8319900	6906100	8219200	0	0	1.9278e+06	0	0	0	0	0	382296	0	0	0
AGFG1	S	362	6	5	6	15833000	13180000	17680000	13416000	14825000	17596000	1.44155e+07	1.04185e+07	1.25853e+07	9.96446e+06	0	1.49036e+07	4.47038e+06	5.23595e+06	4.31097e+06	4.83044e+06	4.31167e+06	5.45315e+06
AGFG1	S	181	5	6	3	28941000	28255000	31367000	26931000	31795000	0	9.17903e+06	8.27844e+06	8.82499e+06	8.94146e+06	7.55125e+06	1.20362e+07	2.48432e+06	3.63606e+06	0	0	2.62648e+06	0
MSH6	S	252	4	4	4	22468000	0	33875000	34362000	27388000	0	8.56853e+06	0	1.35543e+07	1.32912e+07	0	1.49944e+07	0	3.21657e+06	4.29885e+06	0	5.42263e+06	2.87538e+06
MSH6	S	227	6	6	6	45087000	36286000	48375000	46713000	46663000	30767000	3.64388e+07	4.23855e+07	3.80277e+07	4.80356e+07	2.96855e+07	4.6794e+07	1.64466e+07	1.23095e+07	1.43086e+07	1.37253e+07	1.452e+07	1.63299e+07
MSH6	S	137	6	3	2	20842000	15269000	14407000	21839000	17366000	13848000	0	0	1.29763e+07	7.05283e+06	0	6.11796e+06	0	2.41907e+06	1.95399e+06	0	0	0
RBM5	S	59	6	3	1	13459000	16664000	14076000	13695000	13876000	13129000	3.43093e+06	0	2.59737e+06	0	0	3.88913e+06	0	0	701762	0	0	0
RBM5	S	624	5	6	5	123070000	126610000	107770000	139700000	125450000	0	7.01305e+07	5.53185e+07	6.74208e+07	5.93006e+07	4.4159e+07	6.32168e+07	1.17348e+07	1.41236e+07	1.37903e+07	1.25605e+07	1.07159e+07	0
CRIP2	S	115	6	6	5	568140000	525240000	510490000	521130000	535280000	532800000	2.83845e+08	2.5732e+08	2.73142e+08	2.61891e+08	2.50419e+08	3.07162e+08	8.33226e+07	9.86411e+07	9.52968e+07	7.84169e+07	7.95798e+07	0
NUP98	S	1028	6	5	4	8209000	15114000	8754000	11057000	9160400	10501000	5.14419e+06	4.75104e+06	4.72665e+06	5.74502e+06	0	4.99124e+06	1.9807e+06	0	3.0222e+06	1.88251e+06	1.97387e+06	0
NUP98	S	623	6	6	4	23039000	75677000	22966000	45605000	41276000	40570000	2.77692e+07	2.52309e+07	2.40156e+07	3.25929e+07	2.07462e+07	4.51106e+07	5.60091e+06	0	0	2.81083e+06	5.60277e+06	6.35017e+06
NUP98	S	612	6	6	6	27506000	34234000	27235000	36069000	32938000	38661000	1.15366e+07	7.90045e+06	1.38606e+07	1.05541e+07	1.62198e+07	1.37529e+07	2.12969e+06	4.21123e+06	3.56707e+06	3.81341e+06	3.06508e+06	5.44313e+06
NUP98	S	888	6	6	6	160810000	132420000	132380000	211510000	174150000	157950000	5.60811e+07	5.5301e+07	4.50864e+07	6.54386e+07	3.70651e+07	7.08843e+07	1.6032e+07	1.25053e+07	1.22335e+07	1.06555e+07	1.27735e+07	1.27348e+07
ARFP1	S	39	6	3	5	94136000	88376000	74993000	99681000	83720000	106880000	0	0	0	5.79249e+06	2.0977e+07	2.56133e+07	4.91807e+06	3.65424e+06	7.31197e+06	0	3.78102e+06	1.00011e+07
ACLY	S	481	6	6	6	110180000	99550000	105190000	132860000	105540000	98175000	3.11183e+07	3.79485e+07	3.38324e+07	3.7008e+07	3.40082e+07	4.91872e+07	1.83306e+07	1.58955e+07	1.77305e+07	1.1529e+07	2.25542e+07	1.3231e+07
ACLY	S	455	6	5	6	112420000	181620000	60576000	181890000	177400000	153710000	2.76549e+06	1.66654e+07	0	1.46665e+07	2.42903e+07	2.39958e+07	5.10987e+06	4.04366e+06	6.24949e+06	3.58782e+06	7.69627e+06	3.89731e+06
MVD1	S	96	4	3	2	7825100	10649000	8639400	0	11840000	0	0	0	4.12626e+06	2.91031e+06	0	4.46623e+06	0	2.02134e+06	0	0	1.72495e+06	0
COPA	S	173	6	5	1	12074000	13899000	11955000	14808000	7491000	12107000	7.16952e+06	3.93177e+06	6.66121e+06	0	4.14515e+06	5.0976e+06	3.49926e+06	0	0	0	0	0
SC5A3	S	594	6	3	1	11244000	8541000	9665700	10554000	11066000	14049000	0	4.42997e+06	0	5.29363e+06	0	9.18848e+06	0	0	0	0	0	2.06537e+06
TCP4	S	118	6	6	6	21100000	18721000	16660000	15769000	14611000	18429000	9.6502e+06	5.59734e+06	9.82733e+06	1.36138e+07	8.96476e+06	1.36367e+07	4.23104e+06	4.5051e+06	6.0232e+06	3.15248e+06	3.3536e+06	6.19822e+06
ICLN	S	102	6	6	6	2073000000	2043700000	1795500000	2290600000	2167600000	2169100000	1.88501e+09	1.56967e+09	2.15984e+09	1.54053e+09	1.32352e+09	1.68188e+09	4.58457e+08	6.30076e+08	6.87593e+08	4.44381e+08	3.99752e+08	6.02063e+08
ATX1	S	238	6	1	2	31311000	45630000	28803000	30449000	33350000	30429000	0	0	1.68485e+07	0	0	0	0	0	0	3.27623e+06	0	8.19919e+06
ATN1	S	77	6	5	6	21762000	21149000	16225000	25593000	22569000	21781000	0	1.94826e+07	1.50309e+07	1.50632e+07	1.68538e+07	2.17013e+07	6.46972e+06	4.25784e+06	4.83697e+06	4.53843e+06	7.25534e+06	4.45779e+06
ATN1	S	632	6	2	3	10131000	14999000	13486000	16625000	17472000	14640000	0	5.37868e+06	4.77543e+06	0	0	0	1.32445e+06	0	0	694282	965529	0
ATN1	S	661	3	3	3	16313000	0	21118000	17823000	0	0	0	0	0	8.36854e+06	7.60817e+06	6.90053e+06	0	1.55543e+06	1.958e+06	0	0	1.71695e+06
ATN1	S	101	6	6	2	37452000	43060000	17545000	29555000	26980000	32563000	2.17253e+07	8.09494e+06	2.15209e+07	2.24465e+07	1.19951e+07	2.0059e+07	0	0	7.15885e+06	0	0	4.33731e+06
ATN1	S	107	6	6	2	13691000	19809000	17545000	12718000	10843000	15116000	9.45659e+06	8.09494e+06	1.12351e+07	9.93699e+06	1.19951e+07	7.38181e+06	0	0	2.93504e+06	0	0	4.33731e+06
TERF1	S	11	6	6	6	21333000	25964000	20758000	25841000	21443000	24097000	1.53014e+07	1.40821e+07	1.72872e+07	1.39914e+07	1.55655e+07	1.5253e+07	5.81019e+06	5.80483e+06	5.70252e+06	6.31987e+06	5.46597e+06	6.54779e+06
UBP14	S	143	6	5	2	46612000	29017000	36034000	41598000	40079000	39222000	2.70044e+06	3.25885e+06	6.11444e+06	3.34192e+06	0	6.57726e+06	0	1.40038e+06	1.10377e+06	0	0	0
RD23A	S	123	3	6	5	411750000	306620000	0	0	362800000	0	2.96613e+08	3.95902e+08	3.32039e+08	4.68951e+08	3.15513e+08	5.0497e+08	1.41919e+08	2.24234e+06	4.19818e+06	1.4829e+08	1.36703e+08	0
RD23B	S	160	2	1	3	0	449460000	0	445880000	0	0	0	0	1.07567e+07	0	0	0	0	2.53746e+06	3.5468e+06	0	5.06676e+06	0
AIF1	S	39	6	4	3	18988000	18409000	18658000	12901000	14451000	15289000	0	0	1.00357e+07	5.81007e+06	7.36445e+06	6.81021e+06	1.55799e+06	2.84252e+06	0	0	0	3.57873e+06
IF5	S	389	6	4	2	47691000	73061000	54337000	53924000	51706000	102580000	1.34312e+07	0	2.96283e+07	1.50256e+07	6.34937e+06	0	0	6.20404e+06	0	0	0	6.10243e+06
IF5	S	390	6	4	2	47691000	73061000	54337000	53924000	51706000	102580000	1.34312e+07	0	2.96283e+07	1.50256e+07	6.34937e+06	0	0	6.20404e+06	0	0	0	6.10243e+06
S12A2	S	77	5	1	4	34918000	33502000	33821000	42029000	34829000	0	0	0	0	0	0	2.37717e+07	7.01366e+06	6.07284e+06	2.84252e+06	0	0	3.7111e+06
AQP5	S	7	6	5	3	145580000	121260000	116080000	103520000	158650000	31975000	2.65956e+07	0	4.40667e+07	3.70431e+07	2.17255e+07	7.1304e+07	0	2.38854e+06	5.92788e+06	0	0	2.61972e+07
MFAP1	S	116	6	5	5	66334000	67003000	53388000	69088000	69987000	72352000	2.65956e+07	2.22311e+07	2.26223e+07	2.13824e+07	1.59846e+07	0	4.40769e+06	5.20496e+06	4.98775e+06	0	5.1651e+06	8.42199e+06
AFAD	S	1182	5	6	5	15673000	3429400	0	14836000	15837000	22057000	1.06941e+07	1.32752e+07	1.07861e+07	1.18909e+07	1.99858e+07	1.64938e+07	1.37097e+06	5.5515e+06	2.18217e+06	2.01731e+06	0	6.33129e+06
AFAD	S	1779	6	5	3	37305000	26990000	35494000	28786000	33839000	34363000	2.03575e+07	1.99344e+07	0	1.82416e+07	1.89908e+07	2.7167e+07	1.08031e+07	0	3.13337e+06	0	5.72233e+06	0
AFAD	S	1721	6	1	1	6960300	7762700	8061800	7171000	6662100	6831200	0	0	0	0	4.19878e+06	0	0	1.06768e+06	0	0	0	0
AFAD	S	1083	6	6	6	23180000	20285000	21283000	14195000	21948000	21528000	1.10714e+07	9.74975e+06	1.13281e+07	1.20766e+07	1.26845e+07	1.30209e+07	5.31356e+06	5.33943e+06	5.18957e+06	7.04396e+06	5.91669e+06	6.03159e+06
AF17	S	258	4	3	1	0	9676700	9123200	0	8352900	9298100	8.6349e+06	0	9.94314e+06	0	0	5.85622e+06	0	0	0	0	2.37222e+06	0
ELL	S	309	6	3	4	10205000	11868000	8947800	10175000	8202800	13513000	9.06541e+06	5.86765e+06	0	7.55762e+06	0	0	2.67053e+06	3.36269e+06	2.63837e+06	0	0	5.16627e+06
ELL	S	437	2	1	1	0	0	32358000	0	0	33579000	4.80246e+06	0	0	0	0	0	1.36745e+06	0	0	0	0	0
ELL	S	442	4	1	1	26836000	44984000	0	32766000	35462000	0	1.33956e+07	0	0	0	0	0	0	0	2.69943e+06	0	0	0
CASP7	S	16	5	5	4	21724000	28477000	20701000	17728000	0	18509000	1.65028e+07	1.8807e+07	2.13602e+07	1.48249e+07	1.84778e+07	0	9.44648e+06	0	8.91093e+06	3.94066e+06	5.53775e+06	0
DSRAD	S	825	4	5	2	0	17781000	0	25299000	12569000	25486000	0	2.93976e+06	6.01247e+06	4.07395e+06	7.48312e+06	5.35077e+06	0	2.21116e+06	0	1.44223e+06	0	0
CADH6	S	786	5	6	6	38363000	45104000	0	47769000	50288000	50640000	1.49638e+07	1.41406e+07	1.25801e+07	1.447e+07	9.69635e+06	2.00806e+07	3.29021e+06	2.3678e+06	3.7104e+06	2.70222e+06	1.24918e+06	3.66402e+06
CAD11	S	714	6	6	4	36315000	40110000	20094000	27836000	30656000	33037000	9.75173e+06	1.27728e+07	1.80554e+07	1.02939e+07	1.47957e+07	1.22948e+07	1.69906e+06	0	0	2.27343e+06	1.54548e+06	3.79383e+06
TPD52	S	176	6	6	5	35017000	43958000	43710000	40379000	40202000	37646000	1.15283e+07	1.17327e+07	8.43491e+06	1.32684e+07	1.05785e+07	1.53493e+07	3.41816e+06	2.51858e+06	3.87843e+06	1.92181e+06	4.12616e+06	0
EIF3B	S	117	5	2	1	0	16068000	13675000	21551000	16244000	16631000	0	9.48362e+06	0	0	0	8.89422e+06	0	2.00591e+06	0	0	0	0
HDAC4	S	632	6	6	1	73750000	62319000	58029000	67050000	82638000	55145000	3.90891e+07	2.40969e+07	4.37107e+07	4.40469e+07	3.91023e+07	4.50469e+07	0	0	6.75428e+06	0	0	0
HDAC4	S	565	6	6	6	50058000	40450000	50502000	49262000	40836000	34587000	3.53795e+07	3.97792e+07	3.41774e+07	3.58608e+07	4.39546e+07	5.75667e+07	1.21974e+07	9.66368e+06	1.41187e+07	1.30136e+07	1.22291e+07	1.75382e+07
HDAC4	S	467	6	3	1	54150000	45248000	38328000	40400000	41022000	49325000	0	0	0	3.41423e+06	9.28913e+06	1.31556e+07	0	0	0	0	0	1.45946e+06
STX17	S	289	4	3	1	0	13932000	16858000	0	21434000	12180000	5.47516e+06	0	7.42115e+06	0	1.84409e+06	0	0	0	0	0	2.76422e+06	0
KLF3	S	92	6	4	1	11517000	25511000	11834000	23666000	21547000	16282000	5.42659e+06	0	1.07398e+07	7.30775e+06	0	9.97303e+06	0	0	2.03808e+06	0	0	0
KLF3	S	250	2	5	3	21208000	0	17876000	0	0	0	1.01062e+07	7.75013e+06	7.90265e+06	0	2.32003e+06	7.79628e+06	3.13849e+06	0	0	2.40881e+06	0	2.00811e+06
NU107	S	86	5	5	2	16184000	16640000	17376000	13713000	17407000	0	8.96234e+06	6.90669e+06	7.73497e+06	0	8.54611e+06	1.05128e+07	0	0	0	3.87773e+06	1.94378e+06	0
EPIPL	S	2718	5	6	5	549610000	453370000	0	466470000	491870000	26717000	9.40253e+07	7.08601e+07	6.472e+07	5.99423e+07	1.04257e+08	9.7014e+07	1.95709e+07	0	3.38949e+07	1.63644e+07	2.02756e+07	3.07021e+07
EPIPL	S	2720	3	1	3	125670000	0	423410000	0	0	515880000	0	5.83073e+06	0	0	0	0	0	0	0	8.52803e+06	3.86724e+06	8.23951e+06
FAM3B	S	149	1	2	2	0	0	0	0	0	85121000	0	3.18589e+07	0	0	2.08803e+07	0	0	0	0	5.62818e+06	0	8.14629e+06
T2R45	S	292	6	3	1	10075000	8345700	9209500	20412000	15462000	8711900	8.59798e+06	0	0	8.86213e+06	0	1.77056e+07	0	0	0	0	7.83377e+06	0
TPIS	S	249	6	6	6	23031000	21121000	21025000	19365000	26577000	22907000	1.15182e+07	1.12611e+07	1.22671e+07	9.43945e+06	1.02051e+07	1.24906e+07	9.06521e+06	1.15891e+07	9.68582e+06	7.84472e+06	9.74012e+06	1.29902e+07
TPIS	S	58	6	6	6	340070000	322640000	164980000	232230000	272080000	240510000	5.8204e+07	6.10719e+07	5.34572e+07	5.98369e+07	7.07415e+07	7.77694e+07	1.0188e+07	9.52455e+06	2.49341e+07	7.7564e+06	1.09723e+07	2.46311e+07
SC61B	S	17	6	6	6	888220000	881960000	679310000	757010000	760680000	720980000	1.87147e+06	4.22669e+08	4.85191e+08	4.25657e+08	6.36585e+08	5.39846e+08	6.72957e+06	1.45862e+08	1.45337e+08	4.00544e+06	7.98828e+06	2.10107e+08
ACTG	S	239	6	3	1	12231000	5570600	8877100	9403400	7642000	6674200	0	3.72277e+06	2.7178e+06	3.89485e+06	0	0	0	0	798525	0	0	0
DEST	S	3	6	6	6	21352000	30270000	27978000	19880000	24180000	28507000	2.15859e+07	1.40804e+07	2.59275e+07	1.13749e+07	1.04838e+07	1.67797e+07	6.31195e+06	8.62591e+06	1.034e+07	4.85095e+06	6.4329e+06	7.56926e+06
MAX	S	2	6	6	1	33560000	41909000	23304000	32823000	43624000	42700000	2.29608e+07	1.46107e+07	2.59715e+07	2.74417e+07	1.31561e+07	1.68274e+07	0	0	0	0	0	5.02131e+06
MAX	S	11	6	6	2	42543000	53711000	33177000	41189000	55976000	54920000	3.13776e+07	2.02799e+07	3.52696e+07	3.8955e+07	2.02142e+07	2.48925e+07	0	0	2.28648e+06	0	0	5.02131e+06
UFM1	S	2	6	6	6	145720000	209230000	140360000	353470000	287530000	202740000	1.33288e+08	1.78693e+08	1.1187e+08	6.87152e+07	1.17727e+08	9.3122e+07	6.39724e+07	3.82972e+07	4.32962e+07	3.20095e+07	6.21616e+07	3.79686e+07
HNRPK	S	284	6	6	6	235630000	204620000	228620000	212160000	228450000	222920000	4.78049e+07	3.43488e+07	5.66107e+07	3.5874e+07	3.37928e+07	4.28734e+07	7.65595e+06	1.51343e+07	8.23858e+06	7.48396e+06	7.43828e+06	1.06728e+07
HNRPK	S	379	3	4	3	75295000	0	39743000	0	0	29553000	0	3.75969e+07	3.01733e+07	2.10519e+07	2.21916e+07	0	0	0	1.1523e+07	6.28491e+06	0	1.15136e+07
HNRPK	S	216	6	5	1	17790000	14810000	13585000	14229000	14495000	19771000	4.32096e+06	3.9144e+06	4.60731e+06	0	3.79859e+06	5.10024e+06	0	0	1.46291e+06	0	0	0
RRAS2	S	186	6	6	6	18517000	34596000	15290000	35447000	34232000	29483000	1.43582e+07	2.16853e+07	1.61899e+07	2.22509e+07	2.03302e+07	2.2407e+07	8.17029e+06	9.35116e+06	9.86993e+06	9.68699e+06	8.18498e+06	1.11018e+07
TYB4	S	2	6	6	6	73916000	67199000	53654000	54579000	57328000	72308000	3.70827e+07	2.09216e+07	3.21534e+07	2.4721e+07	3.66475e+07	3.11117e+07	5.53682e+06	7.48839e+06	8.83402e+06	7.92279e+06	4.49951e+06	1.08348e+07
TRA2B	S	264	6	6	6	693340000	184920000	466530000	658260000	265100000	360020000	2.06447e+08	7.16139e+07	8.52611e+07	7.61894e+07	8.49842e+07	6.48123e+07	1.04658e+07	1.01454e+07	1.20618e+07	1.02801e+07	1.6214e+07	2.48828e+07
TRA2B	S	266	6	6	6	685790000	179250000	459170000	649350000	255350000	355180000	2.06447e+08	7.16139e+07	8.52611e+07	7.61894e+07	8.49842e+07	6.48123e+07	1.04658e+07	1.01454e+07	1.20618e+07	1.02801e+07	1.6214e+07	2.48828e+07
TRA2B	S	2	6	6	6	63155000	60678000	58123000	56316000	72430000	58263000	2.42574e+07	2.98503e+07	2.48727e+07	2.63077e+07	2.14527e+07	3.13051e+07	8.21387e+06	7.23693e+06	5.8314e+06	5.84025e+06	1.01139e+07	6.16536e+06
TRA2B	S	14	6	6	5	94361000	81652000	90197000	72120000	101640000	129250000	4.93696e+07	4.8218e+07	4.31283e+07	5.11233e+07	3.70519e+07	6.12675e+07	1.74219e+07	1.47472e+07	1.7844e+07	0	2.37782e+07	1.48113e+07
SUMO1	S	2	6	6	6	74745000	59073000	79748000	89664000	71409000	70879000	8.1145e+07	1.29504e+08	7.15458e+07	9.757e+07	7.03393e+07	1.37903e+08	3.00426e+07	2.86699e+07	2.70432e+07	2.46288e+07	3.27832e+07	2.65002e+07
TYB10	S	12	6	6	4	18331000	13519000	14397000	16841000	14954000	17001000	9.14035e+06	8.05341e+06	1.36681e+07	1.08694e+07	7.43961e+06	8.90279e+06	0	3.97328e+06	0	3.31491e+06	3.32097e+06	4.73443e+06
YBOX1	S	314	6	6	6	31735000	29526000	29913000	26534000	32520000	30234000	3.36764e+07	2.87559e+07	2.36288e+07	3.15754e+07	3.11908e+07	3.31335e+07	8.78625e+06	9.22788e+06	1.04952e+07	9.05775e+06	9.56464e+06	1.19441e+07
YBOX1	S	165	1	1	1	0	0	0	223750000	0	0	0	1.24577e+07	0	0	0	0	0	0	0	3.2168e+06	0	0
TBA1A	S	48	6	1	1	18223000	15398000	15226000	19344000	15528000	19078000	0	0	0	6.14477e+06	0	0	1.45678e+06	0	0	0	0	0
PA1B2	S	2	6	6	6	75501000	58412000	86089000	52920000	61384000	73200000	8.28657e+07	4.8095e+07	8.47447e+07	8.93971e+07	7.59696e+07	6.21575e+07	1.86131e+07	3.89824e+07	4.12966e+07	3.43587e+07	2.15201e+07	3.92271e+07
HBB	S	10	6	1	1	37164000	29742000	22767000	24857000	24286000	38092000	0	0	0	0	8.89861e+06	0	0	0	2.20193e+06	0	0	0
HBA	S	132	6	6	2	24410000	21458000	32161000	24968000	25324000	21062000	2.82416e+06	5.13343e+06	5.29605e+06	4.29327e+06	5.71953e+06	8.36876e+06	0	2.17453e+06	2.68032e+06	0	0	0
HBA	S	4	6	6	6	175190000	226750000	103450000	212980000	252990000	290000000	6.19576e+07	8.99728e+07	4.47787e+07	5.68151e+07	4.62973e+07	8.2479e+07	1.60427e+07	1.32771e+07	1.28809e+07	1.6211e+07	2.43375e+07	1.33286e+07
F193A	S	1144	6	6	4	11190000	9868100	13699000	9713200	10354000	11573000	9.25726e+06	7.35632e+06	7.90682e+06	6.11005e+06	6.50672e+06	1.02827e+07	2.18003e+06	1.51688e+06	0	0	2.57195e+06	2.70968e+06
RNF4	S	95	4	2	3	0	11322000	14170000	15224000	15882000	0	0	0	8.8518e+06	0	0	9.08519e+06	0	2.94739e+06	2.78705e+06	0	0	3.74186e+06
RBM6	S	362	5	5	5	70713000	11046000	13636000	13365000	0	60749000	1.46608e+07	9.2377e+06	0	1.22181e+07	1.11488e+07	1.4923e+07	0	2.14961e+07	1.59586e+07	1.91936e+07	1.89617e+07	1.90433e+07
RBM6	S	1025	6	6	3	14485000	16732000	15611000	17708000	14551000	15121000	4.12604e+06	5.97072e+06	5.15276e+06	5.60943e+06	4.55787e+06	7.64531e+06	1.93714e+06	1.9336e+06	0	0	0	1.40019e+06
RPP30	S	251	3	4	5	0	0	19417000	6364700	18875000	0	1.2657e+07	0	1.27229e+07	1.30754e+07	1.81038e+07	0	6.26254e+06	5.49254e+06	8.19686e+06	7.35485e+06	0	7.88784e+06
GTF2I	S	103	4	5	4	13362000	11069000	0	14177000	14723000	0	5.40637e+06	5.70019e+06	6.48255e+06	8.30723e+06	0	8.21955e+06	989207	2.63277e+06	1.6466e+06	0	0	2.16094e+06
GTF2I	S	210	6	6	6	19260000	27230000	25976000	21662000	21414000	19902000	1.34123e+07	7.42423e+06	1.322e+07	1.12894e+07	1.05018e+07	1.32789e+07	3.82366e+06	6.12644e+06	4.62186e+06	3.97212e+06	3.64025e+06	4.67593e+06
SRPK2	S	497	5	5	1	0	12197000	25965000	32546000	24042000	27509000	8.92103e+06	7.12513e+06	7.38753e+06	4.7673e+06	0	1.34501e+07	0	2.24423e+06	0	0	0	0
PRKDC	S	3205	6	5	2	33340000	39214000	35054000	30949000	33259000	30609000	3.91089e+07	0	4.23042e+07	2.32794e+07	3.66607e+07	2.78395e+07	5.69599e+06	0	0	0	5.59998e+06	0
ADA17	S	791	6	6	6	23770000	21789000	21309000	25264000	33093000	27484000	8.86806e+06	7.62135e+06	9.05662e+06	1.01528e+07	5.50175e+06	1.2243e+07	2.7176e+06	2.91943e+06	2.93597e+06	2.20701e+06	2.75699e+06	3.59807e+06
MAP1A	S	667	6	6	5	28655000	22621000	33768000	18694000	27298000	28037000	2.15044e+07	1.71577e+07	3.24611e+07	2.75516e+07	1.77133e+07	2.29739e+07	8.00669e+06	0	7.96567e+06	8.05097e+06	4.09633e+06	1.08807e+07
MAP1A	S	2022	6	3	1	22271000	11860000	23203000	25290000	11292000	12517000	5.77887e+06	0	0	4.94904e+06	0	8.14746e+06	0	0	0	0	2.38761e+06	0
MAP1A	S	612	6	4	5	30558000	28072000	30506000	30346000	20439000	29775000	0	1.46639e+07	1.40806e+07	1.51599e+07	1.18588e+07	0	1.90691e+06	4.6771e+06	5.72466e+06	4.46549e+06	3.39415e+06	0
MAP1A	S	996	6	3	3	13734000	17604000	15960000	13114000	13337000	18494000	5.89029e+06	0	5.95731e+06	1.00757e+07	0	0	0	2.13449e+06	0	1.94064e+06	0	5.03157e+06
MAP1A	S	1172	5	2	1	14958000	17017000	16283000	17357000	19712000	0	4.42623e+06	0	3.99462e+06	0	0	0	0	1.57575e+06	0	0	0	0
MAP1A	S	2664	5	3	4	26744000	14043000	0	16117000	14841000	7824500	0	1.45979e+07	1.11041e+07	0	1.46472e+07	0	2.6139e+06	3.94974e+06	3.02919e+06	2.72576e+06	0	0
MAP1A	S	1069	6	6	4	83956000	99901000	74328000	68909000	71732000	62999000	2.76439e+07	3.09843e+07	3.67992e+07	3.22215e+07	4.51831e+07	4.42667e+07	1.06677e+07	9.7604e+06	0	0	5.46387e+06	1.20252e+07
MAP1A	S	1818	6	6	5	28336000	26008000	29932000	34418000	27300000	27661000	1.8524e+07	1.5164e+07	2.12253e+07	1.3769e+07	2.21169e+07	1.72533e+07	5.71557e+06	5.74657e+06	7.71724e+06	6.89084e+06	7.00178e+06	0
MAP1A	S	1776	6	3	2	20831000	22094000	19759000	24286000	21663000	20935000	9.46516e+06	6.57858e+06	3.69266e+06	0	0	0	0	0	0	0	2.13064e+06	2.25884e+06
TMF1	S	851	6	6	6	18470000	20323000	21236000	21903000	20955000	18012000	8.22416e+06	6.93679e+06	7.78903e+06	7.91122e+06	1.07855e+07	1.07178e+07	3.66705e+06	3.7633e+06	3.63955e+06	3.50229e+06	3.90919e+06	4.02688e+06
TMF1	S	344	6	6	6	25869000	31795000	33240000	30603000	37708000	32040000	1.92441e+07	1.85574e+07	2.18789e+07	2.13835e+07	2.23278e+07	2.4431e+07	7.44784e+06	5.78432e+06	4.48157e+06	6.76849e+06	5.76032e+06	8.04305e+06
SRSF3	S	5	6	5	5	20003000	28645000	23529000	20242000	21779000	24926000	8.5749e+06	3.30303e+06	7.1671e+06	0	6.35289e+06	7.63805e+06	1.82579e+06	2.56659e+06	2.32727e+06	1.63473e+06	0	2.36337e+06
FOXK1	S	213	5	6	5	41299000	37808000	44715000	0	32726000	43994000	1.3189e+07	2.34135e+07	2.68769e+07	2.35102e+07	2.58528e+07	1.59655e+07	5.62864e+06	0	9.92447e+06	5.25879e+06	6.05909e+06	1.552e+07
FOXK1	S	223	5	4	2	14318000	9124800	14678000	0	10826000	11316000	0	1.4425e+07	1.17982e+07	9.15617e+06	1.45357e+07	0	0	0	3.33309e+06	0	0	5.26182e+06
FOXK1	S	445	6	6	6	153080000	139950000	132080000	123720000	142520000	138800000	8.83862e+07	5.33385e+07	8.03868e+07	5.49559e+07	6.46431e+07	7.52773e+07	1.09322e+07	1.06218e+07	1.02633e+07	1.90507e+07	1.41166e+07	1.75534e+07
FOXK1	S	101	6	2	1	8091400	6393800	6111600	8850900	6522400	7705600	0	3.71266e+06	0	0	0	4.8251e+06	0	0	0	0	1.2059e+06	0
FOXK1	S	416	6	6	4	72283000	76682000	56875000	64825000	88192000	91871000	2.92196e+07	1.71566e+07	2.79713e+07	2.60154e+07	1.47034e+07	1.99984e+07	5.04858e+06	6.92068e+06	5.68318e+06	0	3.73231e+06	0
FOXK1	S	420	6	6	6	81875000	78017000	67399000	90482000	77976000	88195000	3.59465e+07	2.35783e+07	3.47092e+07	2.90394e+07	2.28575e+07	2.83537e+07	7.33854e+06	9.87343e+06	7.65012e+06	582440	3.73231e+06	3.06835e+06
FOXK1	S	428	6	2	1	11090000	10036000	9150100	7352300	11552000	11305000	0	3.82166e+06	6.29707e+06	0	0	0	0	0	1.26418e+06	0	0	0
FOXK1	S	441	6	6	5	46618000	82813000	52537000	34929000	65814000	86270000	5.01981e+07	4.1924e+07	3.73969e+07	2.96943e+07	2.65275e+07	3.18282e+07	3.94765e+06	5.22174e+06	3.40674e+06	3.15015e+06	0	4.05695e+06
FOXK1	S	239	6	4	2	11847000	18278000	9151900	10946000	19328000	12154000	0	0	2.82878e+06	2.14444e+06	3.9588e+06	1.79517e+06	0	0	0	714627	0	953154
FOXK1	S	257	6	6	4	25943000	33904000	18843000	21178000	29756000	21289000	1.13606e+07	1.08661e+07	1.41883e+07	1.21489e+07	3.9588e+06	1.79517e+06	3.90943e+06	4.66987e+06	0	8.51428e+06	0	6.35413e+06
ZBED6	S	381	6	4	3	21295000	16661000	16033000	23478000	22031000	25259000	1.20021e+07	7.40467e+06	0	0	1.10402e+07	9.50142e+06	0	0	3.21727e+06	0	2.06087e+06	2.41021e+06
DAB2	S	401	6	4	2	24074000	21535000	24521000	24671000	25907000	19556000	7.43258e+06	9.14848e+06	7.46686e+06	0	0	9.00212e+06	0	3.76004e+06	4.09214e+06	0	0	0
FBLN2	S	277	4	6	6	0	7246700	13998000	11638000	11068000	0	3.20919e+07	8.25185e+07	5.05695e+07	6.2463e+07	2.49364e+07	9.15288e+07	1.92031e+07	1.96928e+07	1.97564e+07	1.80722e+07	1.97098e+06	2.10538e+07
RHG04	S	899	6	1	4	28588000	28146000	21344000	30516000	23989000	34293000	0	0	0	0	0	3.59047e+06	3.39718e+06	1.3372e+06	0	0	5.31286e+06	2.33447e+06
RHG04	S	906	1	6	5	0	0	3745900	0	0	0	1.61534e+07	1.02664e+07	1.21986e+07	1.06927e+07	1.40032e+07	1.36806e+07	6.54873e+06	3.13849e+06	5.2779e+06	3.73837e+06	0	5.03226e+06
FGD1	S	116	6	4	2	12684000	8775500	15062000	10094000	11172000	11057000	9.17573e+06	0	6.65879e+06	6.49463e+06	0	9.51329e+06	0	3.04947e+06	2.35405e+06	0	0	0
RBM10	S	718	6	6	5	20940000	41098000	19318000	31976000	45764000	50709000	1.14127e+07	3.44631e+06	1.2074e+07	9.01684e+06	1.07585e+07	3.29138e+06	0	1.02486e+06	2.20431e+06	570462	3.23544e+06	1.40145e+06
RBM10	S	723	2	6	6	2246400	0	36805000	0	0	0	1.64921e+07	1.52671e+07	1.88156e+07	1.61209e+07	1.63028e+07	1.62804e+07	5.08051e+06	5.8011e+06	4.74398e+06	3.60809e+06	3.28695e+06	6.94328e+06
VIGLN	S	31	6	6	3	71417000	62247000	63642000	66918000	68902000	60806000	3.95352e+07	3.60762e+07	3.60102e+07	3.70915e+07	4.04143e+07	4.98553e+07	1.5878e+07	1.74695e+07	0	0	1.42075e+07	0
BORG5	S	192	6	6	5	62768000	56539000	52968000	62853000	62650000	47450000	8.59358e+06	7.75607e+06	9.45087e+06	7.62311e+06	1.0275e+07	1.28548e+07	0	3.55915e+06	3.25246e+06	3.27483e+06	3.32983e+06	2.57032e+06
HSF1	S	363	6	6	5	75217000	119850000	34615000	80862000	102370000	119620000	2.9002e+06	1.77621e+07	3.55026e+07	5.80216e+07	6.53793e+06	4.48513e+07	0	3.39905e+06	5.92089e+06	1.68202e+06	5.38627e+06	1.56894e+07
HSF1	S	303	6	6	5	34099000	36489000	30931000	30015000	40770000	37186000	2.57825e+07	2.11574e+07	2.14835e+07	2.04832e+07	2.67253e+07	2.11684e+07	5.34945e+06	4.81576e+06	3.78451e+06	9.08222e+06	7.80324e+06	0
HSF1	S	307	6	6	5	16294000	18789000	14292000	16015000	16881000	20442000	1.71135e+07	1.41527e+07	1.24152e+07	1.21067e+07	1.42191e+07	1.18986e+07	3.27949e+06	3.45428e+06	3.78451e+06	4.49438e+06	4.149e+06	0
FKBP3	S	36	6	4	5	34457000	36327000	35319000	46714000	33169000	37697000	0	1.11226e+07	0	1.16459e+07	1.22405e+07	1.3998e+07	4.21566e+06	4.7265e+06	1.00277e+06	4.50883e+06	4.23546e+06	0
PLCB2	S	958	5	3	5	72358000	64223000	0	80724000	62688000	58736000	3.57487e+07	0	0	3.38983e+07	3.74321e+07	0	1.24922e+07	9.25678e+06	1.16779e+07	1.50653e+07	0	1.47603e+07
PLCB2	S	964	3	5	6	0	64223000	75187000	0	0	58736000	3.57487e+07	3.84935e+07	3.02547e+07	0	3.74321e+07	5.02662e+07	1.24922e+07	9.25678e+06	1.16779e+07	1.50653e+07	1.71437e+07	1.47603e+07
HNRPU	S	271	6	6	6	128650000	86471000	74147000	107050000	106170000	122110000	1.00299e+09	9.08629e+08	1.31514e+09	5.46812e+08	1.28581e+09	2.37189e+09	2.56915e+07	9.29197e+07	1.20364e+09	4.35549e+06	7.3157e+07	3.1597e+08
HNRPU	S	59	2	5	3	0	0	0	78251000	66534000	0	3.87661e+07	3.63399e+07	5.98149e+07	0	4.11637e+07	5.71997e+07	3.76773e+06	9.68652e+06	0	0	5.38697e+06	0
HNRPU	S	4	6	6	6	693420000	332000000	597870000	639940000	296780000	427740000	1.75197e+08	1.25069e+08	1.63323e+08	1.85029e+08	1.41786e+08	2.3664e+08	3.74116e+06	5.43777e+07	6.57832e+07	4.10053e+07	4.63328e+07	4.2068e+07
SPTB2	S	2165	6	6	6	30769000	23162000	6401700	34798000	51890000	32670000	2.03062e+07	2.57979e+07	2.09167e+07	2.21894e+07	5.32198e+06	2.83537e+07	5.77174e+06	2.24533e+06	4.89966e+06	2.01538e+06	6.44665e+06	4.12593e+06
SPTB2	S	2169	5	5	5	24464000	22252000	35764000	29229000	0	36184000	2.67121e+07	1.3685e+07	1.33453e+07	1.20588e+07	1.55726e+07	0	2.12242e+06	2.4976e+06	3.88216e+06	2.83809e+06	0	2.11151e+06
SPTB2	S	2161	6	2	1	19940000	28626000	33986000	46844000	69046000	24265000	0	0	7.53938e+06	0	0	2.08477e+07	0	0	0	0	0	3.4347e+06
SET	S	63	6	6	5	18878000	22261000	14587000	19541000	16718000	17371000	1.29732e+07	1.14195e+07	1.12052e+07	1.46933e+07	1.32475e+07	1.33695e+07	6.00385e+06	0	7.99527e+06	7.3129e+06	7.43618e+06	7.4257e+06
SRSF2	S	206	6	2	2	114260000	52057000	108820000	106600000	129590000	132660000	0	0	1.9861e+07	0	2.37079e+07	0	0	6.16023e+06	5.76684e+06	0	0	0
SRSF2	S	208	6	5	4	117580000	52057000	108820000	106600000	131870000	132660000	2.23322e+07	1.74882e+07	4.68511e+07	2.11877e+07	4.83938e+07	0	0	4.90152e+07	4.42773e+07	6.20381e+07	0	5.32707e+07
SRSF2	S	26	6	4	4	138500000	522900000	176870000	457120000	803580000	482950000	4.79873e+07	0	5.22924e+07	1.99452e+07	0	1.92663e+07	1.68011e+07	2.70642e+07	1.2863e+07	0	0	3.29044e+07
FOXK2	S	9	5	6	3	48392000	97777000	27811000	29453000	77211000	0	3.46609e+07	2.20224e+07	3.47774e+07	2.65605e+07	4.51436e+07	2.40464e+07	0	8.7704e+06	1.23163e+07	7.59279e+06	0	0
FOXK2	S	30	6	6	3	48392000	97777000	493780	29453000	77211000	25320000	3.46609e+07	2.20224e+07	3.47774e+07	2.65605e+07	4.51436e+07	2.40464e+07	0	8.7704e+06	1.23163e+07	7.59279e+06	0	0
FOXK2	S	369	4	4	4	0	0	13904000	25169000	16369000	12385000	2.11154e+07	0	1.14481e+07	1.50992e+07	0	1.75753e+07	7.52801e+06	2.76864e+06	7.45716e+06	0	6.01387e+06	0
AMPD3	S	85	6	4	1	13813000	19746000	10756000	15151000	14826000	14411000	2.17224e+06	4.48337e+06	0	0	4.45436e+06	6.97855e+06	0	1.41087e+06	0	0	0	0
ANK2	S	3823	6	6	4	26793000	19724000	24437000	32329000	25020000	23338000	1.37903e+07	1.88479e+07	1.60965e+07	9.22518e+06	1.84262e+07	1.92591e+07	0	4.36131e+06	0	5.60184e+06	2.34286e+06	3.58316e+06
CAP1	S	308	6	6	6	2194400000	1858400000	1283900000	1724200000	1945600000	1487600000	5.40879e+08	2.46375e+08	4.80114e+08	2.98349e+08	4.83894e+08	3.45444e+08	9.48983e+07	7.73239e+07	1.16183e+08	1.24468e+08	8.29474e+07	1.07448e+08
CAP1	S	310	6	2	2	75314000	50067000	66171000	70012000	67622000	83125000	1.78421e+07	0	0	1.47977e+07	0	0	0	961964	1.17651e+06	0	0	0
TFAP4	S	124	4	4	5	0	32391000	0	28527000	29279000	32740000	1.45683e+07	0	1.24366e+07	0	1.26062e+07	1.19713e+07	3.90803e+06	0	5.85424e+06	5.12315e+06	6.00082e+06	5.75146e+06
OTUD4	S	546	4	2	2	41839000	44903000	0	40691000	39347000	0	1.91173e+07	0	0	0	0	2.51012e+07	5.66057e+06	0	7.48396e+06	0	0	0
OTUD4	S	1006	4	3	2	0	9426800	9443700	12592000	0	8329300	0	4.52468e+06	0	0	3.68563e+06	7.653e+06	0	0	1.64897e+06	0	2.90894e+06	0
XPC	S	883	6	5	2	48233000	75411000	57081000	78914000	86114000	77603000	3.61047e+07	1.72979e+07	4.01198e+07	2.24707e+07	0	1.91978e+07	0	5.12199e+06	3.89078e+06	0	0	0
XPC	S	884	6	5	2	48233000	75411000	57081000	78914000	86114000	77603000	3.61047e+07	1.72979e+07	4.01198e+07	2.24707e+07	0	1.91978e+07	0	5.12199e+06	3.89078e+06	0	0	0
TAGL	S	181	6	1	1	24392000	29503000	27002000	38677000	33488000	29916000	0	0	4.506e+06	0	0	0	0	1.14812e+06	0	0	0	0
MEF2A	S	408	6	3	1	6237800	7953800	4694900	6898100	9127900	9149300	0	0	1.79398e+06	2.91251e+06	0	2.47101e+06	535341	0	0	0	0	0
GCYA1	S	58	6	6	6	33007000	21577000	28349000	23317000	30105000	35067000	1.37813e+07	1.16136e+07	1.51869e+07	1.30273e+07	9.17309e+06	1.50476e+07	5.80343e+06	4.99638e+06	7.6993e+06	5.16767e+06	5.10195e+06	912487
SP3	S	73	6	6	5	149320000	117130000	149880000	117250000	121640000	137040000	1.11841e+08	8.60259e+07	1.13138e+08	1.01376e+08	1.24049e+08	1.0466e+08	3.98097e+07	3.52e+07	4.3683e+07	4.65822e+07	0	4.34174e+07
DSC2	S	864	3	3	2	0	5358700	4256900	0	0	4830900	0	3.00393e+06	0	4.90861e+06	0	4.44008e+06	1.97718e+06	1.41087e+06	0	0	0	0
RL18A	S	71	6	4	4	33683000	28158000	26160000	25984000	23265000	28720000	0	4.44821e+06	7.69717e+06	0	7.4284e+06	7.06052e+06	1.32527e+06	0	7.83284e+06	0	2.23582e+06	2.92898e+06
NUCB1	S	369	6	6	6	116250000	87100000	92611000	150500000	101040000	93700000	3.35907e+07	3.7898e+07	3.00371e+07	2.31695e+07	2.63363e+07	5.52153e+07	1.01172e+07	7.75104e+06	8.66063e+06	5.85843e+06	1.42371e+07	8.32481e+06
TOP2B	S	1550	6	3	2	49045000	70565000	56407000	6461900	60621000	56749000	1.8273e+07	0	1.41459e+07	0	1.3865e+07	0	0	4.84279e+06	0	0	0	6.69904e+06
TOP2B	S	1552	6	5	2	7705600	14886000	12553000	6461900	18090000	18213000	6.3775e+06	3.44477e+06	6.65264e+06	3.75222e+06	0	5.60416e+06	639142	0	777970	0	0	0
TOP2B	S	1400	6	6	6	413630000	372340000	283080000	383430000	380780000	338500000	5.51779e+07	1.66327e+08	2.0295e+08	1.38931e+08	5.68723e+07	2.09009e+08	3.75421e+07	1.12787e+07	6.56597e+07	4.64936e+06	4.09004e+07	5.04345e+07
TOP2B	S	1413	6	6	6	100270000	92579000	82547000	56299000	64783000	87147000	5.51779e+07	3.1448e+07	5.78678e+07	2.72725e+07	5.68723e+07	4.04253e+07	6.2996e+06	1.12787e+07	1.20636e+07	1.81167e+06	6.66945e+06	1.56829e+07
TOP2B	S	1522	5	3	5	0	40592000	23047000	49364000	41026000	48965000	1.53174e+07	5.84831e+06	0	0	5.49186e+06	0	2.76655e+06	0	2.54445e+06	5.15182e+06	1.48071e+06	7.00038e+06
TOP2B	S	1524	6	4	5	30649000	82282000	23047000	84011000	41026000	92120000	1.53174e+07	5.84831e+06	0	0	5.49186e+06	2.79538e+07	2.76655e+06	0	2.54445e+06	5.15182e+06	1.48071e+06	7.00038e+06
TOP2B	S	1466	6	6	1	272670000	261470000	221200000	231440000	243810000	214050000	1.3834e+08	1.49799e+08	1.32086e+08	1.27132e+08	1.49203e+08	1.67399e+08	0	0	0	2.64443e+06	0	0
TOP2B	S	1613	6	2	2	94002000	67628000	70926000	52530000	58820000	79533000	1.87233e+07	0	1.94408e+07	0	0	0	0	3.82413e+06	0	0	0	1.01932e+07
AKA12	S	612	6	6	2	70302000	57166000	51501000	56053000	51711000	65592000	8.81488e+06	8.77972e+06	1.01001e+07	7.53213e+06	8.78631e+06	1.07143e+07	1.97823e+06	0	0	3.08466e+06	0	0
AKA12	S	248	6	5	6	14111000	19816000	20729000	12620000	11764000	14440000	1.12547e+07	1.11332e+07	1.33097e+07	9.84776e+06	0	1.8787e+07	2.54794e+06	5.0304e+06	2.37968e+06	2.90987e+06	2.30105e+06	3.65913e+06
AKA12	S	598	6	6	6	19072000	19701000	21211000	20192000	16514000	23550000	1.84198e+07	1.75445e+07	1.26102e+07	2.44178e+07	1.82849e+07	2.18929e+07	5.56409e+06	5.37788e+06	7.28237e+06	7.73169e+06	6.83305e+06	8.29031e+06
AKA12	S	219	6	6	6	31141000	23042000	43168000	42120000	38106000	37641000	3.58432e+07	4.11681e+07	3.42631e+07	3.43488e+07	2.87691e+07	5.9294e+07	9.88928e+06	1.22072e+07	1.21867e+07	1.21133e+07	1.67699e+07	1.25246e+07
AKA12	S	483	3	3	2	8240300	0	12364000	0	16544000	0	9.77502e+06	0	0	1.40654e+07	0	1.24284e+07	1.80064e+06	0	3.31212e+06	0	0	0
AKA12	S	371	6	6	6	100620000	71550000	106910000	140450000	75607000	67827000	4.05505e+07	2.99668e+07	3.4351e+07	2.33344e+07	2.67538e+07	5.04025e+07	4.73606e+06	5.01246e+06	1.03195e+07	4.40023e+06	1.45228e+07	1.04358e+07
AKA12	S	627	2	4	4	18543000	0	0	0	10237000	0	0	2.61935e+07	3.70123e+07	3.28303e+07	0	3.85221e+07	0	1.64811e+07	1.67794e+07	9.47025e+06	5.55756e+06	0
AKA12	S	286	6	2	5	80775000	12003000	69631000	70081000	68065000	68000000	9.65459e+06	0	5.5969e+06	0	0	0	0	5.50606e+06	7.15815e+06	6.14718e+06	5.19703e+06	6.67224e+06
MECOM	S	624	6	3	2	14267000	14084000	13857000	14869000	15711000	16258000	5.38747e+06	0	0	7.12227e+06	0	8.18021e+06	1.42215e+06	0	0	0	1.1433e+06	0
MECOM	S	526	6	6	5	42761000	35461000	22837000	35968000	28988000	31125000	9.31638e+06	3.66322e+06	1.12022e+07	1.18676e+07	1.03165e+07	1.04396e+07	1.82164e+06	2.98002e+06	2.71621e+06	0	2.12892e+06	3.70551e+06
CAV1	S	37	6	6	6	51311000	50033000	57016000	54607000	55937000	67133000	2.47167e+07	1.98144e+07	1.98045e+07	2.23696e+07	1.65525e+07	1.77065e+07	5.00966e+06	7.62635e+06	6.79203e+06	5.0339e+06	5.7701e+06	6.74426e+06
KMT2A	S	2098	5	2	1	7698600	10338000	14941000	11727000	14680000	0	0	0	3.81903e+06	1.58761e+06	0	0	0	0	0	0	1.31807e+06	0
TNAP2	S	2	4	1	3	14810000	24342000	0	0	27504000	18425000	0	0	0	0	8.29031e+06	0	0	0	5.0276e+06	0	5.0346e+06	3.77635e+06
TNAP2	S	5	5	1	5	0	26856000	23441000	25836000	25081000	26464000	0	9.67569e+06	0	0	0	0	1.12463e+07	5.64426e+06	6.19915e+06	5.69693e+06	6.77828e+06	0
LMNB2	S	37	6	5	4	43929000	51816000	38419000	8715700	41727000	49969000	1.64507e+07	1.90437e+07	1.81702e+07	0	3.99374e+06	2.42947e+07	5.97775e+06	5.57993e+06	4.53447e+06	0	8.30197e+06	0
CEBPZ	S	629	6	6	6	99291000	94213000	97219000	114150000	122580000	109760000	1.22599e+08	7.46532e+07	1.11806e+08	1.17441e+08	8.4793e+07	1.08237e+08	2.04572e+07	3.44169e+07	3.41186e+07	2.67123e+07	1.55e+07	3.7626e+07
IF4G1	S	1231	6	6	6	56142000	63030000	58691000	53024000	55621000	65662000	4.23328e+07	2.33937e+07	4.65061e+07	3.94429e+07	3.40016e+07	3.26611e+07	1.54205e+07	1.68901e+07	1.61917e+07	1.28031e+07	1.03796e+07	1.64946e+07
IF4G1	S	1185	2	3	4	0	0	56387000	0	0	82766000	2.32706e+07	1.00697e+07	1.94109e+07	0	0	0	3.43167e+06	3.52862e+06	2.19371e+06	0	2.9143e+06	0
IF4G1	S	1187	6	6	6	77454000	88711000	57127000	99312000	101830000	82766000	1.58769e+07	1.48476e+07	1.94109e+07	1.21832e+07	1.5408e+07	1.88483e+07	4.10309e+06	3.7414e+06	4.01477e+06	3.41792e+06	4.57595e+06	4.6771e+06
TLE3	S	203	2	5	3	20807000	0	0	27280000	0	0	1.30519e+07	1.6632e+07	1.47377e+07	1.24462e+07	0	2.23103e+07	3.23078e+06	0	2.99167e+06	0	6.65197e+06	0
TLE4	S	292	6	6	4	19220000	10605000	15412000	14007000	14046000	14511000	1.31411e+07	1.07607e+07	1.38971e+07	1.21025e+07	1.41366e+07	1.18118e+07	4.91154e+06	0	5.59601e+06	5.32614e+06	0	5.82697e+06
TLE4	S	208	6	1	1	12079000	12601000	12595000	16352000	15439000	13849000	0	0	0	3.25446e+06	0	0	0	0	0	0	2.0604e+06	0
PTN12	S	673	6	6	6	52820000	50800000	61851000	46285000	53469000	57167000	4.79807e+07	3.8054e+07	5.4712e+07	6.10214e+07	4.93784e+07	3.88715e+07	2.0673e+07	2.17898e+07	1.95168e+07	1.71138e+07	1.07721e+07	1.89622e+07
PTN12	S	435	6	6	3	50776000	43593000	49531000	47109000	54315000	52458000	9.8493e+06	5.71645e+06	1.00062e+07	7.20117e+06	8.76917e+06	9.2643e+06	3.22869e+06	4.60345e+06	3.40138e+06	0	0	0
PTN12	S	606	6	5	1	35907000	30597000	16222000	39397000	19900000	32139000	5.86545e+06	4.10823e+06	1.00992e+07	5.12771e+06	9.12782e+06	0	1.07271e+06	0	0	0	0	0
LIPS	S	855	6	6	6	224750000	183760000	179040000	214770000	206670000	165320000	1.20256e+08	1.27374e+08	1.27365e+08	1.233e+08	1.05666e+08	1.42129e+08	3.53957e+07	4.74188e+07	4.52934e+07	3.27693e+07	3.94415e+07	3.40953e+07
SRS11	S	434	6	6	6	56188000	58835000	52879000	93337000	91612000	70248000	2.44046e+07	3.79441e+07	2.35607e+07	3.2171e+07	1.65696e+07	4.13197e+07	6.50561e+06	5.20775e+06	6.12481e+06	6.54966e+06	8.21993e+06	6.45108e+06
SRS11	S	456	6	6	6	40217000	39376000	41509000	63880000	34792000	18842000	2.57056e+07	4.40074e+07	2.07442e+07	2.50507e+07	4.20559e+07	3.62454e+07	7.37676e+06	4.57991e+06	7.96684e+06	6.74496e+06	9.64271e+06	8.66226e+06
SRS11	S	207	6	6	6	62436000	56145000	62066000	64110000	58486000	59359000	2.52705e+07	1.96171e+07	2.06732e+07	2.04155e+07	2.05891e+07	2.59495e+07	5.40864e+06	5.689e+06	7.87362e+06	6.08496e+06	8.63616e+06	7.53733e+06
KPCD	S	645	6	4	5	153690000	23520000	180480000	203410000	115680000	33600000	3.15776e+07	1.54425e+07	3.79266e+07	0	0	2.25542e+07	0	1.1199e+07	7.57881e+06	8.59771e+06	3.24873e+06	1.75478e+06
KPCD	S	304	6	3	3	20329000	24600000	25514000	28238000	32864000	21398000	1.18937e+07	0	0	5.92545e+06	0	1.43259e+07	0	4.76799e+06	3.10354e+06	1.59966e+06	0	0
CALD1	S	643	6	6	3	19262000	22191000	13835000	24781000	23902000	28896000	4.10648e+06	6.47156e+06	5.14002e+06	4.08274e+06	4.77104e+06	7.98264e+06	1.76277e+06	1.76315e+06	0	0	1.89144e+06	0
CALD1	S	789	2	4	4	0	171870000	0	0	0	200330000	6.47002e+07	0	5.31275e+07	4.98443e+07	2.63715e+07	0	0	0	2.24398e+07	7.45366e+06	2.17243e+07	1.45508e+07
CALD1	S	202	6	6	3	36606000	49156000	35434000	42795000	37655000	36417000	1.13061e+07	1.07527e+07	1.62567e+07	7.1704e+06	1.03829e+07	1.61455e+07	0	3.52303e+06	5.29631e+06	0	2.29334e+06	0
CTSL2	S	28	5	3	3	16291000	0	18003000	13031000	10336000	6946700	0	0	6.43618e+06	7.0948e+06	0	2.31805e+06	2.77587e+06	1.76252e+06	1.99923e+06	0	0	0
GFPT1	S	261	6	6	6	415080000	351920000	322230000	390100000	364240000	363190000	1.58664e+08	1.71456e+08	1.73052e+08	1.7704e+08	1.5359e+08	2.11418e+08	6.67341e+07	7.7275e+07	5.85051e+07	5.71231e+07	6.14718e+07	7.25231e+07
EXOS9	S	306	6	6	5	17784000	16899000	25522000	24396000	19263000	14443000	1.54249e+07	1.30945e+07	1.12885e+07	1.60176e+07	9.10804e+06	1.68993e+07	5.50326e+06	3.43517e+06	0	4.98845e+06	4.79945e+06	4.68013e+06
SUH	S	18	5	6	3	11696000	14139000	11413000	15717000	13600000	0	8.71181e+06	7.43192e+06	6.87856e+06	8.09648e+06	5.37143e+06	9.17529e+06	3.60576e+06	4.47924e+06	0	0	3.51674e+06	0
MEF2C	S	222	3	6	4	10522000	0	12325000	10949000	0	0	1.25086e+07	4.46337e+06	8.95949e+06	5.73338e+06	7.88858e+06	7.2293e+06	1.7559e+06	3.71856e+06	3.49157e+06	0	0	3.06695e+06
RING1	S	38	6	6	6	23333000	16147000	14383000	21702000	20214000	20758000	1.15903e+07	1.05855e+07	1.51456e+07	1.43441e+07	1.07635e+07	1.16854e+07	4.40466e+06	7.45623e+06	6.71e+06	5.4408e+06	5.3632e+06	5.94419e+06
PAX8	S	303	4	2	2	20183000	0	17981000	21601000	25236000	0	0	0	7.15875e+06	4.08142e+06	0	0	2.68638e+06	0	2.32573e+06	0	0	0
CDK18	S	132	6	4	1	27795000	27026000	25041000	28878000	29091000	24196000	6.95284e+06	0	8.70698e+06	8.32591e+06	0	6.76428e+06	0	2.29208e+06	0	0	0	0
ZO1	S	1617	6	6	5	138740000	171760000	128390000	125060000	122850000	147880000	1.23254e+08	8.38657e+07	1.10176e+08	1.15373e+08	8.5804e+07	9.25814e+07	0	3.6857e+06	4.37087e+07	3.03106e+07	3.00076e+07	3.9614e+07
ZO1	S	912	6	6	5	23908000	25413000	22263000	20362000	25851000	26564000	9.93435e+06	7.18534e+06	8.95245e+06	6.51287e+06	8.55183e+06	1.0273e+07	1.74068e+06	3.18813e+06	0	3.22752e+06	2.18194e+06	1.23158e+06
ZO1	S	125	6	6	6	223900000	205060000	233570000	259870000	318670000	210270000	2.12158e+08	1.25412e+08	1.54844e+08	1.50276e+08	1.14261e+08	1.56983e+08	1.95518e+07	3.18371e+07	4.25434e+07	2.16152e+07	1.38243e+07	2.91337e+07
ZO1	S	131	6	6	6	223900000	205060000	233570000	259870000	255490000	210270000	2.12158e+08	1.25412e+08	1.54844e+08	1.50276e+08	1.14261e+08	1.56983e+08	1.95518e+07	3.18371e+07	4.25434e+07	2.16152e+07	1.38243e+07	2.91337e+07
ZO1	S	968	6	5	4	15917000	14331000	19103000	10227000	15470000	13777000	8.44392e+06	5.09167e+06	1.09826e+07	7.89584e+06	0	8.29624e+06	3.45661e+06	2.00034e+06	3.53608e+06	4.74888e+06	0	0
ZO1	S	617	6	6	6	33626000	46482000	26155000	39989000	35886000	46188000	1.26264e+07	1.80862e+07	9.70404e+06	1.27636e+07	1.03442e+07	1.51726e+07	3.87866e+06	4.01966e+06	3.71133e+06	2.66913e+06	3.95371e+06	4.09657e+06
PDE4B	S	140	6	3	2	8302300	7742700	6787700	6360800	8315800	5884900	0	3.92232e+06	0	3.64476e+06	0	2.96371e+06	1.13666e+06	0	0	0	1.01372e+06	0
PDE4B	S	145	5	3	1	3623700	0	4876400	6139200	4976700	4378900	0	2.46266e+06	0	0	1.71724e+06	3.21336e+06	0	0	0	981400	0	0
TISB	S	54	5	4	1	32865000	14507000	0	4881900	12951000	17046000	1.14731e+07	0	1.18331e+07	1.19221e+07	2.44002e+07	0	0	0	0	6.02483e+06	0	0
KHDR1	S	20	6	6	6	93094000	93105000	67983000	118710000	115470000	143400000	3.79441e+07	4.62336e+07	2.83405e+07	4.02011e+07	3.08238e+07	4.73192e+07	1.03288e+07	1.27922e+07	1.02137e+07	1.01934e+07	1.28453e+07	1.08634e+07
KLC1	S	521	6	4	5	56071000	63510000	57910000	66021000	76015000	57819000	1.96549e+07	0	1.56717e+07	1.63998e+07	0	2.50067e+07	4.96771e+06	4.50697e+06	4.94347e+06	0	8.46137e+06	1.26183e+06
KLC1	S	524	6	4	5	9618800	11097000	6827400	8371500	8544300	8593000	1.96549e+07	0	1.56717e+07	1.63998e+07	0	2.50067e+07	4.96771e+06	4.50697e+06	4.94347e+06	0	8.46137e+06	1.26183e+06
KLC1	S	460	6	6	4	10584000	10628000	11850000	13602000	12797000	12911000	6.48233e+06	6.18411e+06	9.45021e+06	7.70398e+06	6.66407e+06	8.3002e+06	3.25898e+06	3.1858e+06	0	3.67335e+06	2.49318e+06	0
SOS1	S	1082	3	4	3	6630200	8219100	9390900	0	0	0	5.01695e+06	0	5.32308e+06	4.1212e+06	0	4.53853e+06	1.30289e+06	0	1.3677e+06	0	0	856601
SOS1	S	1134	6	2	3	12467000	11972000	11742000	13739000	10300000	16002000	7.12711e+06	0	5.85315e+06	0	0	0	2.79917e+06	2.48688e+06	0	0	2.67402e+06	0
SOS1	S	1210	5	5	4	14835000	16990000	15265000	0	22187000	21765000	1.37398e+07	1.21524e+07	0	1.82249e+07	1.42769e+07	1.35672e+07	5.22476e+06	6.53964e+06	0	5.70042e+06	3.36409e+06	0
SRSF1	S	199	6	6	6	215860000	54933000	187180000	169690000	198170000	192150000	1.43289e+07	2.11868e+07	2.97998e+07	3.40697e+07	1.39692e+07	2.95119e+07	5.51118e+06	5.28326e+06	6.76989e+06	5.32335e+06	8.53968e+06	7.20523e+06
SRSF1	S	201	5	4	5	90849000	0	82991000	82114000	133350000	154710000	0	8.61402e+06	1.75245e+07	2.19092e+07	0	1.17658e+07	1.64527e+06	0	2.73392e+06	1.01708e+06	1.02232e+06	2.27635e+06
RHG01	S	50	5	6	4	241440000	0	189540000	204320000	196570000	184120000	7.51301e+07	6.83438e+07	8.44942e+07	7.85584e+07	6.20762e+07	9.9961e+07	0	1.44892e+06	0	2.44121e+07	938822	3.87773e+06
RHG01	S	51	6	6	6	198310000	224410000	184600000	274490000	285320000	170860000	7.64575e+07	8.963e+07	7.99231e+07	7.39851e+07	8.62413e+07	1.26108e+08	3.0779e+07	2.08119e+07	2.20732e+07	1.84299e+07	3.50135e+07	2.12731e+07
S20A2	S	256	6	5	2	8479300	14857000	8841500	26445000	19529000	18149000	8.39052e+06	4.63654e+06	4.22691e+06	1.15729e+07	0	1.32435e+07	0	671979	0	0	3.465e+06	0
DEMA	S	333	5	5	2	8157800	8238600	6628800	5853900	8241900	0	4.23526e+06	3.28698e+06	4.64445e+06	4.53897e+06	0	6.40519e+06	1.133e+06	0	1.49602e+06	0	0	0
DEMA	S	226	6	6	5	13050000	32295000	26381000	15784000	29853000	45944000	2.08688e+07	1.85209e+07	2.25652e+07	2.14081e+07	9.97918e+06	1.7639e+07	3.94415e+06	3.91129e+06	2.49527e+06	3.42188e+06	3.2986e+06	0
SSRP1	S	444	6	6	6	1807200000	1938900000	1477600000	2072700000	1884100000	1775000000	8.31624e+08	5.54504e+08	7.14799e+08	6.84361e+08	5.01519e+08	7.16491e+08	8.80419e+07	1.10415e+08	1.37805e+08	7.65991e+06	2.12377e+06	1.24675e+08
CAMP2	S	464	6	4	2	14859000	20996000	18603000	21021000	20411000	12882000	6.64319e+06	0	6.27487e+06	5.51779e+06	0	1.01385e+07	1.61075e+06	0	0	0	3.06648e+06	0
NSUN2	S	743	6	6	6	115430000	153090000	259040000	117920000	302420000	302190000	2.87141e+08	2.47123e+08	1.55594e+08	3.00613e+08	1.62338e+08	3.22281e+08	3.68733e+07	8.49004e+07	5.1397e+07	4.24735e+07	2.76911e+07	6.28142e+07
NSUN2	S	751	6	6	6	153340000	327310000	111710000	274090000	147080000	134620000	1.45639e+08	1.20399e+08	1.55594e+08	1.59244e+08	1.36725e+08	1.67349e+08	3.68733e+07	3.82227e+07	5.1397e+07	3.1301e+07	2.76911e+07	5.09635e+07
NSUN2	S	456	3	1	4	0	14607000	0	17188000	0	17105000	0	0	0	0	0	1.56581e+07	6.20311e+06	7.34203e+06	6.44991e+06	0	5.12455e+06	0
NCBP1	S	22	6	4	2	59641000	52088000	57272000	38151000	8888100	53235000	1.47362e+07	0	1.4214e+07	6.2085e+06	0	1.30271e+07	2.79824e+06	0	2.43491e+06	0	0	0
EP300	S	12	5	6	5	14585000	0	18432000	16018000	11800000	10216000	8.40568e+06	6.79241e+06	7.70948e+06	5.97621e+06	8.65665e+06	5.92281e+06	2.16495e+06	4.57082e+06	3.58921e+06	3.12987e+06	0	3.04364e+06
EP300	S	1038	3	3	2	69325000	73581000	0	0	0	64801000	0	0	0	4.35063e+07	6.05269e+06	7.35896e+07	0	0	0	1.14006e+06	2.32554e+07	0
AHNK	S	5110	6	6	6	74278000	83747000	78432000	107940000	103670000	77611000	3.40565e+07	4.50051e+07	3.29775e+07	2.75714e+07	3.47092e+07	6.1395e+07	1.24218e+07	1.35365e+07	1.25764e+07	9.82892e+06	1.65336e+07	1.35687e+07
AHNK	S	332	6	6	6	64939000	73494000	88932000	84964000	69096000	53501000	1.24058e+07	1.36213e+07	1.52985e+07	1.52209e+07	1.75498e+07	1.76537e+07	3.23218e+06	1.98704e+06	2.69919e+06	4.69481e+06	5.31659e+06	4.53936e+06
AHNK	S	5749	6	6	6	323250000	220120000	217120000	339540000	300420000	317710000	1.85189e+08	1.57479e+08	1.29455e+08	1.3929e+08	8.68984e+07	1.60778e+08	1.98932e+07	9.35675e+06	1.81623e+07	1.31014e+07	2.13864e+07	1.65487e+07
AHNK	S	5752	6	6	6	328400000	188260000	237240000	348560000	299350000	259200000	1.89969e+08	1.49161e+08	1.76172e+08	1.41692e+08	9.89875e+07	1.46102e+08	1.14833e+07	3.26318e+07	2.33563e+07	2.57684e+07	8.19197e+06	3.16227e+07
AHNK	S	5762	6	5	5	50252000	47557000	34124000	107880000	54683000	97832000	6.04368e+07	5.93094e+07	5.19782e+07	7.06865e+07	0	7.12931e+07	1.22909e+07	1.16407e+07	0	1.20184e+06	1.13482e+07	1.71537e+07
AHNK	S	5763	6	6	6	134780000	132900000	173570000	130470000	143640000	173600000	1.43597e+08	9.46955e+07	1.22869e+08	1.26383e+08	1.20241e+08	9.68514e+07	3.29207e+07	2.96697e+06	3.97328e+07	3.64002e+07	2.78869e+07	4.60159e+06
AHNK	S	41	6	6	6	16303000	16403000	13919000	13784000	17463000	11225000	1.30741e+07	1.20386e+07	9.80403e+06	8.13164e+06	9.75261e+06	1.38696e+07	5.21474e+06	4.95303e+06	5.12851e+06	4.36411e+06	2.87958e+06	2.98771e+06
AHNK	S	177	6	6	6	123450000	112540000	117730000	132920000	106850000	101370000	6.98272e+07	4.15241e+07	7.11326e+07	4.47787e+07	4.6161e+07	5.47911e+07	1.58398e+07	2.98701e+07	2.15593e+07	1.73068e+07	1.76431e+07	1.80076e+07
AHNK	S	115	4	5	5	12988000	0	14043000	9460100	7542900	0	9.59723e+06	6.85768e+06	9.27243e+06	0	9.08299e+06	1.02644e+07	2.50436e+06	4.9521e+06	6.90459e+06	4.28907e+06	1.70759e+06	0
AHNK	S	5830	6	2	1	19635000	21548000	20413000	18254000	17007000	25484000	0	1.57906e+06	0	0	0	3.00349e+06	0	0	0	849260	0	0
AHNK	S	5745	6	6	6	66925000	43778000	36965000	76151000	63672000	70515000	2.65758e+07	1.09811e+08	2.65692e+07	1.62347e+07	9.69942e+07	1.01247e+07	9.00974e+06	1.44484e+07	2.64629e+07	1.48912e+07	9.66904e+06	3.1301e+07
AHNK	S	5746	6	6	6	66925000	43778000	36965000	76151000	63672000	70515000	2.65758e+07	1.09811e+08	2.65692e+07	1.62347e+07	9.69942e+07	1.01247e+07	9.00974e+06	1.44484e+07	2.64629e+07	1.48912e+07	9.66904e+06	3.1301e+07
AHNK	S	93	6	6	6	25832000	21434000	20150000	32059000	34336000	23050000	5.41055e+06	6.82098e+06	6.16103e+06	4.83785e+06	3.58322e+06	9.32341e+06	2.5265e+06	905985	2.71388e+06	1.88876e+06	3.04155e+06	2.38085e+06
AHNK	S	4486	6	6	6	83477000	81747000	70800000	74505000	82615000	73973000	5.45406e+07	4.6361e+07	5.07101e+07	6.24894e+07	4.80554e+07	7.55103e+07	1.94583e+07	1.73474e+07	1.99195e+07	1.67151e+07	1.27339e+07	1.5121e+07
AHNK	S	5589	5	2	2	0	22818000	32783000	31970000	25890000	36375000	0	0	0	3.90386e+06	0	1.06987e+07	0	2.69873e+06	5.12036e+06	0	0	0
AHNK	S	5530	6	6	3	30360000	22483000	31975000	27219000	23585000	29339000	7.79892e+06	8.17142e+06	7.0981e+06	5.17254e+06	6.45793e+06	1.00623e+07	0	0	2.29935e+06	3.55239e+06	0	3.04691e+06
AHNK	S	5731	6	6	6	519560000	495030000	488620000	630630000	511310000	492230000	2.89009e+08	3.4417e+08	2.94899e+08	2.63978e+08	2.7178e+08	4.38777e+08	1.03402e+08	8.24067e+07	8.23182e+07	9.20877e+07	1.23666e+08	8.71913e+07
AHNK	S	5739	6	6	6	151060000	151490000	175010000	186120000	139180000	157860000	8.77379e+07	9.2599e+07	9.34978e+07	7.80639e+07	8.7984e+07	1.24432e+08	1.27728e+07	1.51777e+07	1.68323e+07	2.2859e+07	2.71458e+07	1.79864e+07
AHNK	S	5841	6	6	6	99938000	108370000	104600000	105970000	115290000	103530000	5.05783e+07	3.29775e+07	5.35407e+07	3.68805e+07	6.73395e+07	5.66129e+07	9.60425e+06	1.14724e+07	1.44412e+07	9.50078e+06	1.24661e+07	1.7119e+07
AHNK	S	5851	6	4	2	18125000	10516000	13930000	16610000	14764000	9982200	6.36168e+06	0	6.64099e+06	5.92809e+06	0	1.06897e+07	2.47197e+06	0	0	0	3.08676e+06	0
AHNK	S	5448	6	6	6	255060000	232890000	228000000	247180000	226130000	225890000	8.38613e+07	9.06827e+07	9.19002e+07	9.56471e+07	8.86411e+07	1.18344e+08	3.25013e+07	2.53629e+07	2.88983e+07	2.10422e+07	2.35125e+07	3.12381e+07
AHNK	S	2580	6	2	1	27916000	29540000	26964000	35749000	29024000	31177000	0	1.51058e+06	0	0	0	3.80782e+06	0	0	0	0	0	1.01459e+06
AHNK	S	2397	6	6	4	127410000	81652000	81020000	98726000	90764000	62936000	1.85147e+07	1.2673e+07	1.79258e+07	1.17713e+07	2.06508e+07	1.94072e+07	0	3.34894e+06	2.90941e+06	0	1.15223e+06	6.53381e+06
AHNK	S	819	6	1	1	11970000	9717200	9001400	10854000	11561000	12554000	0	0	0	0	0	4.27196e+06	0	1.43872e+06	0	0	0	0
AHNK	S	511	6	6	6	112810000	104320000	96247000	94107000	94538000	117510000	4.58072e+07	4.15438e+07	4.49985e+07	6.36651e+07	4.45348e+07	5.58877e+07	1.44969e+07	1.02533e+07	8.16214e+06	6.98243e+06	7.78902e+06	1.48973e+07
AHNK	S	570	6	6	6	69631000	78387000	81822000	88016000	70911000	83052000	4.16955e+07	3.46301e+07	3.92957e+07	3.41598e+07	2.7879e+07	4.32602e+07	8.29637e+06	9.70027e+06	1.03272e+07	7.66248e+06	6.49629e+06	9.85082e+06
AHNK	S	572	5	6	3	16706000	18471000	12749000	16565000	0	17019000	7.40994e+06	6.32761e+06	5.64635e+06	6.89834e+06	7.02624e+06	9.31308e+06	2.54212e+06	0	0	0	1.77571e+06	1.48094e+06
AHNK	S	135	6	6	6	434260000	492690000	500280000	523530000	485200000	445210000	2.65627e+08	2.70549e+08	2.60067e+08	2.38596e+08	2.80812e+08	3.55663e+08	7.9701e+07	9.24303e+07	9.15843e+07	9.41525e+07	1.30003e+08	1.06103e+08
AHNK	S	210	6	6	6	1131400000	1082000000	1172500000	1165800000	1207000000	1123000000	7.97187e+08	6.66407e+08	8.13494e+08	6.77725e+08	6.75153e+08	7.84683e+08	1.97688e+08	2.48246e+08	2.42163e+08	2.11293e+08	1.89645e+08	2.60061e+08
AHNK	S	216	6	6	6	1793000000	1744600000	1645100000	1687500000	1812500000	1891700000	1.10558e+09	8.0433e+08	1.18766e+09	1.94953e+08	1.09604e+09	1.23498e+09	3.16926e+08	3.53002e+08	3.6272e+08	3.09678e+08	3.06741e+08	3.70481e+08
AHNK	S	220	6	5	4	28956000	23064000	22621000	29829000	24757000	39070000	2.21674e+07	1.06697e+07	2.33387e+07	2.18397e+07	1.54948e+07	0	0	6.02413e+06	7.11387e+06	6.08752e+06	0	5.61955e+06
AHNK	S	5519	6	2	1	11372000	9495400	9267500	8303500	8169900	7256600	0	0	6.85702e+06	0	0	6.64956e+06	0	0	0	0	1.52995e+06	0
AHNK	S	4908	6	6	1	13104000	13222000	9353500	11743000	12381000	13535000	7.40555e+06	3.92715e+06	7.51609e+06	7.02975e+06	6.62407e+06	6.42585e+06	0	2.40648e+06	0	0	0	0
AHNK	S	1068	6	6	1	32034000	26779000	26301000	28256000	26964000	27125000	1.91529e+06	3.49202e+06	6.65748e+06	4.20911e+06	4.89498e+06	1.06172e+07	0	0	0	0	0	1.22161e+06
AHNK	S	3724	5	3	1	14996000	15352000	11054000	13534000	13169000	0	0	0	5.83359e+06	5.21298e+06	0	8.10857e+06	0	1.76531e+06	0	0	0	0
AHNK	S	1042	6	5	3	12253000	13087000	14451000	12172000	12295000	11422000	0	4.69478e+06	1.03246e+07	6.79703e+06	1.22487e+07	6.76692e+06	0	0	3.26574e+06	0	3.0236e+06	2.88097e+06
AHNK	S	1298	6	6	3	19548000	18698000	19666000	20878000	24437000	19994000	1.34563e+07	1.45313e+07	1.24438e+07	1.28302e+07	1.43977e+07	1.66428e+07	0	4.71089e+06	4.24618e+06	0	0	3.76074e+06
AHNK	S	4960	4	5	2	41453000	40481000	0	50626000	0	38095000	8.9129e+06	1.11749e+07	0	1.33782e+07	8.99641e+06	1.82005e+07	0	3.09421e+06	0	0	0	4.11474e+06
AHNK	S	845	6	6	6	30379000	23491000	26316000	38960000	28901000	29633000	1.45744e+07	1.10496e+07	1.80827e+07	1.46513e+07	1.84756e+07	1.43674e+07	4.18303e+06	4.84909e+06	5.11243e+06	5.37135e+06	3.19769e+06	5.40421e+06
AHNK	S	3426	6	6	6	72783000	75503000	59225000	56516000	82289000	91946000	2.35058e+07	1.64165e+07	3.78431e+07	2.80109e+07	3.74057e+07	2.12609e+07	4.46712e+06	9.25328e+06	8.09968e+06	7.73426e+06	5.65684e+06	1.17234e+07
AHNK	S	5400	6	6	4	188600000	195690000	210000000	228990000	201820000	185820000	2.17261e+07	2.96305e+07	3.56235e+07	2.60506e+07	3.276e+07	5.59097e+07	0	0	1.41306e+07	3.15131e+06	830966	3.30699e+06
FCHO2	S	403	6	6	6	72804000	69552000	63992000	94057000	76144000	66126000	2.50441e+07	3.31116e+07	2.44046e+07	2.44573e+07	2.48793e+07	4.15922e+07	8.37235e+06	8.89834e+06	8.83635e+06	6.6233e+06	1.21841e+07	7.50167e+06
CGNL1	S	283	6	5	4	13111000	10807000	8110900	12618000	13932000	12832000	5.22946e+06	4.96135e+06	0	4.40338e+06	4.54754e+06	6.45859e+06	1.22706e+06	1.78351e+06	0	1.11184e+06	0	1.52229e+06
NEXN	S	80	6	6	6	119190000	98813000	107630000	110890000	110350000	135450000	6.46452e+07	3.91946e+07	7.38401e+07	6.24872e+07	3.6241e+07	5.01497e+07	1.10881e+07	1.65289e+07	1.10538e+07	1.09755e+07	1.07383e+07	1.60821e+07
NEXN	S	365	6	4	5	20509000	16070000	19642000	19402000	18647000	13537000	0	1.04772e+07	0	8.01033e+06	8.78192e+06	1.60246e+07	2.87072e+06	4.19398e+06	4.63981e+06	889485	3.68523e+06	0
KIF1A	S	1528	6	6	5	23094000	27569000	31364000	22395000	21198000	26138000	1.79897e+07	1.31525e+07	1.93806e+07	2.19052e+07	1.75408e+07	2.17446e+07	5.78898e+06	9.42061e+06	4.07536e+06	7.98339e+06	0	1.0766e+07
KIF1A	S	1532	6	6	5	23094000	27569000	31364000	22395000	21198000	26138000	1.79897e+07	1.31525e+07	1.93806e+07	2.19052e+07	1.75408e+07	2.17446e+07	5.78898e+06	9.42061e+06	4.07536e+06	7.98339e+06	0	1.0766e+07
KIF1A	S	1328	1	3	3	46974000	0	0	0	0	0	1.09664e+07	0	1.1147e+07	7.00668e+06	0	0	0	3.74326e+06	4.70296e+06	0	0	4.03807e+06
TMM94	S	445	6	1	5	28051000	26920000	34090000	34856000	36214000	2368300	0	0	0	0	0	2.62528e+07	5.81532e+06	4.64796e+06	4.2879e+06	0	8.38726e+06	4.93112e+06
SCAP	S	851	6	5	3	8566400	7270700	10053000	8394500	7620300	7076100	6.15928e+06	5.92413e+06	3.62805e+06	4.58622e+06	0	5.88721e+06	1.5169e+06	0	1.47938e+06	0	1.19219e+06	0
FOXO1	S	287	5	3	4	11206000	13598000	14488000	17169000	18106000	0	0	1.00574e+07	9.04981e+06	0	1.09615e+07	0	0	2.06343e+06	2.42536e+06	2.79288e+06	0	3.33099e+06
TF3C1	S	1068	5	4	2	12773000	7581700	9659600	10607000	8518400	0	7.30072e+06	0	8.02132e+06	9.26473e+06	0	8.87795e+06	3.17695e+06	0	3.00519e+06	0	0	0
AKP13	S	1929	6	6	2	24296000	31834000	25164000	31024000	29376000	33491000	1.00196e+07	7.63696e+06	7.87672e+06	1.14402e+07	8.21625e+06	1.09822e+07	0	0	0	2.57241e+06	3.40347e+06	0
AKP13	S	2728	4	1	1	6510000	9533600	0	12549000	8510900	0	0	0	0	0	0	5.11628e+06	956440	0	0	0	0	0
BPTF	S	216	3	1	2	9945000	0	8067600	9199800	0	0	0	0	0	3.76431e+06	0	0	1.14864e+06	1.77361e+06	0	0	0	0
STX4	S	117	6	4	3	14220000	14707000	13422000	17191000	16020000	15030000	7.71805e+06	0	6.7111e+06	8.12878e+06	0	1.06688e+07	1.97462e+06	2.43142e+06	0	0	2.92409e+06	0
M4K2	S	328	6	2	1	6412700	10752000	9101400	10537000	9325800	8872900	0	0	0	0	1.85033e+06	5.71931e+06	0	0	0	0	1.35493e+06	0
NFIA	S	280	6	5	2	55575000	60906000	57258000	53765000	51470000	46221000	1.33266e+07	7.93825e+06	9.91787e+06	9.23177e+06	7.54619e+06	0	3.49716e+06	5.98917e+06	0	0	0	0
NFIA	S	287	6	5	1	32071000	28207000	26080000	30007000	24385000	28378000	2.02232e+07	7.93825e+06	1.79838e+07	1.23328e+07	7.54619e+06	0	0	0	0	1.54911e+06	0	0
NFIA	S	300	6	4	4	12229000	77169000	72359000	64549000	88485000	84655000	4.08186e+07	1.96144e+07	3.40609e+07	4.46908e+07	0	0	1.44836e+06	7.90345e+06	0	0	5.14226e+06	3.43936e+06
NFIA	S	319	6	2	1	12229000	6095200	9584400	15051000	14460000	12023000	6.82054e+06	0	0	9.65262e+06	0	0	1.44836e+06	0	0	0	0	0
SFSWA	S	909	6	5	4	20102000	13083000	12765000	21118000	29918000	12291000	0	5.55581e+06	1.07903e+07	1.12301e+07	1.15791e+07	9.71459e+06	2.37316e+06	2.10053e+06	3.60879e+06	0	778413	0
CHD3	S	597	4	1	1	11924000	0	12873000	12977000	10833000	0	5.25759e+06	0	0	0	0	0	0	1.84763e+06	0	0	0	0
CHD3	S	1601	6	6	6	94182000	67555000	83316000	83697000	83060000	88843000	5.95292e+07	3.6408e+07	5.70349e+07	5.09519e+07	4.24405e+07	3.77486e+07	1.01398e+07	1.93595e+07	2.05362e+07	9.92423e+06	9.03142e+06	1.66272e+07
CHD3	S	1605	5	6	3	26931000	0	25744000	22690000	23387000	23152000	1.97173e+07	9.07684e+06	1.88281e+07	1.58862e+07	1.21333e+07	1.60288e+07	0	4.02316e+06	6.42801e+06	0	0	3.8789e+06
TP53B	S	727	6	6	3	21135000	14519000	18849000	13879000	14011000	13775000	1.10538e+07	1.53871e+06	1.3509e+07	1.24766e+07	8.95421e+06	1.10938e+07	0	3.2739e+06	4.96072e+06	0	0	3.2979e+06
TP53B	S	1068	6	6	5	54360000	44146000	65579000	62690000	42784000	55856000	2.42881e+07	1.86752e+07	2.13459e+07	2.03909e+07	1.5602e+07	2.30201e+07	5.29351e+06	2.97466e+06	4.09983e+06	6.34527e+06	5.75146e+06	0
TP53B	S	630	6	1	2	36951000	30366000	36400000	32919000	34932000	28893000	8.46282e+06	0	0	0	0	0	0	4.14201e+06	8.85267e+06	0	0	0
TP53B	S	552	5	6	6	0	173090000	193640000	191510000	159210000	179300000	2.29212e+08	1.4183e+08	2.45277e+08	1.43905e+08	1.5786e+08	1.56284e+08	3.64888e+07	5.4951e+07	4.46059e+07	4.38835e+07	3.25432e+07	5.06256e+07
TP53B	S	1678	6	6	5	149970000	77255000	131770000	152480000	127750000	60168000	5.80788e+07	7.33808e+07	1.02383e+08	4.95124e+07	8.36701e+07	6.68451e+07	0	1.68244e+07	1.89899e+07	3.14152e+07	3.24174e+07	3.36339e+07
TP53B	S	525	6	4	2	22182000	15659000	20141000	31290000	23200000	68324000	7.57916e+06	4.14515e+06	1.11121e+07	5.73118e+06	0	0	0	4.76729e+06	1.86881e+06	0	0	0
TP53B	S	993	6	2	1	15153000	10885000	9680100	17788000	12401000	15777000	0	0	5.51361e+06	0	0	5.61163e+06	0	0	1.76909e+06	0	0	0
TP53B	S	1114	6	5	1	398750000	296030000	285970000	410160000	311830000	326790000	0	1.45795e+08	1.68239e+08	1.81137e+08	1.62017e+08	1.81493e+08	0	0	0	1.8363e+06	0	0
TP53B	S	500	6	6	6	112770000	78093000	89908000	94494000	109340000	78641000	6.10873e+07	5.93841e+07	4.91059e+07	5.64371e+07	4.65742e+07	7.25061e+07	1.67251e+07	1.91694e+07	2.24244e+07	1.58241e+07	1.58971e+07	1.98228e+07
TP53B	S	1094	6	6	6	152990000	138120000	150000000	175760000	161090000	123560000	7.85804e+07	5.37231e+07	8.37426e+07	7.67563e+07	9.21155e+07	1.01871e+08	2.14234e+07	3.88356e+07	3.36688e+07	2.32874e+07	2.55074e+07	3.09585e+07
TP53B	S	1101	6	6	6	131570000	118980000	142890000	165350000	153150000	113620000	7.07788e+07	5.37231e+07	7.45258e+07	6.7133e+07	8.15867e+07	1.01871e+08	2.14234e+07	3.62044e+07	3.09188e+07	2.32874e+07	2.29658e+07	2.87888e+07
TP53B	S	265	6	5	2	31037000	37561000	26789000	35239000	36652000	35637000	1.17513e+07	6.96712e+06	1.11742e+07	1.0958e+07	0	1.14892e+07	0	4.74981e+06	2.76934e+06	0	0	0
TP53B	S	834	6	6	5	15310000	11285000	11852000	11803000	11380000	12712000	1.25948e+07	9.81832e+06	1.11657e+07	1.30115e+07	1.41571e+07	1.31372e+07	0	3.42375e+06	4.8908e+06	4.49671e+06	2.44214e+06	4.8421e+06
TP53B	S	366	6	4	4	77260000	57482000	66383000	72729000	60221000	62331000	4.16383e+07	3.07513e+07	4.16164e+07	4.13856e+07	0	0	1.2863e+07	0	1.16991e+07	9.74642e+06	0	1.15202e+07
TP53B	S	294	6	6	4	17979000	18168000	20539000	22738000	17239000	13100000	1.37057e+07	1.48623e+07	1.08624e+07	1.36439e+07	1.062e+07	1.45096e+07	7.99038e+06	5.66313e+06	6.33292e+06	0	0	2.90405e+06
TP53B	S	380	6	6	5	12903000	10235000	14447000	10922000	12571000	15308000	1.14973e+07	5.08332e+06	1.10011e+07	3.99967e+06	1.2344e+07	4.3625e+06	1.46372e+06	824394	3.6025e+06	4.04786e+06	0	6.11898e+06
TP53B	S	1317	6	6	3	38070000	33234000	58014000	44220000	26019000	41160000	4.13966e+06	3.56278e+07	3.43598e+07	3.34566e+06	3.49444e+07	4.90267e+07	1.17924e+06	915750	0	1.09995e+07	0	0
ILF3	S	382	6	4	6	407790000	193210000	273780000	242990000	179730000	117980000	2.64352e+08	0	3.17512e+08	0	3.07887e+08	1.35716e+08	1.3104e+08	1.68596e+08	1.46358e+08	1.27285e+08	8.26421e+07	1.73546e+08
DLG1	S	575	6	1	2	23105000	27396000	19213000	26506000	27716000	29478000	0	6.02808e+06	0	0	0	0	0	3.99123e+06	1.07903e+06	0	0	0
DLG1	S	138	5	6	2	0	29802000	21089000	22578000	30808000	35172000	9.27309e+06	3.7676e+06	1.46526e+07	8.53512e+06	1.07178e+07	1.20089e+07	0	4.30002e+06	8.70561e+06	0	0	0
BNIP2	S	114	6	6	6	67056000	59694000	53922000	64962000	65710000	59460000	2.75406e+07	2.57671e+07	2.67077e+07	2.46903e+07	2.0361e+07	3.18172e+07	8.97199e+06	9.2118e+06	8.27097e+06	6.57226e+06	8.12228e+06	6.84866e+06
NFX1	S	150	6	6	5	21512000	29159000	22542000	21939000	25955000	20703000	8.37074e+06	9.86227e+06	2.44925e+06	6.69044e+06	7.0236e+06	8.37843e+06	2.41417e+06	0	3.76633e+06	2.52627e+06	2.94273e+06	1.01146e+06
CSTF3	S	691	6	6	6	498430000	381670000	417740000	598510000	409580000	394090000	1.28884e+08	9.21023e+07	1.24539e+08	8.43887e+07	9.65921e+07	1.41661e+08	1.53e+07	1.11704e+07	2.30559e+07	1.90214e+07	1.48381e+07	1.8067e+07
TIAM1	S	231	6	3	2	11958000	9950900	9619500	12391000	11741000	12581000	3.77617e+06	0	0	3.89023e+06	0	5.12793e+06	963665	0	0	1.36824e+06	0	0
STK4	S	320	6	6	5	28542000	28331000	36196000	36521000	22025000	42349000	3.57597e+07	1.39244e+07	3.77661e+07	2.05201e+07	1.90837e+07	1.91852e+07	0	9.50241e+06	3.89731e+06	3.33542e+06	2.30977e+06	6.62983e+06
FLII	S	856	6	6	6	29411000	26979000	25611000	27257000	26867000	25127000	1.69848e+07	1.33831e+07	1.79774e+07	1.4599e+07	1.48339e+07	1.88749e+07	4.81832e+06	5.32824e+06	5.4669e+06	4.77871e+06	6.21803e+06	7.67017e+06
LCP2	S	207	6	4	4	10332000	18801000	6978900	10758000	8415700	17234000	7.18886e+06	0	0	5.32418e+06	9.17903e+06	6.55463e+06	1.39588e+06	3.53981e+06	0	3.06928e+06	0	6.5972e+06
CSN1	S	474	6	6	6	14722000	14332000	15914000	14453000	15721000	18830000	7.74486e+06	1.23021e+07	8.5582e+06	7.5229e+06	8.56721e+06	1.12413e+07	3.71203e+06	3.29627e+06	3.38506e+06	3.63746e+06	3.12544e+06	3.5976e+06
REST	S	864	5	6	5	20466000	22756000	16770000	20172000	0	21702000	2.05139e+07	1.78034e+07	2.08636e+07	1.44109e+07	1.49889e+07	1.45001e+07	5.0847e+06	1.54531e+06	3.20864e+06	3.59085e+06	4.59366e+06	0
EI2BE	S	544	6	6	6	32078000	28822000	33394000	32431000	33378000	36924000	1.63791e+07	1.33655e+07	1.56264e+07	1.48065e+07	9.26517e+06	1.48339e+07	4.96118e+06	6.49979e+06	4.96841e+06	4.87076e+06	7.38631e+06	4.86727e+06
PAK2	S	2	6	6	5	18027000	47556000	20140000	35500000	33247000	34249000	2.34948e+07	2.41585e+07	2.19037e+07	2.44551e+07	1.57356e+07	3.01931e+07	7.22993e+06	4.82368e+06	0	4.97027e+06	5.2476e+06	8.2712e+06
PAK2	S	141	6	6	6	59936000	57658000	68203000	61502000	70222000	56818000	1.69404e+07	8.21515e+06	1.70399e+07	8.95685e+06	1.14133e+07	1.54792e+07	3.51674e+06	8.05004e+06	4.32985e+06	3.41885e+06	3.7372e+06	4.99917e+06
CBX3	S	176	6	6	6	60631000	58509000	52105000	55514000	60920000	62230000	1.77974e+07	1.64503e+07	1.83361e+07	1.48999e+07	1.6685e+07	1.94661e+07	7.37186e+06	7.85661e+06	8.69792e+06	5.38674e+06	6.45061e+06	6.20568e+06
STK3	S	316	6	6	6	191900000	173680000	179240000	214180000	184570000	203150000	1.31189e+08	1.01567e+08	1.26491e+08	1.48997e+08	1.10591e+08	1.43612e+08	2.59036e+07	3.78591e+07	3.62021e+07	2.79847e+07	1.94651e+07	3.75841e+07
PSMD2	S	16	6	6	6	62405000	90247000	39613000	86002000	124480000	97570000	4.8807e+07	8.06242e+07	2.39848e+07	4.05241e+07	6.35311e+07	8.00044e+07	8.4094e+06	8.67904e+06	1.11487e+07	2.27583e+07	2.24791e+07	3.70388e+07
SRSF6	S	303	6	6	6	114430000	112340000	117630000	108590000	110630000	140750000	6.84955e+07	6.13202e+07	6.83395e+07	7.74728e+07	6.44628e+07	7.41148e+07	2.16031e+07	2.30601e+07	1.88312e+07	2.27751e+07	2.51695e+07	2.37898e+07
TIF1B	S	19	6	6	6	863780000	807810000	911370000	872200000	699040000	808390000	1.14738e+09	6.72802e+08	1.01546e+09	8.25053e+08	7.63542e+08	8.60896e+08	2.26817e+08	4.10915e+08	4.26669e+08	2.96184e+08	2.15467e+08	4.37157e+08
TIF1B	S	473	6	6	6	7082500	13807000	15211000	21430000	20156000	19648000	4.49128e+06	4.87586e+06	6.1929e+06	4.32206e+06	3.53509e+06	9.62009e+06	2.42862e+06	2.12869e+06	2.44051e+06	1.68067e+06	3.6589e+06	1.96401e+06
G3BP1	S	232	6	6	6	2835400000	2315400000	2049200000	2297700000	2245100000	1822900000	1.31343e+09	1.65114e+09	1.39044e+09	1.68386e+09	1.7096e+09	1.82978e+09	4.9458e+08	5.04368e+08	4.60625e+08	4.7046e+08	5.22826e+08	5.70974e+08
NMI	S	16	6	4	2	11912000	11509000	10750000	12988000	13752000	8922900	2.09284e+06	0	8.02835e+06	8.81137e+06	0	6.88757e+06	0	2.86676e+06	0	0	0	1.33986e+06
MTA1	S	522	6	4	1	6179400	10241000	8410300	7385800	6071900	9296800	6.35574e+06	0	5.19716e+06	0	4.64006e+06	4.56029e+06	1.85578e+06	0	0	0	0	0
PHLP	S	296	6	5	1	21284000	21261000	20341000	23537000	18107000	14665000	1.63413e+07	1.15659e+07	1.25941e+07	9.48626e+06	0	1.28772e+07	4.77195e+06	0	0	0	0	0
UB2V1	S	146	6	6	4	22692000	23811000	22490000	18164000	20728000	24547000	1.28978e+07	1.20331e+07	1.28622e+07	1.07127e+07	1.35066e+07	1.39547e+07	5.12362e+06	5.44919e+06	7.21595e+06	0	3.48807e+06	0
SNTB2	S	95	6	5	5	55089000	49150000	62667000	57376000	63675000	65827000	2.95866e+07	1.93033e+07	2.32245e+07	2.38794e+07	0	3.52499e+07	9.67067e+06	1.29397e+07	7.9468e+06	7.81815e+06	8.31176e+06	0
SNTB2	S	110	6	6	6	42223000	38910000	37190000	36855000	43519000	43229000	2.22531e+07	1.91327e+07	2.07666e+07	1.92531e+07	1.88103e+07	2.4387e+07	9.57093e+06	8.67648e+06	7.60421e+06	8.00902e+06	8.47792e+06	7.60118e+06
SNTB2	S	222	5	3	6	0	45235000	39086000	45644000	49560000	44886000	0	1.79398e+07	0	0	7.80881e+06	3.29511e+07	9.68046e+06	6.72701e+06	9.43879e+06	1.84923e+06	8.41686e+06	8.87131e+06
SNTB2	S	393	2	1	3	0	0	0	5330300	6070000	0	0	1.92747e+06	0	0	0	0	1.16675e+06	0	767972	1.66188e+06	0	0
SNTB2	S	395	6	5	3	15122000	12729000	15900000	14592000	13649000	18991000	4.64753e+06	0	5.02486e+06	6.18697e+06	3.95045e+06	4.77104e+06	2.48642e+06	2.04379e+06	2.46428e+06	0	0	0
PPIG	S	687	6	3	3	54686000	68676000	63152000	107920000	81647000	24540000	9.88622e+06	0	1.15096e+07	0	1.04409e+07	0	0	2.98701e+06	0	2.69756e+06	0	1.88445e+06
PPIG	S	397	6	6	6	315790000	274940000	282830000	326590000	357820000	302370000	7.60245e+07	4.77258e+07	6.30388e+07	5.15013e+07	4.94443e+07	4.95322e+07	1.21389e+07	1.32424e+07	1.7239e+07	1.24752e+07	1.76515e+07	1.40418e+07
TCOF	S	906	6	4	3	223010000	221030000	237260000	253100000	197880000	126580000	0	4.59699e+07	8.64676e+07	8.15603e+07	0	9.2621e+07	0	3.2182e+07	2.26719e+07	0	2.07201e+07	0
TCOF	S	1378	6	6	6	9402900	13764000	6137300	10980000	19174000	12444000	8.68522e+06	1.46443e+07	5.25935e+06	5.96347e+06	8.83092e+06	4.8284e+06	1.30648e+06	1.56694e+06	3.56428e+06	2.27541e+06	3.56614e+06	578082
TCOF	S	1228	6	6	6	84203000	78265000	97953000	78547000	77615000	78269000	4.89674e+07	5.08991e+07	6.09247e+07	4.47018e+07	4.8229e+07	6.62012e+07	1.83066e+07	2.12957e+07	1.8167e+07	2.04073e+07	1.79111e+07	1.96317e+07
TCOF	S	583	4	1	4	0	66078000	57018000	75778000	0	67198000	1.24333e+07	0	0	0	0	0	3.12311e+06	0	3.24616e+06	0	2.71108e+06	2.51369e+06
TCOF	S	381	6	6	6	330380000	382770000	273240000	335540000	408550000	354450000	1.47491e+08	1.23254e+08	1.57407e+08	1.50192e+08	2.07682e+08	1.60237e+08	5.51328e+07	5.11663e+07	5.20682e+07	4.85095e+07	3.22845e+07	6.66758e+07
TCOF	S	156	6	6	6	41511000	48209000	54425000	57004000	49107000	36177000	1.14738e+07	1.4637e+07	1.14035e+07	1.91595e+07	1.36958e+07	1.87046e+07	4.17347e+06	2.27823e+06	4.03551e+06	2.81036e+06	5.37508e+06	5.82743e+06
SF3B2	S	861	5	3	3	22532000	18855000	20709000	24970000	19518000	0	1.15296e+07	0	1.17505e+07	0	0	9.37396e+06	2.47873e+06	2.20641e+06	2.63417e+06	0	0	0
SF3B2	S	307	6	6	4	70647000	78921000	64496000	74056000	78405000	28179000	3.81749e+06	4.88949e+06	3.27929e+07	3.10964e+06	5.13189e+06	4.53172e+07	5.9097e+06	8.25909e+06	0	0	3.05623e+06	4.08748e+06
SF3B2	S	309	6	6	6	85785000	112170000	86989000	106870000	94016000	45368000	3.90495e+07	3.81046e+07	5.79908e+07	3.92385e+07	4.63391e+07	5.52746e+07	1.53734e+06	9.42271e+06	1.04178e+07	4.82019e+06	1.86319e+06	9.16635e+06
GOGA4	S	41	6	2	3	35586000	35185000	45350000	39136000	36617000	31174000	2.08605e+07	2.0401e+07	0	0	0	0	8.74243e+06	0	9.23021e+06	1.01846e+07	0	0
GOGA4	S	71	6	6	2	21973000	27640000	28948000	26901000	29743000	26182000	3.34214e+06	4.26976e+06	4.15966e+06	4.89388e+06	4.48557e+06	7.22974e+06	0	0	1.07166e+06	0	1.21517e+06	0
HAP28	S	60	6	6	4	169860000	146630000	156400000	173580000	187860000	171230000	3.54389e+07	7.27303e+07	8.60567e+07	8.82961e+07	4.45656e+07	8.49117e+07	9.92633e+06	0	2.29212e+06	9.94614e+06	0	1.6541e+07
HAP28	S	63	6	6	1	100860000	76710000	75320000	88240000	103630000	114960000	4.14669e+07	1.56277e+07	3.66805e+07	2.52705e+07	8.46854e+06	2.09115e+07	0	0	2.29212e+06	0	0	0
FKBP5	S	13	6	2	3	20085000	15002000	25409000	19143000	19357000	15297000	1.08982e+07	0	1.20524e+07	0	0	0	0	4.86027e+06	5.20286e+06	0	5.77127e+06	0
MYO9B	S	1992	6	5	6	22592000	27091000	24242000	27593000	22647000	29483000	1.98061e+07	0	2.08091e+07	3.23292e+07	1.20891e+07	2.13481e+07	5.4196e+06	5.70019e+06	5.8575e+06	6.29307e+06	6.03275e+06	7.54572e+06
MYO9B	S	1972	6	6	1	22974000	18934000	20605000	21122000	25458000	23204000	8.00923e+06	7.8187e+06	6.1395e+06	6.19356e+06	6.08236e+06	7.10293e+06	0	0	0	0	2.40951e+06	0
MYO9B	S	1405	5	6	6	17612000	23711000	25333000	29949000	24787000	0	1.39281e+07	1.37848e+07	9.22408e+06	1.50506e+07	1.36351e+07	2.12227e+07	5.86239e+06	3.58782e+06	4.61534e+06	6.68996e+06	6.60606e+06	4.49042e+06
MYO9B	S	1354	3	5	6	0	0	0	46266000	54790000	49203000	0	7.15765e+06	6.17048e+06	1.22032e+07	9.75041e+06	1.67463e+07	1.15204e+06	3.46943e+06	3.70993e+06	3.67661e+06	6.13809e+06	4.00614e+06
MYO9B	S	1189	3	2	3	76079000	13929000	0	0	0	13878000	4.28251e+07	0	5.27319e+07	0	0	0	1.22007e+07	5.39256e+06	5.68387e+06	0	0	0
MYO9B	S	1290	6	6	6	23954000	23339000	28282000	32172000	36682000	38585000	2.10299e+07	2.22399e+07	1.56712e+07	2.13822e+07	1.58868e+07	2.24927e+07	6.37673e+06	7.40356e+06	5.53822e+06	4.27345e+06	7.02275e+06	5.05091e+06
MYO9B	S	1267	6	6	3	12866000	15460000	14821000	17249000	13894000	15110000	7.36137e+06	1.06888e+07	6.14961e+06	1.6369e+07	8.6494e+06	1.30326e+07	3.90337e+06	3.66985e+06	2.29851e+06	0	0	0
NFAC2	S	859	5	3	4	13423000	21510000	18804000	14523000	15297000	0	7.05415e+06	0	0	0	8.99355e+06	1.05618e+07	1.94821e+06	3.06019e+06	5.34176e+06	0	2.84741e+06	0
NFAC2	S	236	6	1	2	65125000	43698000	58229000	63175000	48330000	53481000	0	0	1.51869e+07	0	0	0	0	4.54938e+06	0	0	2.85277e+06	0
TNK1	S	502	6	4	1	8627300	8823900	13725000	9940500	14231000	13580000	8.41623e+06	8.80192e+06	3.41686e+06	0	9.946e+06	0	0	0	0	0	0	1.6332e+06
SQSTM	S	332	5	2	1	76514000	0	58382000	111430000	71728000	17241000	0	0	4.89257e+06	6.44189e+06	0	0	0	5.39373e+06	0	0	0	0
SQSTM	S	272	6	6	6	80115000	81921000	76255000	100680000	61478000	70473000	4.39634e+07	5.64701e+07	4.35041e+07	3.95946e+07	4.01396e+07	6.89416e+07	1.43189e+07	1.46538e+07	1.53194e+07	1.08014e+07	1.97629e+07	1.49241e+07
SQSTM	S	24	3	2	4	47181000	0	38918000	46462000	0	0	0	0	0	1.75366e+07	2.18556e+07	0	7.09826e+06	8.18754e+06	8.23112e+06	0	4.38858e+06	0
NAB1	S	183	6	6	6	57084000	42330000	75638000	55985000	58298000	77103000	1.36376e+07	1.73997e+07	8.63314e+06	9.26342e+06	1.36758e+07	1.9447e+07	7.65292e+06	5.1369e+06	1.05453e+07	8.31385e+06	7.04116e+06	3.88472e+06
PRP4B	S	431	6	6	5	86951000	83790000	68639000	90820000	104090000	117470000	1.6798e+07	1.35061e+07	1.56646e+07	1.36967e+07	1.41832e+07	1.88439e+07	3.6561e+06	6.73726e+06	3.85606e+06	2.87072e+06	0	5.2229e+06
PRP4B	S	437	6	6	5	86951000	83790000	68639000	90820000	104090000	117470000	1.6798e+07	1.35061e+07	1.56646e+07	1.36967e+07	1.41832e+07	1.88439e+07	3.6561e+06	6.73726e+06	3.85606e+06	2.87072e+06	0	5.2229e+06
PRP4B	S	87	6	6	3	104060000	81159000	92629000	95772000	95675000	106720000	2.63693e+07	2.15411e+07	2.63407e+07	2.03656e+07	1.82029e+07	2.71934e+07	3.51883e+06	0	0	3.53888e+06	2.67612e+06	0
PRP4B	S	93	6	6	6	185790000	160620000	158370000	189360000	169730000	181080000	5.05695e+07	3.37313e+07	4.45106e+07	3.88276e+07	3.35819e+07	4.68951e+07	9.96548e+06	4.97144e+06	5.13131e+06	7.8079e+06	8.85197e+06	4.41072e+06
PRP4B	S	427	6	2	2	32795000	25327000	9684900	37586000	40292000	48388000	2.37475e+06	0	0	0	0	5.05233e+06	0	0	0	795519	2.59805e+06	0
PRP4B	S	277	6	5	2	15160000	20435000	17351000	20140000	21309000	16940000	5.13167e+06	6.60122e+06	5.14463e+06	5.97753e+06	0	7.02096e+06	0	0	1.96285e+06	0	2.24029e+06	0
PRP4B	S	366	6	6	2	24301000	23932000	21205000	33775000	29836000	27661000	1.16149e+07	5.65734e+06	8.8518e+06	8.42964e+06	2.74505e+06	8.11494e+06	562678	1.40276e+06	0	0	0	0
PRP4B	S	368	6	6	2	24301000	23932000	21205000	33775000	29836000	27661000	1.16149e+07	5.65734e+06	8.8518e+06	8.42964e+06	2.74505e+06	8.11494e+06	562678	1.40276e+06	0	0	0	0
HDAC1	S	421	2	2	4	7515400	0	0	0	0	6062800	3.83331e+06	0	0	0	0	9.98995e+06	0	2.79847e+06	1.5929e+07	3.93623e+06	0	4.4564e+06
HDAC1	S	423	2	2	3	7515400	0	0	0	0	6062800	3.83331e+06	0	0	0	0	9.98995e+06	0	2.79847e+06	0	1.06385e+06	0	4.4564e+06
HDAC1	S	393	6	6	6	91907000	81870000	106520000	95134000	95269000	75877000	5.63998e+07	2.56177e+07	6.30586e+07	5.72393e+07	3.50675e+07	7.15612e+07	9.69584e+06	1.67118e+07	3.26364e+07	2.07e+07	1.56969e+07	2.35917e+07
PKD2	S	812	6	5	4	14190000	17888000	14467000	13386000	14607000	17455000	8.76961e+06	1.03688e+07	8.70126e+06	8.35975e+06	0	8.318e+06	2.27854e+06	1.86277e+06	0	2.15961e+06	0	3.44566e+06
SNW1	S	224	6	6	6	114920000	97540000	120360000	114890000	109410000	101720000	4.5304e+07	4.21702e+07	4.43722e+07	4.98311e+07	4.16098e+07	5.55053e+07	1.22764e+07	1.34967e+07	1.13011e+07	1.19501e+07	1.17791e+07	1.64963e+07
SNW1	S	232	6	6	6	33867000	29990000	32634000	33089000	32077000	32280000	1.40421e+07	1.60532e+07	1.7341e+07	1.9387e+07	1.22917e+07	1.83732e+07	2.89985e+06	5.01875e+06	3.54284e+06	2.63627e+06	2.66214e+06	3.03805e+06
IQGA2	S	16	6	5	3	24628000	26500000	34456000	28607000	32937000	22799000	6.04192e+06	7.41258e+06	4.98311e+06	7.00426e+06	0	8.84916e+06	2.22046e+06	0	1.73593e+06	0	2.90498e+06	0
STIM1	S	257	6	6	6	20622000	32220000	24124000	19545000	22908000	25114000	1.19715e+07	7.61916e+06	9.7403e+06	5.83161e+06	9.27221e+06	8.81005e+06	2.9178e+06	2.97536e+06	3.16599e+06	1.15439e+06	3.08652e+06	2.98235e+06
STIM1	S	521	6	1	4	46757000	29926000	29246000	36639000	32630000	38032000	0	0	0	1.20377e+07	0	0	3.19443e+06	4.60788e+06	3.9318e+06	0	4.13013e+06	0
TRA2A	S	2	6	6	6	106910000	127110000	102140000	125870000	137640000	158660000	8.88564e+07	7.29852e+07	8.29998e+07	1.08116e+08	3.91374e+07	9.0008e+07	5.70112e+06	8.65923e+06	8.3565e+06	4.0418e+06	5.05277e+06	6.00292e+06
TRA2A	S	14	6	6	6	100080000	122360000	105700000	127570000	137880000	152740000	8.22482e+07	7.36159e+07	6.96822e+07	1.0188e+08	4.32426e+07	8.00484e+07	4.64983e+06	6.32803e+06	4.49578e+06	5.46038e+06	6.7319e+06	4.97796e+06
KRR1	S	3	6	6	6	63384000	60464000	49323000	62418000	64205000	60205000	2.789e+07	3.37774e+07	2.6255e+07	2.34288e+07	2.75054e+07	4.50491e+07	1.00039e+07	1.02298e+07	8.94752e+06	8.82959e+06	1.2932e+07	8.89531e+06
PWP1	S	50	6	6	4	173950000	114170000	18052000	180000000	154240000	143770000	2.01814e+07	1.01181e+08	1.9416e+07	8.31866e+07	9.02739e+07	1.02253e+08	2.43328e+07	0	4.11148e+06	0	1.7841e+06	4.90129e+06
PWP1	S	57	6	4	2	20433000	17204000	18052000	25063000	23920000	20681000	1.57954e+07	1.15202e+07	1.9416e+07	0	1.20575e+07	0	0	0	4.11148e+06	0	0	4.90129e+06
PWP1	S	485	6	1	1	14158000	11519000	14182000	14436000	11455000	16390000	0	0	3.32346e+06	0	0	0	0	0	0	956720	0	0
MTMR3	S	647	6	6	4	51640000	51841000	43834000	53306000	59511000	56352000	1.94901e+07	2.51847e+07	2.34684e+07	2.35651e+07	3.02942e+07	2.82592e+07	0	4.66684e+06	1.69493e+06	0	5.10311e+06	8.8247e+06
MTMR3	S	613	3	5	5	21019000	0	17399000	0	27399000	0	1.14661e+07	1.51089e+07	1.49302e+07	0	1.1594e+07	1.98193e+07	3.03269e+06	4.0178e+06	4.79665e+06	0	5.07468e+06	5.27207e+06
CUL4A	S	10	6	6	5	29137000	34961000	31461000	39671000	45151000	31153000	7.16293e+06	5.96896e+06	6.56737e+06	5.41142e+06	7.49917e+06	9.18848e+06	1.65736e+06	1.36645e+06	1.89496e+06	0	2.14036e+06	3.32237e+06
ASPP2	S	698	5	6	4	0	31849000	23415000	33969000	36504000	39510000	8.68786e+06	6.98932e+06	9.10717e+06	6.66824e+06	8.86015e+06	7.09129e+06	2.61739e+06	3.07697e+06	3.42585e+06	0	3.84347e+06	0
SPTN1	S	1323	6	2	1	7312600	11811000	6430600	8503700	7947700	4943500	0	0	3.36917e+06	0	0	2.78856e+06	0	0	0	0	0	1.39271e+06
SPTN1	S	1031	6	3	1	150240000	96668000	94430000	105830000	105520000	108770000	7.15304e+06	0	0	4.6906e+06	0	2.02506e+07	0	0	7.25277e+06	0	0	0
SPTN1	S	1217	6	4	4	43942000	31948000	44865000	31963000	35640000	28774000	1.64644e+07	1.45014e+07	0	1.48394e+07	1.38828e+07	0	3.99915e+06	4.45174e+06	3.43773e+06	0	0	6.86125e+06
SNTB1	S	87	6	6	5	33594000	35428000	27707000	35007000	27794000	34898000	1.4761e+07	1.20012e+07	1.4041e+07	1.08782e+07	1.1768e+07	1.26594e+07	0	4.0968e+06	5.08983e+06	4.97936e+06	5.3921e+06	4.57782e+06
SNTB1	S	219	6	6	5	24261000	30004000	18132000	25403000	33119000	24516000	1.35793e+07	1.14193e+07	1.22649e+07	9.92578e+06	9.98643e+06	1.21245e+07	995383	4.95513e+06	4.15972e+06	0	3.03852e+06	5.92112e+06
BYST	S	98	6	6	5	58747000	61058000	39970000	58431000	49572000	48623000	2.49254e+07	1.95727e+07	2.30574e+07	2.10422e+07	1.85642e+07	1.89323e+07	3.15737e+06	3.31421e+06	5.12502e+06	3.9318e+06	0	4.61487e+06
RPGF1	S	311	3	5	2	15768000	0	0	15295000	0	13359000	8.02857e+06	0	6.60363e+06	9.63547e+06	8.22526e+06	1.1639e+07	2.48968e+06	0	0	0	2.3918e+06	0
CDK13	S	525	2	4	3	5260000	0	5503700	0	0	0	3.1582e+06	1.42437e+06	2.61165e+06	1.9799e+06	0	0	818404	995942	0	0	872332	0
IL16	S	922	6	6	4	12285000	13978000	13838000	12377000	13805000	14764000	8.48216e+06	7.70618e+06	1.00029e+07	6.71901e+06	7.14799e+06	1.15417e+07	0	3.58409e+06	2.99563e+06	3.38157e+06	0	2.62066e+06
HNRPD	S	80	4	5	6	0	131300000	729840000	0	733640000	530330000	3.02656e+08	2.08715e+08	2.44288e+08	2.1814e+08	0	1.80693e+08	6.34807e+07	5.31565e+07	5.94815e+07	4.04856e+07	5.42426e+07	8.31898e+07
HNRPD	S	82	2	5	6	796810000	796710000	0	0	0	0	7.22051e+08	2.08715e+08	2.44288e+08	5.50526e+08	0	8.25625e+08	6.34807e+07	1.27502e+08	5.94815e+07	1.03614e+08	5.42426e+07	2.30422e+08
HNRPD	S	83	6	5	6	2267300000	131300000	1914000000	1362300000	1608200000	1134000000	3.04305e+09	2.08715e+08	2.44288e+08	2.1814e+08	0	2.43848e+09	6.34807e+07	1.58421e+09	1.39252e+09	1.2279e+09	5.42426e+07	1.46976e+09
HNRPD	S	190	4	6	5	17580000	0	13872000	17515000	0	14371000	8.78433e+06	6.44123e+06	1.26772e+07	8.53864e+06	1.01258e+07	8.69357e+06	2.31298e+06	3.81341e+06	2.79731e+06	0	1.01323e+06	3.01125e+06
VGLL4	S	149	5	3	1	16757000	16026000	21277000	0	13700000	12368000	0	7.23128e+06	9.99808e+06	0	1.17412e+07	0	0	0	4.79642e+06	0	0	0
VGLL4	S	52	3	2	1	0	11286000	0	0	13041000	15397000	0	5.32835e+06	0	1.32635e+06	0	0	0	2.37059e+06	0	0	0	0
SAFB2	S	234	2	1	3	0	113590000	0	0	0	171800000	0	0	6.78604e+07	0	0	0	0	0	2.21888e+06	2.13962e+06	5.24248e+06	0
SAFB2	S	343	3	6	4	0	0	0	8568300	24887000	30429000	1.39298e+08	9.4612e+07	1.26728e+08	1.45219e+08	1.23917e+08	9.53526e+07	0	1.12128e+08	8.51521e+07	0	7.13788e+07	5.3061e+07
SAFB2	S	207	5	5	3	10811000	9803000	8344000	13221000	13341000	0	6.07379e+06	6.47749e+06	7.4651e+06	0	5.77074e+06	7.99759e+06	0	0	0	2.29159e+06	870538	2.37875e+06
EIF3A	S	882	6	5	1	10736000	11220000	13436000	7052200	12649000	11265000	2.89273e+06	0	2.90811e+06	2.13303e+06	3.03514e+06	3.72299e+06	0	0	0	754595	0	0
FA53B	S	167	6	6	4	22822000	22741000	23379000	22863000	22645000	24144000	7.64487e+06	5.82919e+06	7.87628e+06	6.81109e+06	4.97915e+06	9.51109e+06	2.06376e+06	2.82061e+06	2.02211e+06	0	2.79428e+06	0
ARHG7	S	694	5	4	3	11786000	13021000	14092000	11047000	0	19812000	3.92847e+06	0	4.05835e+06	4.07857e+06	1.76322e+06	0	2.16576e+06	2.87608e+06	0	0	935070	0
ARHG7	S	518	6	6	4	148000000	143940000	123720000	150480000	153690000	160000000	1.38492e+07	7.52224e+06	1.39571e+07	9.27067e+06	1.00634e+07	1.26902e+07	2.45729e+06	8.25163e+06	4.17301e+06	0	2.50926e+06	0
EFR3A	S	694	6	4	2	13712000	14798000	13971000	13342000	13571000	16448000	0	0	7.75673e+06	7.00009e+06	8.09604e+06	4.14867e+06	0	2.01414e+06	2.03122e+06	0	0	0
UBP2L	S	859	6	4	2	48386000	44065000	40458000	41497000	53972000	46295000	0	1.70645e+07	1.86752e+07	1.93439e+07	2.44595e+07	0	0	8.9375e+06	1.05316e+07	0	0	0
UBP2L	S	416	3	3	4	0	14669000	0	0	12845000	17274000	0	0	0	3.58388e+06	6.77615e+06	7.3161e+06	1.79876e+06	1.58053e+06	0	2.19552e+06	0	1.89268e+06
UBP2L	S	609	6	6	4	222880000	212370000	267240000	3424500	164620000	227430000	1.23098e+07	5.15914e+07	6.61946e+07	4.41282e+07	5.88853e+07	9.65855e+07	3.23754e+06	4.95163e+06	0	0	1.91514e+07	1.36743e+07
UBP2L	S	445	1	2	1	0	0	0	0	250030000	0	0	0	1.50792e+08	0	1.61042e+08	0	0	0	0	0	0	5.4147e+07
UBP2L	S	454	5	6	3	270910000	280760000	262210000	0	234880000	267280000	1.78812e+08	1.72283e+08	1.9805e+08	1.69342e+08	1.87543e+08	2.22311e+08	0	5.74936e+07	0	5.8011e+07	0	7.90298e+07
SCRIB	S	688	5	5	1	11711000	9848300	23285000	15807000	14632000	0	2.11978e+07	1.61864e+07	2.06932e+07	2.72857e+07	0	2.31739e+07	0	0	3.90337e+06	0	0	0
SCRIB	S	1348	4	3	5	0	35502000	35161000	26662000	32977000	0	0	0	2.03087e+07	0	1.94918e+07	2.31563e+07	0	7.18962e+06	2.23766e+07	1.02146e+07	5.79714e+06	1.09786e+07
SCRIB	S	1276	6	6	2	11964000	13274000	12623000	14196000	12987000	12335000	5.42923e+06	5.70722e+06	7.06118e+06	5.63514e+06	6.63792e+06	6.30388e+06	0	2.01463e+06	0	0	0	2.31944e+06
SCRIB	S	1566	6	1	5	155650000	128380000	138080000	114690000	109860000	122630000	0	0	0	0	0	9.32737e+07	2.29811e+07	1.73271e+07	2.22272e+07	3.19419e+07	1.26815e+07	0
SCRIB	S	853	6	6	5	37334000	32910000	35692000	33125000	34220000	38789000	1.42274e+07	1.50928e+07	1.36505e+07	1.87106e+07	1.87789e+07	2.10055e+07	7.72097e+06	3.92248e+06	5.12712e+06	0	5.60114e+06	7.49048e+06
SCRIB	S	1309	6	6	5	34529000	115280000	94199000	75499000	27277000	129920000	1.15228e+08	5.01739e+07	7.5029e+07	8.89487e+07	1.89519e+07	6.35684e+07	3.44449e+06	2.69244e+07	2.80453e+07	0	1.11116e+07	6.26627e+06
SCRIB	S	835	6	6	6	110250000	103190000	86406000	108060000	121060000	91199000	7.86133e+07	4.05198e+07	7.57718e+07	4.91696e+07	5.38308e+07	4.98706e+07	1.33387e+07	1.73618e+07	2.29613e+07	1.45769e+07	1.27807e+07	6.13809e+06
SCRIB	S	1220	3	4	6	39817000	0	49726000	39025000	0	0	0	1.67345e+07	0	1.97001e+07	1.93725e+07	3.22765e+07	8.34275e+06	1.10128e+07	9.32809e+06	9.10017e+06	7.17097e+06	1.02286e+07
SCRIB	S	1448	5	4	2	8407600	8656800	0	10010000	8710100	11218000	5.51955e+06	0	0	5.95753e+06	7.08052e+06	1.13665e+07	0	5.47343e+06	3.33099e+06	0	0	0
SCRIB	S	504	4	4	3	23661000	23839000	25830000	26946000	0	0	1.45331e+06	0	5.52394e+06	3.36873e+06	0	1.89479e+07	5.71837e+06	4.67407e+06	5.91996e+06	0	0	0
DPOA2	S	141	4	2	1	13245000	0	13396000	12755000	10887000	0	0	0	7.38181e+06	0	0	1.18261e+07	1.16187e+06	0	0	0	0	0
DOCK1	S	1681	6	6	6	7932500	15286000	18222000	8200400	9975900	10664000	1.11015e+07	1.20744e+07	1.27154e+07	1.05835e+07	1.10103e+07	1.38784e+07	2.58593e+06	3.21097e+06	2.95275e+06	2.92152e+06	2.57288e+06	5.06746e+06
DPYL3	S	518	6	5	1	51262000	48800000	38836000	60942000	79167000	70315000	5.55976e+07	3.47026e+07	4.0489e+07	3.32061e+07	0	3.82782e+07	0	0	1.48857e+07	0	0	0
DPYL3	S	522	6	6	6	1041900000	740710000	1054100000	787990000	886780000	971360000	2.96217e+08	3.61795e+08	3.07755e+08	3.08063e+08	3.89968e+08	4.40008e+08	1.09457e+08	9.98669e+07	8.6329e+07	1.03232e+08	8.79114e+07	1.24971e+08
DPYL3	S	539	6	2	4	14871000	22171000	17348000	15841000	14811000	13618000	5.65031e+06	0	5.32748e+06	0	0	0	3.89358e+06	0	2.67985e+06	6.27839e+06	1.16444e+06	0
DPYL3	S	541	5	4	3	51241000	32438000	0	45715000	35053000	38838000	1.74216e+07	0	1.71942e+07	0	2.17736e+07	1.83879e+07	5.4669e+06	0	6.67621e+06	1.68067e+06	0	0
ZMYM3	S	464	4	4	3	0	21369000	0	21318000	21430000	15754000	1.29227e+07	0	9.4223e+06	7.03832e+06	0	1.43949e+07	0	4.02222e+06	3.544e+06	0	1.2049e+06	0
DYHC1	S	4368	5	3	1	86017000	75107000	66538000	95769000	0	86501000	1.08692e+07	0	8.22438e+06	5.5035e+06	0	0	0	2.53769e+06	0	0	0	0
MAP7	S	365	6	6	5	13131000	23221000	18565000	21152000	25953000	15874000	5.46439e+06	7.31413e+06	4.93542e+06	8.56919e+06	8.43733e+06	8.07384e+06	2.4193e+06	0	2.34356e+06	2.90311e+06	4.91574e+06	5.35947e+06
MAP7	S	202	3	3	5	0	20015000	0	26878000	20196000	0	0	9.19221e+06	0	1.4875e+07	0	1.46098e+07	4.53657e+06	8.13231e+06	6.08845e+06	4.80341e+06	0	6.09964e+06
MAP7	S	209	6	4	4	11519000	11891000	16904000	18232000	18125000	15221000	8.23075e+06	7.26732e+06	0	1.09749e+07	0	9.64009e+06	3.32051e+06	2.93621e+06	0	2.88913e+06	2.79824e+06	0
SRC8	S	432	6	1	4	96445000	60736000	50611000	86359000	59009000	76340000	0	0	0	0	0	1.71946e+07	4.48529e+06	0	7.76152e+06	0	3.1371e+06	4.90968e+06
SRC8	S	405	6	6	6	255930000	229170000	241670000	245450000	205840000	219620000	1.60648e+08	1.68797e+08	1.56326e+08	1.7268e+08	1.74041e+08	1.83244e+08	3.62184e+07	4.29769e+07	4.38135e+07	3.2979e+07	6.03555e+07	4.8118e+07
SRC8	S	417	4	4	2	8998200	0	170230000	8870600	11054000	0	6.74714e+06	0	8.0444e+06	0	5.03541e+06	3.79815e+06	0	2.24029e+06	0	0	0	3.50555e+06
SRC8	S	418	6	6	6	407590000	334440000	566400000	365350000	373250000	306710000	2.12859e+08	1.51511e+08	2.26773e+08	1.74654e+08	1.99201e+08	1.83923e+08	5.71837e+07	9.02116e+07	7.02974e+07	5.84585e+07	5.28489e+07	7.96171e+07
SRC8	S	261	5	6	5	11434000	20533000	18963000	8816600	17562000	0	8.63995e+06	9.36824e+06	7.36423e+06	7.04624e+06	1.47234e+07	1.05339e+07	2.64559e+06	2.71644e+06	0	3.1646e+06	3.06089e+06	3.20142e+06
TRI25	S	97	5	6	5	55067000	54962000	37191000	49132000	0	45829000	1.58352e+07	1.86231e+07	1.35881e+07	1.54161e+07	1.00291e+07	2.4231e+07	9.77555e+06	0	4.88498e+06	3.93436e+06	7.6711e+06	4.02782e+06
TRI25	S	100	6	6	6	206300000	214870000	196210000	219000000	213130000	181540000	8.2391e+07	7.25765e+07	7.64355e+07	7.11656e+07	7.76618e+07	1.02761e+08	2.61902e+07	2.67705e+07	2.94693e+07	2.82807e+07	4.10566e+07	2.53676e+07
FLNC	S	2233	6	6	6	109810000	103430000	101290000	92930000	103130000	100200000	1.76673e+07	1.00998e+07	1.88875e+07	1.37404e+07	1.69452e+07	2.12057e+07	5.25926e+06	6.91322e+06	4.42121e+06	4.41421e+06	3.6582e+06	7.54315e+06
PDE3A	S	312	4	6	4	0	35331000	38992000	47268000	42496000	0	6.86867e+06	6.72978e+06	7.93957e+06	8.44414e+06	7.88243e+06	1.03664e+07	2.56239e+06	0	2.3932e+06	2.28623e+06	3.14292e+06	0
GRB7	S	368	3	2	1	21050000	30060000	0	0	21723000	0	9.13134e+06	0	0	6.81966e+06	0	0	0	0	1.92227e+06	0	0	0
RBM39	S	136	6	6	6	1698900000	1319900000	1615600000	1771100000	1451500000	1354700000	8.66434e+08	8.42436e+08	9.91435e+08	7.95231e+08	7.91276e+08	9.47505e+08	2.28068e+08	2.19147e+08	2.37968e+08	2.93318e+08	3.14106e+08	2.60994e+08
RBM39	S	97	6	6	6	433900000	181180000	449330000	434170000	144870000	226330000	4.48557e+07	4.2691e+07	4.07549e+07	3.52477e+07	4.844e+07	6.32542e+07	1.26954e+07	1.68475e+07	1.04623e+07	1.14852e+07	1.31079e+07	1.4915e+07
SPRL1	S	198	3	6	4	0	0	12637000	20089000	0	30994000	1.31462e+07	1.88897e+07	1.37782e+07	1.1974e+07	1.56671e+07	2.5855e+07	2.74487e+06	0	2.84275e+06	3.30513e+06	4.36434e+06	0
KPRA	S	215	6	6	3	175650000	139150000	151420000	144010000	141330000	145210000	2.17094e+07	4.20845e+06	2.49562e+07	8.43711e+06	1.78381e+07	3.3795e+07	0	2.29343e+06	1.63077e+07	0	0	6.30659e+06
MCM6	S	762	4	1	1	9755400	0	7379900	6209500	0	8227300	0	0	9.87501e+06	0	0	0	0	0	0	0	0	2.50693e+06
MCM6	S	13	6	6	5	17011000	14703000	21591000	18312000	14690000	19359000	9.46296e+06	1.31868e+07	1.26179e+07	1.54537e+07	8.49645e+06	1.38024e+07	3.13104e+06	3.94555e+06	4.27066e+06	0	1.9439e+06	4.59063e+06
ITPR3	S	934	5	1	4	24031000	23723000	21711000	24723000	0	21708000	0	0	0	0	2.88658e+06	0	5.94466e+06	2.84858e+06	5.79434e+06	0	1.10489e+06	0
ITPR3	S	2670	6	5	2	14443000	13356000	10725000	11156000	14554000	12097000	4.377e+06	0	7.81804e+06	3.19051e+06	3.51839e+06	4.50952e+06	1.19933e+06	2.0212e+06	0	0	0	0
ITPR3	S	1832	6	6	1	9237200	14846000	11476000	9246700	11668000	12783000	5.34088e+06	4.52754e+06	4.61061e+06	4.75038e+06	6.05709e+06	4.63808e+06	0	1.57449e+06	0	0	0	0
ITPR1	S	1598	1	2	1	23498000	0	0	0	0	0	0	2.97075e+06	6.50079e+06	0	0	0	0	0	0	0	1.87135e+06	0
RASA3	S	809	3	1	1	11006000	0	10134000	10449000	0	0	0	4.3981e+06	0	0	0	0	1.1838e+06	0	0	0	0	0
IRF3	S	175	4	1	3	18743000	0	17946000	15289000	0	16313000	7.79409e+06	0	0	0	0	0	0	1.88606e+06	4.79921e+06	0	0	6.79506e+06
TRIPC	S	312	6	6	4	28533000	30526000	36276000	27480000	28948000	32711000	1.9243e+07	1.35811e+07	1.99425e+07	1.59237e+07	1.55442e+07	1.66936e+07	4.48273e+06	7.64896e+06	8.26515e+06	0	0	7.16351e+06
TRIPC	S	1016	2	4	3	0	0	0	86782000	52027000	0	5.6002e+07	3.58872e+07	5.77667e+07	0	0	5.63932e+07	0	1.36798e+07	1.24435e+07	0	0	1.2828e+07
PUM1	S	709	3	6	5	103240000	99234000	0	81844000	0	0	1.94683e+07	1.67863e+07	1.22271e+07	1.483e+07	1.76306e+07	1.7388e+07	3.79546e+06	4.50324e+06	4.41981e+06	3.25455e+06	0	4.19165e+06
MDC1	S	1775	5	5	4	30904000	29473000	0	41979000	26703000	20933000	1.79381e+07	3.81749e+06	2.89888e+06	0	5.75491e+06	2.20114e+07	6.09381e+06	4.05741e+06	0	1.64939e+06	0	2.67938e+06
MDC1	S	485	6	3	1	9536600	36453000	9971400	30449000	29015000	66535000	6.65704e+06	0	6.07093e+06	6.32585e+06	0	0	0	2.18399e+06	0	0	0	0
MDC1	S	793	6	6	6	122940000	154310000	128170000	156580000	158680000	162020000	5.67096e+07	3.55927e+07	4.43656e+07	5.93028e+07	4.66709e+07	6.50364e+07	1.24729e+07	9.72334e+06	1.52308e+07	1.68643e+07	1.38099e+07	2.00302e+07
MDC1	S	329	6	5	4	20431000	19101000	20794000	19502000	16519000	16461000	8.08681e+06	8.50084e+06	9.42296e+06	1.56075e+07	7.29962e+06	0	1.44606e+06	3.64258e+06	2.77727e+06	0	1.62679e+06	0
MDC1	S	780	6	6	3	63871000	67810000	56892000	63252000	70324000	63934000	3.42016e+07	3.24545e+07	3.55377e+07	3.87265e+07	3.42104e+07	4.13702e+07	9.38379e+06	1.00151e+07	0	0	1.09979e+07	0
MDC1	S	376	6	3	3	46576000	51037000	51770000	54502000	48792000	42854000	3.43884e+07	0	2.7167e+07	3.02964e+07	0	0	6.13902e+06	6.94025e+06	0	0	3.21913e+06	0
MDC1	S	299	6	6	5	77703000	174490000	119170000	173440000	97540000	168690000	6.69462e+07	4.36074e+07	5.96083e+07	6.18872e+07	3.86847e+07	6.77988e+07	8.23392e+06	3.44379e+06	1.70188e+07	8.09991e+06	1.08961e+07	0
KANK1	S	325	6	5	5	23783000	21563000	17346000	22184000	24447000	24859000	8.81928e+06	0	9.51307e+06	8.98827e+06	9.52669e+06	9.00102e+06	3.98517e+06	3.58246e+06	4.19328e+06	1.80971e+06	733784	0
RRP1B	S	732	6	3	2	18073000	20099000	14345000	13486000	5364900	15627000	5.57976e+06	0	1.03427e+07	0	5.14222e+06	0	2.4475e+06	1.8287e+06	0	0	0	0
NCOA6	S	114	2	6	4	0	0	296120000	291610000	0	0	1.15377e+08	6.47266e+07	9.86403e+07	7.20666e+07	8.93927e+07	9.72162e+07	2.92712e+07	0	0	3.86888e+07	3.69735e+07	4.07676e+07
UBP10	S	576	6	6	6	172120000	154570000	140010000	165390000	167510000	149430000	1.07723e+08	9.87457e+07	1.04585e+08	9.21507e+07	9.38868e+07	1.22816e+08	2.10687e+07	2.49714e+07	3.14222e+07	2.42396e+07	1.77333e+07	2.8001e+07
RFTN1	S	199	6	6	5	71572000	55876000	56964000	44617000	58319000	65163000	3.54586e+07	2.45101e+07	2.68198e+07	2.37211e+07	2.73758e+07	3.33313e+07	8.17192e+06	7.13765e+06	1.0188e+07	7.31989e+06	7.38398e+06	0
2A5D	S	573	6	6	2	49638000	39508000	51132000	46942000	50862000	36593000	1.016e+07	9.31023e+06	7.48554e+06	943615	7.78508e+06	9.76469e+06	1.64876e+06	2.04917e+06	0	0	0	0
PTCA	S	99	6	6	6	33652000	28356000	44265000	39339000	35515000	29698000	2.20202e+07	2.52485e+07	2.14675e+07	3.4017e+07	1.83244e+07	3.37445e+07	7.9461e+06	8.03186e+06	5.85773e+06	8.37002e+06	8.86875e+06	9.81796e+06
NAA30	S	39	6	6	5	47141000	28047000	31122000	38673000	27651000	26663000	2.18589e+07	2.30948e+07	2.32025e+07	2.44068e+07	2.46309e+07	3.16677e+07	7.55504e+06	7.84076e+06	1.33825e+07	9.21809e+06	5.70415e+06	0
CHD4	S	1570	4	3	3	20812000	17023000	18227000	0	27059000	0	0	0	1.15241e+07	9.65679e+06	0	1.14597e+07	2.22939e+06	2.27124e+06	2.23158e+06	0	0	0
CHD4	S	1602	1	3	3	0	0	0	8436400	0	0	0	0	1.13949e+07	9.44318e+06	0	1.29471e+07	3.90523e+06	0	0	5.35714e+06	3.8514e+06	0
CHD4	S	515	3	1	3	0	14171000	0	14323000	0	15595000	0	0	1.1679e+07	0	0	0	0	6.36462e+06	8.1358e+06	3.67078e+06	0	0
LASP1	S	146	6	6	6	84053000	96533000	75747000	124340000	123840000	161780000	4.83125e+07	5.20067e+07	3.57223e+07	4.67346e+07	5.21166e+07	6.47595e+07	1.23081e+07	8.39728e+06	1.70463e+07	1.08849e+07	1.55009e+07	7.21315e+06
NFAC4	S	289	6	3	4	25604000	23263000	19147000	19555000	17494000	20980000	1.65758e+07	0	1.57943e+07	0	0	1.40142e+07	2.77354e+06	6.94468e+06	0	3.88263e+06	0	6.15767e+06
NFIX	S	265	5	4	4	0	15246000	1349100	17133000	19297000	17569000	0	1.02011e+07	9.28935e+06	9.10013e+06	0	9.47263e+06	2.75116e+06	431214	2.84718e+06	0	2.06795e+06	0
ZN638	S	1100	4	2	2	15219000	13645000	12761000	0	11352000	0	0	5.36483e+06	0	0	0	7.09942e+06	0	3.14339e+06	2.11268e+06	0	0	0
NOLC1	S	698	6	4	1	138280000	124490000	128420000	138160000	111100000	166330000	0	6.85988e+06	9.39286e+06	5.19496e+06	0	1.71234e+07	0	0	4.17207e+06	0	0	0
NUMA1	S	169	6	6	6	287240000	337340000	280220000	303680000	274850000	267740000	1.82183e+08	1.4541e+08	2.01546e+08	1.8148e+08	1.76537e+08	2.1424e+08	5.8032e+07	4.60485e+07	6.2376e+07	5.9668e+07	5.12618e+07	5.99383e+07
NUMA1	S	395	6	6	4	23388000	12247000	24213000	19110000	18725000	24286000	9.9427e+06	9.32847e+06	1.43659e+07	1.32818e+07	1.16155e+07	1.42377e+07	0	1.90011e+06	0	5.43638e+06	3.01451e+06	4.36318e+06
NUMA1	S	1757	6	6	6	142140000	139100000	143000000	116380000	139580000	155840000	1.15136e+08	8.70104e+07	1.01686e+08	9.51878e+07	1.0638e+08	1.17595e+08	3.24546e+07	3.52326e+07	3.61182e+07	4.17743e+07	3.66985e+07	4.55591e+07
COJA1	S	81	6	2	1	10714000	10530000	10016000	9164900	8475700	8434000	0	2.99074e+06	0	0	0	2.9024e+06	0	0	1.13848e+06	0	0	0
GAPD1	S	902	6	6	4	28797000	28397000	22997000	30764000	36971000	31368000	8.17559e+06	8.17757e+06	7.55279e+06	8.47974e+06	6.86032e+06	8.75401e+06	2.35102e+06	2.86885e+06	3.22542e+06	0	0	2.55913e+06
AT7L3	S	281	6	5	1	13106000	12410000	12391000	10891000	14772000	10144000	0	5.7092e+06	8.40085e+06	8.21054e+06	8.52567e+06	7.415e+06	0	0	2.18031e+06	0	0	0
SEPT2	S	218	6	6	6	50404000	52874000	70308000	51413000	52204000	58159000	3.21996e+07	2.6099e+07	3.63553e+07	4.37371e+07	3.30654e+07	2.7167e+07	1.14314e+07	1.43687e+07	1.65932e+07	1.10941e+07	6.87873e+06	1.65077e+07
SART3	S	10	3	4	4	39271000	0	28270000	0	0	28301000	2.70308e+07	2.29234e+07	2.44661e+07	2.65714e+07	0	0	1.00617e+07	8.79417e+06	7.4758e+06	0	0	9.13606e+06
SUZ12	S	546	1	1	1	0	0	0	0	0	17583000	0	0	0	0	1.45217e+07	0	0	0	0	2.62369e+06	0	0
SNX17	S	421	6	2	1	5981200	6508300	9644100	9388600	8743400	8727400	0	2.97514e+06	0	0	0	4.05483e+06	0	0	0	1.47179e+06	0	0
RB3GP	S	537	6	3	2	81527000	76622000	94348000	91994000	99347000	73304000	0	5.18133e+07	0	4.81411e+07	4.83301e+07	0	0	0	960099	0	0	1.63208e+07
ARHG6	S	684	6	6	6	17717000	11665000	16415000	14001000	14333000	16263000	1.88743e+07	8.46348e+06	1.25438e+07	1.45285e+07	1.17894e+07	1.12103e+07	2.94926e+06	5.67502e+06	6.27815e+06	3.90663e+06	3.64445e+06	5.34712e+06
ARHG6	S	640	6	6	5	36788000	29552000	30859000	34036000	40458000	40779000	1.06145e+07	9.31946e+06	1.09916e+07	7.07239e+06	6.68187e+06	1.25873e+07	3.88822e+06	3.66962e+06	3.94368e+06	0	3.47292e+06	3.32517e+06
DPOD3	S	307	6	6	6	54151000	55541000	44340000	85869000	56676000	48188000	2.6978e+07	2.60242e+07	1.93615e+07	2.89625e+07	1.49236e+07	3.11337e+07	6.53661e+06	7.29798e+06	5.69902e+06	4.08748e+06	6.85146e+06	6.37534e+06
ACAP2	S	521	6	6	5	19715000	20838000	20034000	14085000	22505000	19592000	1.18212e+07	6.89108e+06	1.09624e+07	8.20306e+06	9.92842e+06	1.07007e+07	3.53724e+06	5.20705e+06	7.4793e+06	4.35176e+06	0	7.16934e+06
BRD3	S	263	6	6	6	50921000	44847000	48323000	59366000	57916000	50033000	2.8323e+07	3.07931e+07	2.90548e+07	2.56045e+07	2.49628e+07	4.09241e+07	9.20178e+06	9.57233e+06	9.64481e+06	8.33529e+06	1.0873e+07	9.07523e+06
PEA15	S	116	6	6	6	315310000	258020000	191860000	284090000	267980000	245670000	1.00796e+08	9.67701e+07	8.68039e+07	8.9663e+07	1.16979e+08	1.20058e+08	1.83989e+07	1.75832e+07	2.21223e+07	1.96746e+07	2.35614e+07	1.95292e+07
PGM5	S	122	6	6	6	67606000	61262000	65784000	62079000	63238000	67326000	1.47891e+07	1.26559e+07	1.81066e+07	1.43557e+07	2.44134e+07	2.21169e+07	5.6361e+06	5.3315e+06	1.28663e+07	6.48137e+06	4.90968e+06	9.41758e+06
KPCD1	S	205	6	6	1	29507000	33026000	28786000	35855000	31340000	32022000	8.12395e+06	8.13516e+06	1.50531e+07	6.89834e+06	1.11419e+07	1.32934e+07	0	0	0	0	0	2.66214e+06
KPCD1	S	208	5	5	1	0	16398000	17269000	23344000	19307000	19966000	8.12395e+06	8.13516e+06	0	6.89834e+06	1.11419e+07	8.57952e+06	0	0	0	0	0	2.66214e+06
KPCD1	S	249	6	3	1	23605000	19036000	18762000	21911000	22453000	14089000	3.24743e+06	0	4.08604e+06	4.77895e+06	0	0	1.25603e+06	0	0	0	0	0
KPCD1	S	742	6	6	3	17520000	14606000	15232000	16808000	17013000	12893000	7.21699e+06	8.71137e+06	5.0275e+06	6.31047e+06	9.17156e+06	9.15793e+06	3.15504e+06	0	2.10643e+06	0	2.76258e+06	0
KPCD1	S	397	6	6	1	25298000	22155000	17644000	24418000	20189000	24090000	7.21699e+06	8.36854e+06	1.36114e+07	7.11041e+06	3.63069e+06	1.30791e+07	2.3678e+06	0	0	0	0	0
PLEC	S	1435	6	6	6	15640000	15359000	17792000	23347000	18096000	17037000	1.028e+07	1.17687e+07	9.12299e+06	1.13309e+07	7.37038e+06	1.54579e+07	4.50557e+06	5.10987e+06	4.31074e+06	3.5729e+06	5.50466e+06	4.24409e+06
PLEC	S	720	6	5	2	30596000	33415000	32406000	32217000	38807000	37357000	1.44124e+07	1.72311e+07	1.43957e+07	1.32611e+07	0	1.99399e+07	0	0	539979	0	5.99476e+06	0
PLEC	S	4613	6	6	1	149760000	23350000	133920000	25079000	25091000	27576000	1.52038e+07	1.97419e+06	1.44335e+07	4.2513e+06	1.3431e+07	1.99348e+07	5.32707e+06	0	0	0	0	0
PLEC	S	4618	6	1	1	14838000	23350000	16405000	19403000	148240000	172120000	0	1.97419e+06	0	0	0	0	0	0	5.6058e+06	0	0	0
PLEC	S	4642	4	1	1	10259000	0	0	24791000	19702000	14022000	0	0	0	0	0	3.29533e+06	0	0	0	0	1.99174e+06	0
PLEC	S	1732	6	6	3	34275000	26658000	29793000	39722000	35695000	28347000	9.85941e+06	1.07273e+07	1.17815e+07	9.58273e+06	1.18581e+07	1.28671e+07	1.87848e+06	0	1.49097e+06	2.53093e+06	0	0
PLEC	S	4386	6	6	6	727540000	716150000	109460000	687210000	691490000	753050000	4.56116e+08	3.55575e+08	3.72277e+08	3.32215e+08	4.30998e+08	4.74774e+08	1.36736e+08	1.41863e+08	1.22734e+08	2.13885e+07	1.37609e+08	1.25561e+08
PLEC	S	4389	6	6	4	91667000	82894000	68401000	91698000	79135000	99636000	5.54834e+07	3.66959e+07	6.73483e+07	4.83587e+07	2.88943e+07	3.61113e+07	4.51955e+06	0	0	1.34969e+06	5.21871e+06	1.87389e+06
PLEC	S	4396	6	6	6	81504000	186830000	179810000	193090000	190970000	208950000	1.30958e+08	9.05222e+07	1.23724e+08	9.73349e+07	1.14894e+08	1.10151e+08	3.12824e+07	4.64587e+07	3.93809e+07	3.52233e+07	2.13267e+07	3.99915e+07
PCM1	S	1730	6	6	6	171250000	126390000	123440000	155000000	138330000	110030000	5.83139e+07	6.2986e+07	6.04522e+07	6.37508e+07	7.06733e+07	7.6864e+07	1.81202e+07	2.17833e+07	2.23857e+07	2.1887e+07	2.96487e+07	1.75592e+07
PCM1	S	1765	6	5	3	41017000	36693000	32338000	47232000	43035000	32585000	2.79845e+07	2.233e+07	2.59759e+07	2.86306e+07	1.51715e+07	0	0	3.4608e+06	4.70902e+06	0	1.96501e+06	0
PCM1	S	1768	6	5	3	41017000	36693000	32338000	47232000	43035000	32585000	2.79845e+07	2.233e+07	2.59759e+07	2.86306e+07	1.51715e+07	0	0	3.4608e+06	4.70902e+06	0	1.96501e+06	0
PCM1	S	65	6	6	6	114360000	116530000	116670000	140210000	133780000	119000000	7.29413e+07	8.35206e+07	7.03305e+07	8.59951e+07	7.93407e+07	9.98468e+07	2.10934e+07	2.0134e+07	1.99331e+07	1.82493e+07	2.12584e+07	2.37059e+07
PCM1	S	69	5	5	4	25746000	0	21506000	26461000	26434000	28991000	1.95388e+07	1.26407e+07	1.68325e+07	0	1.51603e+07	1.60033e+07	1.16898e+06	4.8069e+06	4.67663e+06	0	0	4.99777e+06
PCM1	S	93	6	6	2	31474000	26470000	22709000	29374000	26457000	25888000	1.23693e+07	6.57463e+06	1.22495e+07	8.18724e+06	1.15364e+07	9.77085e+06	0	3.98424e+06	3.42701e+06	0	0	0
TEBP	S	148	6	2	2	844730000	707640000	483030000	734300000	642870000	365350000	4.55677e+08	0	5.78194e+08	0	0	0	0	5.80483e+07	0	0	0	8.71633e+07
TEBP	S	151	6	2	2	844730000	707640000	483030000	734300000	642870000	365350000	4.55677e+08	0	5.78194e+08	0	0	0	0	5.80483e+07	0	0	0	8.71633e+07
RABE1	S	407	6	5	1	36619000	39591000	32067000	46971000	39736000	18586000	2.69956e+07	2.5176e+07	2.39629e+07	7.45873e+06	0	1.91121e+07	0	0	6.87127e+06	0	0	0
RABE1	S	410	5	4	1	12710000	15679000	11644000	18890000	14519000	0	1.05563e+07	6.70121e+06	1.01778e+07	7.45873e+06	0	0	0	0	2.55121e+06	0	0	0
RBP1	S	48	6	6	6	37561000	38216000	34486000	36273000	27698000	39982000	2.80922e+07	2.52265e+07	2.67077e+07	2.53342e+07	2.02238e+07	2.56067e+07	9.00392e+06	5.52773e+06	1.33279e+07	6.30426e+06	6.51307e+06	6.28095e+06
RBP1	S	62	6	6	6	61923000	72002000	34486000	68556000	62183000	67342000	4.19526e+07	3.00129e+07	4.26734e+07	4.08208e+07	3.66563e+07	4.10823e+07	1.25614e+07	5.52773e+06	1.67538e+07	8.91139e+06	6.51307e+06	8.39635e+06
RBP1	S	29	6	6	3	10495000	12774000	11899000	12219000	14006000	15718000	5.40285e+06	6.23377e+06	6.37662e+06	5.36659e+06	4.98245e+06	7.5607e+06	2.34542e+06	2.73835e+06	0	0	0	2.67659e+06
PCBP1	S	190	5	5	5	19375000	24229000	44144000	39702000	0	27602000	1.29389e+07	4.42689e+06	1.76276e+07	3.16304e+06	0	1.1959e+07	3.53748e+06	4.00964e+06	2.37968e+06	6.18423e+06	3.69852e+06	0
PCBP2	S	188	5	5	2	38048000	27878000	38893000	0	38117000	26758000	0	1.36951e+07	2.273e+07	1.55099e+07	1.78161e+07	2.32772e+07	0	0	9.40103e+06	0	5.61536e+06	0
PCBP2	S	189	5	4	5	448490000	0	343960000	380490000	352220000	297960000	7.50752e+07	0	0	4.26976e+07	6.7245e+07	7.26951e+07	1.59523e+07	0	2.67123e+07	1.06761e+07	1.86044e+07	2.43398e+07
TOM20	S	135	6	6	6	124090000	123400000	120640000	132310000	135750000	129840000	6.71088e+07	5.72107e+07	7.07524e+07	6.90976e+07	6.94163e+07	7.12183e+07	1.99811e+07	2.15749e+07	2.10797e+07	1.90624e+07	1.97121e+07	2.37712e+07
TOM20	S	138	6	6	3	17633000	28066000	8986300	21084000	29890000	17747000	6.57375e+06	5.58943e+06	1.16094e+07	7.38027e+06	1.09213e+07	8.44348e+06	3.77123e+06	0	0	2.31482e+06	2.00135e+06	0
RYR3	S	419	6	6	3	976170000	897420000	867400000	939280000	990730000	931150000	6.11554e+08	4.82488e+08	6.13972e+08	4.70797e+08	3.06656e+08	3.77617e+08	2.12002e+06	1.40098e+08	0	0	1.51043e+06	0
CNN3	S	323	6	6	1	40986000	38782000	30889000	42175000	35784000	32278000	6.21993e+06	3.82123e+06	4.65984e+06	3.70409e+06	3.91528e+06	6.04038e+06	0	0	0	0	0	1.16665e+06
SAFB1	S	383	5	1	5	25921000	18642000	0	164550000	28277000	25882000	0	0	0	0	0	1.91171e+07	3.77799e+06	4.2921e+06	1.178e+07	4.68572e+06	5.97099e+06	0
SAFB1	S	604	6	6	6	92704000	94626000	102680000	100670000	103170000	104810000	2.82768e+07	2.62088e+07	2.35255e+07	2.21498e+07	2.41804e+07	3.35159e+07	7.89063e+06	6.94794e+06	7.09709e+06	8.15631e+06	8.53292e+06	9.23837e+06
PP1R7	S	12	6	6	2	15091000	15852000	16969000	19834000	17957000	13850000	7.78661e+06	4.53282e+06	4.63786e+06	5.99116e+06	5.16485e+06	5.3378e+06	0	1.09473e+06	0	0	0	1.62821e+06
SF3A1	S	359	4	3	5	35200000	0	0	27293000	33035000	35631000	0	2.71362e+07	0	0	3.98868e+07	4.29218e+07	1.05367e+07	1.41427e+07	1.81665e+07	0	1.16316e+07	1.75254e+07
SF3A1	S	320	5	1	1	14013000	15056000	9543800	10331000	0	17574000	0	5.52746e+06	0	0	0	0	0	0	0	0	1.84504e+06	0
SF3A1	S	329	6	6	6	101280000	108870000	107600000	104080000	121400000	117880000	9.93171e+07	8.65643e+07	1.08822e+08	7.75189e+07	8.93575e+07	1.21432e+08	2.72856e+07	3.09095e+07	3.87866e+07	2.97396e+07	4.2611e+07	4.38299e+07
SKIV2	S	256	6	6	6	152370000	131580000	132580000	174390000	124950000	115080000	5.18463e+07	5.81798e+07	5.02596e+07	5.36967e+07	5.30242e+07	6.24366e+07	1.29774e+07	1.46577e+07	1.48022e+07	1.36838e+07	1.77482e+07	1.47544e+07
NCOA2	S	29	4	6	5	8751500	9554900	8384800	0	7523700	0	5.02794e+06	3.9344e+06	4.31151e+06	4.72115e+06	5.22946e+06	6.01863e+06	1.52751e+06	2.08874e+06	1.76694e+06	1.79948e+06	0	2.21282e+06
NCOA2	S	699	2	3	3	0	0	18531000	13141000	0	0	1.16696e+07	0	1.1151e+07	0	0	1.41505e+07	4.02269e+06	0	3.65144e+06	0	2.48735e+06	0
SF01	S	80	6	6	6	276880000	320510000	229300000	276800000	293950000	289030000	2.41431e+08	1.62525e+08	2.39629e+08	1.4565e+08	1.59919e+08	1.7619e+08	3.10237e+07	3.34195e+07	5.05207e+07	2.45099e+07	2.53885e+07	3.18627e+07
SF01	S	82	6	6	6	276880000	320510000	229300000	276800000	293950000	289030000	2.41431e+08	1.62525e+08	2.39629e+08	1.4565e+08	1.59919e+08	1.7619e+08	3.10237e+07	3.34195e+07	5.05207e+07	2.45099e+07	2.53885e+07	3.18627e+07
CIP4	S	296	6	6	6	77983000	93199000	95319000	102860000	86240000	86043000	4.65588e+07	3.94056e+07	3.97396e+07	4.77455e+07	5.33561e+07	5.64525e+07	1.29816e+07	1.38404e+07	1.49469e+07	1.6889e+07	1.76748e+07	2.00435e+07
TRIPB	S	1891	6	4	1	16531000	16282000	14365000	17980000	18909000	13638000	4.42777e+06	0	4.68643e+06	5.69052e+06	0	5.57998e+06	0	0	0	0	1.28686e+06	0
HMGN3	S	93	6	4	3	7790700	14367000	12058000	9339700	10622000	16547000	5.29869e+06	7.21875e+06	0	9.92358e+06	0	1.05284e+07	0	3.19093e+06	3.36619e+06	0	0	3.59271e+06
PTN14	S	465	5	2	2	8597200	10106000	6775100	7875100	0	6392600	3.53971e+06	0	0	3.52806e+06	0	0	0	1.35365e+06	988764	0	0	0
PTN14	S	314	6	5	4	15884000	18603000	13597000	17362000	19442000	14890000	1.05932e+07	1.08217e+07	0	9.7036e+06	6.96053e+06	1.51763e+07	1.05647e+06	0	4.55987e+06	1.6923e+06	0	2.03877e+06
PTN14	S	578	4	5	4	10405000	0	11206000	17669000	0	15335000	8.1912e+06	4.65434e+06	3.53927e+06	0	3.12634e+06	3.66497e+06	1.38285e+06	1.15395e+06	1.70325e+06	0	1.59528e+06	0
PTN14	S	809	4	3	1	3822900	17805000	0	9537100	0	9009200	0	6.61682e+06	0	1.27475e+07	0	1.08039e+07	0	0	0	0	0	1.89969e+06
PTN14	S	593	6	6	3	21563000	29372000	33248000	22255000	29990000	35395000	7.41785e+06	7.29874e+06	6.98228e+06	6.40607e+06	5.80282e+06	1.11951e+07	0	0	2.43911e+06	2.42513e+06	3.37667e+06	0
PTN14	S	594	6	5	4	26264000	41438000	48864000	39360000	48635000	46919000	9.37813e+06	1.2688e+07	1.388e+07	9.29418e+06	0	1.61545e+07	4.78337e+06	4.5114e+06	5.18142e+06	0	5.20356e+06	0
NAB2	S	6	6	6	6	25445000	21387000	21594000	23075000	26345000	26542000	1.58587e+07	1.2946e+07	1.45008e+07	1.68698e+07	1.62998e+07	1.51097e+07	6.19309e+06	4.6158e+06	6.49349e+06	4.37063e+06	5.04229e+06	5.2814e+06
NAB2	S	171	6	6	6	73367000	63610000	69672000	79198000	72906000	87467000	3.25446e+07	3.04656e+07	4.78422e+07	2.47232e+07	3.45049e+07	2.74879e+07	7.5597e+06	1.04808e+07	8.89368e+06	7.1162e+06	6.11315e+06	9.7907e+06
NAB2	S	479	6	1	1	38131000	39119000	35895000	39620000	44160000	37356000	3.01997e+06	0	0	0	0	0	0	0	1.83733e+06	0	0	0
MYLK	S	365	6	6	3	13787000	23616000	22009000	13035000	17564000	18276000	1.05616e+07	8.78609e+06	1.27805e+07	1.14239e+07	9.59108e+06	9.15925e+06	2.27236e+06	3.87657e+06	0	0	0	3.99659e+06
MYLK	S	1438	4	6	6	8664600	5845700	25242000	16422000	0	0	4.51589e+07	5.56724e+07	4.88685e+07	7.2271e+07	2.7022e+07	1.0097e+08	2.74184e+07	3.26178e+07	3.94671e+07	3.14712e+07	1.67953e+07	4.69854e+07
MYLK	S	305	6	4	3	58992000	45626000	58687000	54393000	47899000	41113000	2.45804e+07	8.57402e+06	0	2.13635e+07	0	2.51913e+07	0	8.76993e+06	0	0	6.42964e+06	2.67775e+06
MYLK	S	1773	5	3	4	6119800	7685400	4620200	31475000	13977000	0	3.40741e+06	0	1.91441e+06	0	2.87119e+06	0	0	849423	2.48549e+06	1.10685e+06	2.61786e+06	0
MYLK	S	1779	6	6	6	20787000	30767000	40867000	48102000	42139000	43731000	2.40486e+07	2.42771e+07	2.06596e+07	2.24421e+07	9.34121e+06	3.82057e+06	7.05748e+06	6.64544e+06	7.29705e+06	6.72305e+06	7.8918e+06	4.59926e+06
MYLK	S	1760	5	6	1	20929000	22578000	22115000	21507000	0	19773000	5.95797e+06	4.46293e+06	5.77623e+06	5.64393e+06	7.78925e+06	8.86191e+06	0	0	799854	0	0	0
HERC1	S	1428	6	3	1	20516000	29754000	22796000	28150000	19417000	22358000	0	0	5.44922e+06	0	4.93806e+06	8.82697e+06	0	0	0	0	2.06893e+06	0
MLF2	S	238	6	6	6	39933000	55439000	58335000	57653000	55868000	58909000	2.97668e+07	2.89405e+07	3.4006e+07	2.52397e+07	3.00415e+07	3.72651e+07	1.03698e+07	8.08989e+06	9.39031e+06	9.10017e+06	1.00732e+07	1.17765e+07
ZKSC8	S	12	6	3	3	23054000	19161000	20582000	19184000	18243000	22973000	0	3.86056e+06	1.88187e+07	0	0	1.50865e+07	4.89407e+06	9.65459e+06	0	0	3.04527e+06	0
ITSN1	S	315	6	3	1	50292000	48460000	49897000	45285000	49340000	44906000	2.69912e+07	0	0	0	2.22048e+07	3.18523e+07	0	0	1.17008e+07	0	0	0
STK11	S	31	5	2	2	0	20397000	18523000	13349000	23809000	16423000	0	5.21825e+06	0	0	0	7.66509e+06	0	0	0	2.42629e+06	2.26048e+06	0
ZYX	S	267	6	6	6	24350000	27262000	32808000	36441000	33301000	27369000	7.4484e+06	1.06967e+07	8.29602e+06	6.88537e+06	7.07722e+06	1.36191e+07	3.74373e+06	2.71061e+06	2.44074e+06	1.87163e+06	3.74909e+06	3.52909e+06
ZYX	S	308	4	2	2	0	54330000	0	45403000	61856000	64348000	0	2.40112e+07	0	0	0	2.21432e+07	6.26371e+06	0	0	0	2.92782e+06	0
ZYX	S	344	6	6	6	193330000	233060000	245790000	255990000	217520000	230290000	1.08213e+08	7.70025e+07	1.07462e+08	8.83466e+07	1.09492e+08	1.01743e+08	3.25852e+07	3.28858e+07	2.8875e+07	2.84229e+07	3.38996e+07	3.38063e+07
SEPT7	S	334	6	4	2	12496000	15163000	12910000	14386000	13877000	11989000	5.34945e+06	0	3.80101e+06	3.7709e+06	0	7.83123e+06	1.95008e+06	1.97396e+06	0	0	0	0
CCDC6	S	240	6	6	6	145860000	159570000	144270000	139100000	153660000	184340000	1.10022e+08	8.80148e+07	9.88315e+07	9.83919e+07	9.83106e+07	1.13705e+08	2.7253e+07	2.99167e+07	3.2133e+07	2.5039e+07	2.53e+07	3.27856e+07
CCDC6	S	244	6	6	6	331890000	406570000	402880000	388410000	418530000	391500000	2.30135e+08	2.11607e+08	2.13818e+08	2.3297e+08	2.19244e+08	2.48309e+08	6.99502e+07	6.71839e+07	6.76709e+07	6.60979e+07	7.00015e+07	7.73146e+07
CCDC6	S	323	6	5	4	15087000	11447000	16031000	11296000	14150000	10501000	6.32564e+06	4.92619e+06	8.08044e+06	1.09969e+07	0	1.23887e+07	3.06648e+06	2.0449e+06	1.57978e+06	0	2.53396e+06	0
PKN1	S	916	6	6	6	55992000	53778000	46411000	26612000	53910000	46028000	2.29278e+07	4.19658e+07	4.05681e+07	2.47013e+07	5.20089e+07	3.09469e+07	1.36694e+07	1.35456e+07	1.11785e+07	2.26709e+07	1.4554e+07	1.59649e+07
PKN2	S	583	6	6	3	76430000	70776000	71090000	68287000	79856000	79763000	4.2847e+07	3.27468e+07	4.06538e+07	3.83903e+07	4.05483e+07	4.82422e+07	1.21331e+07	0	0	1.24375e+07	9.96036e+06	0
TAF12	S	51	5	6	6	0	109180000	97586000	109190000	106730000	95224000	4.99717e+07	4.00495e+07	5.15694e+07	4.36514e+07	5.30616e+07	5.35868e+07	1.28714e+07	1.24836e+07	1.53028e+07	1.60702e+07	1.44713e+07	1.97552e+07
MK14	S	2	6	5	1	56071000	52456000	46239000	50943000	50505000	53945000	8.23713e+06	4.87784e+06	6.92273e+06	4.89894e+06	0	7.54488e+06	0	0	0	0	2.48246e+06	0
OCLN	S	313	5	4	4	12761000	9293200	10822000	7668800	0	15839000	0	5.76085e+06	8.8518e+06	6.8935e+06	1.13624e+07	0	0	5.51188e+06	1.99352e+06	2.55797e+06	2.53023e+06	0
SRSF7	S	192	6	3	1	18712000	21667000	21073000	19337000	26407000	28800000	4.6539e+06	2.75626e+06	0	0	0	5.14353e+06	0	4.8111e+06	0	0	0	0
SMN	S	28	3	1	3	0	0	14393000	16628000	0	17919000	0	0	0	5.06882e+06	0	0	0	1.6284e+06	2.04325e+06	0	1.01927e+06	0
DREB	S	142	6	6	6	234040000	325640000	203210000	297660000	269340000	376930000	7.03744e+07	6.92251e+07	6.61242e+07	5.61536e+07	5.82941e+07	8.04835e+07	2.14616e+07	2.50413e+07	2.37898e+07	2.0629e+07	1.9542e+07	2.1347e+07
DREB	S	339	5	6	3	61874000	69303000	0	68823000	65022000	65505000	5.42944e+07	4.0823e+07	4.12604e+07	4.57171e+07	4.02451e+07	5.46131e+07	1.51457e+07	0	1.52324e+07	0	1.39425e+07	0
IF16	S	106	5	6	4	0	104020000	104800000	115210000	105120000	84133000	7.13282e+07	6.95372e+07	6.18653e+07	6.84757e+07	6.85153e+07	7.64728e+07	2.35661e+07	2.11985e+07	0	2.18236e+07	2.44866e+07	0
IF16	S	153	6	6	6	61162000	48244000	54837000	75688000	73694000	53818000	2.3675e+07	2.77032e+07	1.1627e+07	2.7356e+07	3.06349e+07	3.61992e+07	1.20674e+07	7.67972e+06	8.22786e+06	7.79485e+06	1.04255e+07	1.20979e+07
RTN1	S	487	3	3	4	0	14683000	0	0	16787000	16636000	0	0	0	9.96622e+06	9.81898e+06	7.97319e+06	2.63837e+06	0	2.45216e+06	2.99121e+06	0	4.37506e+06
RTN1	S	350	2	3	2	0	16161000	15775000	0	0	0	0	7.43939e+06	0	6.47463e+06	0	9.32847e+06	0	3.19722e+06	2.00461e+06	0	0	0
RTN1	S	352	3	3	2	15531000	0	0	14525000	14848000	0	9.06321e+06	7.43939e+06	6.18697e+06	0	0	0	0	0	0	2.27085e+06	0	3.1597e+06
F263	S	461	6	2	2	11712000	12542000	14032000	12330000	13887000	11784000	0	0	3.46389e+06	6.47661e+06	0	0	845112	1.3959e+06	0	0	0	0
TPD53	S	137	6	4	2	57695000	71572000	59398000	77269000	71166000	55081000	0	7.95693e+06	1.07527e+07	1.07782e+07	0	1.01126e+07	0	2.73951e+06	2.78752e+06	0	0	0
HNRL2	S	161	6	6	6	385170000	402150000	294270000	385950000	395000000	405640000	9.91611e+07	6.19576e+07	7.10601e+07	5.73426e+07	9.99874e+07	4.39019e+07	5.81042e+06	8.27097e+06	1.06847e+07	7.41101e+06	1.00878e+07	1.033e+07
HNRL2	S	185	6	5	6	40303000	18952000	26275000	19814000	42548000	25461000	3.10084e+07	4.92179e+06	1.51434e+07	3.68387e+07	0	1.71984e+07	2.94273e+06	6.14462e+06	4.11008e+06	2.38434e+06	6.13996e+06	8.65317e+06
HNRL2	S	228	2	6	6	0	0	6789100	8559700	0	0	1.37723e+07	2.29651e+07	1.61103e+07	3.58894e+07	2.15261e+07	5.33099e+07	2.54119e+07	1.92819e+07	1.05565e+07	1.83784e+07	7.56553e+06	2.55866e+07
PDS5A	S	1305	6	6	6	47124000	47317000	38767000	58909000	56110000	46419000	2.91053e+07	2.76703e+07	2.30662e+07	2.85427e+07	2.39958e+07	4.1557e+07	1.04938e+07	8.22762e+06	7.43712e+06	6.12574e+06	1.27563e+07	7.66877e+06
QSER1	S	1348	5	4	1	10814000	10095000	9528000	8867500	0	12239000	8.24921e+06	0	8.58479e+06	9.61877e+06	5.85315e+06	0	0	0	0	0	0	2.75396e+06
RHG31	S	1178	6	3	1	13132000	14018000	10267000	12495000	11924000	14110000	4.33701e+06	0	0	4.08802e+06	0	4.68599e+06	0	1.25055e+06	0	0	0	0
AAK1	S	637	6	3	2	99456000	63794000	65569000	83893000	77023000	89067000	1.195e+07	1.65347e+07	1.92066e+07	0	0	0	1.86865e+06	0	1.98305e+06	0	0	0
AAK1	S	623	3	6	5	0	0	51467000	43284000	0	42818000	2.94767e+07	1.80478e+07	2.6466e+07	2.273e+07	2.22773e+07	2.1369e+07	6.63775e+06	9.50498e+06	9.07476e+06	5.81741e+06	6.9265e+06	0
SHRM1	S	188	2	4	1	3570200	0	3609400	0	0	0	1.55115e+06	2.72461e+06	3.04305e+06	0	0	3.30808e+06	764337	0	0	0	0	0
LRRF1	S	120	4	1	2	11061000	0	3563100	0	10033000	5718000	0	0	2.7178e+06	0	0	0	0	2.72343e+06	2.19499e+06	0	0	0
EMAL3	S	176	6	6	6	42566000	44804000	41568000	32342000	38176000	34520000	1.6236e+07	1.20849e+07	1.81974e+07	1.1256e+07	1.11224e+07	1.45102e+07	4.16508e+06	6.35343e+06	6.75358e+06	4.18396e+06	5.01875e+06	5.08377e+06
EMAL3	S	198	4	5	2	7214000	0	5436800	16121000	11362000	0	3.55597e+06	4.75807e+06	973920	3.38785e+06	0	3.74607e+06	0	1.06833e+06	0	0	1.1447e+06	0
EMAL3	S	887	2	4	2	5372500	0	7086300	0	0	0	0	0	3.80958e+06	4.26251e+06	4.85279e+06	3.94847e+06	1.6369e+06	1.94672e+06	0	0	0	0
RPA43	S	316	3	3	1	0	25398000	0	32014000	21872000	0	3.61641e+06	0	0	0	5.40329e+06	8.10021e+06	0	0	0	0	0	1.35992e+06
RPA43	S	328	6	6	6	53220000	88509000	55924000	82600000	65971000	54349000	1.92927e+07	1.66826e+07	1.49419e+07	1.67815e+07	2.31146e+07	3.29182e+07	4.82508e+06	4.14015e+06	4.77707e+06	5.13015e+06	6.12481e+06	6.18983e+06
MA7D1	S	544	6	6	6	44040000	50058000	41991000	25998000	44957000	53499000	4.69698e+07	3.75134e+07	3.10788e+07	4.49018e+07	2.38596e+07	4.65456e+07	1.65177e+06	3.80059e+06	9.27822e+06	2.90381e+06	6.65383e+06	8.52942e+06
MA7D1	S	548	6	6	6	18832000	50058000	25656000	25998000	44957000	53499000	4.69698e+07	3.75134e+07	3.10788e+07	4.49018e+07	2.38596e+07	4.65456e+07	1.65177e+06	3.80059e+06	9.27822e+06	2.90381e+06	6.65383e+06	3.67405e+06
MA7D1	S	552	6	6	2	18832000	21404000	41991000	42832000	28210000	31837000	2.51782e+07	1.44316e+07	5.6158e+07	2.36178e+07	9.3722e+06	2.07871e+07	1.02256e+07	1.09977e+07	0	0	0	0
MA7D1	S	460	6	6	6	22163000	24053000	22395000	28553000	36767000	18318000	1.24227e+07	1.3605e+07	1.08844e+07	9.97237e+06	1.39169e+07	1.90413e+07	4.42983e+06	3.5489e+06	3.82017e+06	3.90546e+06	5.15951e+06	5.8871e+06
MA7D1	S	113	6	6	6	60720000	41162000	46378000	58454000	57388000	51041000	3.17996e+07	1.97166e+07	2.11728e+07	2.54507e+07	1.31235e+07	4.53457e+07	8.88926e+06	9.9233e+06	7.56343e+06	4.76635e+06	1.02232e+07	5.54195e+06
MA7D1	S	116	5	6	6	34646000	22899000	28929000	34212000	0	23974000	2.08113e+07	1.97166e+07	1.44727e+07	1.73852e+07	1.31235e+07	3.10282e+07	5.38464e+06	6.86591e+06	4.69108e+06	4.76635e+06	6.64265e+06	5.54195e+06
MA7D1	S	366	4	2	2	12718000	0	10052000	10254000	12672000	0	0	0	0	0	5.83688e+06	7.69322e+06	0	1.77533e+06	0	0	3.3261e+06	0
GON4L	S	1268	4	4	2	21784000	0	19772000	13109000	18136000	0	1.35145e+07	0	1.16478e+07	1.33154e+07	0	1.55091e+07	0	6.83841e+06	0	0	7.07659e+06	0
RABL6	S	596	6	6	6	80741000	72073000	79365000	103620000	75869000	73337000	8.22504e+07	6.89746e+07	7.46093e+07	5.92237e+07	5.86282e+07	6.50518e+07	1.01051e+07	2.81968e+07	3.24826e+07	2.00156e+07	1.40161e+07	3.02383e+07
GLYR1	S	130	6	5	5	7986500	19297000	11406000	11709000	19888000	25417000	3.97726e+06	1.12982e+07	7.99077e+06	0	1.0115e+07	1.24948e+07	0	1.75834e+06	1.72404e+06	2.93994e+06	2.38714e+06	4.14318e+06
RIC1	S	1017	5	4	5	12495000	14603000	11492000	11005000	14451000	0	7.03876e+06	0	1.01436e+07	9.39901e+06	1.11406e+07	0	0	717400	3.05763e+06	3.92621e+06	4.27765e+06	3.12498e+06
VP26B	S	304	6	5	4	11659000	6399700	16119000	14361000	4604800	8501000	8.0222e+06	0	1.01972e+07	7.27523e+06	1.3994e+07	9.75327e+06	2.12388e+06	0	2.31231e+06	2.59385e+06	0	3.91805e+06
LARP7	S	337	6	5	1	74830000	70000000	51426000	77962000	61621000	67167000	3.43291e+07	0	2.38398e+07	1.91554e+07	2.19112e+07	1.89422e+07	0	2.48222e+06	0	0	0	0
LARP7	S	258	6	4	2	62881000	51232000	63532000	69753000	68618000	57584000	3.82694e+07	2.1242e+07	3.08832e+07	3.68014e+07	0	0	1.61171e+06	0	5.43358e+06	0	0	0
LARP7	S	261	6	6	6	95772000	116960000	97996000	116800000	146590000	141240000	5.32616e+07	7.37654e+07	6.43112e+07	7.29632e+07	3.6074e+07	7.01195e+07	3.25991e+06	1.10489e+06	1.24062e+07	1.40315e+07	1.50914e+07	1.25638e+07
TB10B	S	678	6	6	6	19991000	19218000	19857000	25274000	16742000	19641000	1.2964e+07	1.10936e+07	1.29598e+07	8.4837e+06	9.6146e+06	1.67993e+07	3.33799e+06	4.2068e+06	4.01174e+06	2.9397e+06	4.36993e+06	4.65775e+06
TB10B	S	132	5	4	4	0	48770000	40918000	41375000	40031000	23221000	1.58207e+07	0	1.99014e+07	9.30913e+06	0	4.06186e+07	4.64773e+06	2.52557e+06	4.87752e+06	0	0	6.39794e+06
TB10B	S	687	6	5	2	44624000	37646000	26212000	36501000	30100000	26724000	0	8.15186e+06	1.78275e+07	6.48694e+06	1.86053e+07	1.65769e+07	2.84299e+06	0	5.58646e+06	0	0	0
FIL1L	S	791	6	6	6	61546000	68296000	59882000	75433000	82556000	53637000	1.88391e+07	2.48441e+07	2.00232e+07	1.47759e+07	1.77654e+07	2.60924e+07	5.81042e+06	5.17769e+06	5.43008e+06	5.43451e+06	8.2733e+06	6.82536e+06
FIL1L	S	1049	4	4	4	29035000	34534000	30839000	0	0	28419000	2.17833e+07	0	1.66758e+07	0	1.65382e+07	2.27212e+07	6.01807e+06	4.59529e+06	0	4.52375e+06	0	5.44197e+06
ARI4B	S	675	6	3	3	26252000	20736000	25132000	23192000	23794000	17644000	6.14521e+06	6.56078e+06	0	0	9.36824e+06	0	0	911182	0	2.25551e+06	0	4.48553e+06
PDCD4	S	76	5	5	3	11703000	8614900	9823700	8772900	0	13489000	5.82018e+06	6.15971e+06	7.00316e+06	0	5.85512e+06	7.09107e+06	1.46181e+06	0	0	0	789063	2.09156e+06
PDCD4	S	457	6	5	2	17880000	5431900	17114000	15847000	2988600	6201200	5.9905e+06	5.17386e+06	0	4.06824e+06	6.56759e+06	7.36841e+06	0	0	0	0	1.22771e+06	2.59362e+06
PDCD4	S	94	6	6	6	362610000	438940000	422620000	458380000	457170000	444860000	1.71753e+08	1.73821e+08	1.63584e+08	1.78194e+08	1.88044e+08	2.37629e+08	6.36881e+07	6.04534e+07	5.92555e+07	6.06072e+07	6.6564e+07	7.10479e+07
FND3B	S	208	6	6	4	17277000	22143000	23667000	23428000	23683000	24583000	6.63682e+06	5.68261e+06	4.62885e+06	5.64591e+06	5.68591e+06	7.45917e+06	0	894006	0	1.65123e+06	2.25146e+06	2.38854e+06
CRTC2	S	613	6	6	6	58492000	48120000	58236000	62099000	44510000	57720000	2.77098e+07	1.66646e+07	2.61517e+07	2.67297e+07	2.83076e+07	2.84021e+07	7.37233e+06	7.87339e+06	1.22044e+07	7.91883e+06	5.5226e+06	1.19606e+07
CRTC2	S	136	6	1	1	9013700	12591000	7560200	7398100	11408000	5780700	0	0	2.12444e+06	0	0	0	0	1.14167e+06	0	0	0	0
NCBP3	S	25	5	6	5	10347000	0	11037000	10972000	10138000	12542000	8.12659e+06	6.59177e+06	7.58685e+06	8.80741e+06	8.96322e+06	1.1363e+07	4.31144e+06	3.06858e+06	2.40066e+06	3.59038e+06	3.07184e+06	0
PDLI3	S	89	6	6	3	41639000	57902000	31186000	62925000	55480000	59625000	1.66219e+07	1.00877e+07	1.27754e+07	1.07861e+07	1.27623e+07	1.58824e+07	2.9686e+06	4.51746e+06	3.96303e+06	0	0	0
PDLI3	S	93	5	3	4	0	54328000	33578000	55606000	38318000	53247000	0	0	1.33684e+07	1.49291e+07	0	1.22812e+07	0	2.3883e+06	0	2.92595e+06	4.01733e+06	3.03549e+06
PAR10	S	431	6	6	6	19943000	21177000	19671000	23300000	22495000	24359000	1.10461e+07	8.60281e+06	9.04629e+06	8.59951e+06	8.18504e+06	9.66163e+06	4.48483e+06	3.55775e+06	4.23616e+06	5.15928e+06	5.03063e+06	4.55404e+06
PAR10	S	1011	5	2	5	7808300	8178400	6649000	0	6418000	6022600	0	0	4.59962e+06	0	5.4e+06	0	1.90573e+06	1.70488e+06	2.1306e+06	1.87158e+06	0	3.15388e+06
SNUT2	S	82	6	6	4	79106000	101690000	109860000	119150000	127340000	120420000	5.31495e+07	4.63215e+07	5.22441e+07	6.5999e+07	3.92957e+07	8.8151e+07	2.12321e+07	2.06192e+07	2.13253e+07	1.92397e+07	0	0
COBL1	S	326	6	6	5	17855000	10026000	14241000	13544000	15903000	13755000	8.41491e+06	4.28207e+06	6.58693e+06	6.24652e+06	6.94185e+06	5.06947e+06	2.66237e+06	2.39273e+06	2.87119e+06	2.40881e+06	0	3.19419e+06
H1BP3	S	249	6	6	6	56385000	64821000	67692000	56588000	62896000	56097000	5.28462e+07	2.92613e+07	4.6561e+07	4.86861e+07	4.63039e+07	3.52367e+07	1.44571e+07	1.6482e+07	1.77181e+07	1.67887e+07	1.03535e+07	2.14295e+07
ZN326	S	270	6	6	6	16416000	14280000	14555000	15213000	16053000	17345000	9.01311e+06	1.31785e+07	7.31632e+06	7.45983e+06	1.11411e+07	1.67536e+07	4.4776e+06	6.17282e+06	4.26553e+06	5.63936e+06	3.50182e+06	5.9964e+06
PP6R3	S	617	6	6	5	77487000	73373000	55318000	58544000	74011000	66850000	2.52727e+07	2.21894e+07	2.06684e+07	1.88325e+07	1.86776e+07	2.61451e+07	4.06161e+06	4.72277e+06	5.73957e+06	2.1206e+06	0	6.7072e+06
FA76B	S	193	6	5	5	88673000	94897000	69127000	104290000	97476000	95277000	2.48221e+07	1.46058e+07	0	1.38512e+07	1.55811e+07	2.18312e+07	3.86934e+06	9.14771e+06	6.91252e+06	4.1525e+06	0	5.3096e+06
NHSL2	S	1072	6	6	4	12668000	13685000	14348000	23748000	20096000	16710000	1.3967e+07	1.18749e+07	1.20649e+07	1.31818e+07	1.00056e+07	1.57871e+07	0	3.31864e+06	3.07394e+06	2.93481e+06	0	4.96841e+06
NHSL2	S	576	6	1	2	18481000	11792000	9832100	15012000	13548000	15542000	0	0	0	0	0	1.24047e+07	1.94427e+06	0	0	0	1.40665e+06	0
TGO1	S	876	4	3	1	12827000	9922400	12301000	0	15886000	0	7.71695e+06	0	0	8.67248e+06	0	9.66031e+06	3.18091e+06	0	0	0	0	0
TGO1	S	727	6	6	4	12788000	13431000	13262000	12707000	17021000	12575000	1.32484e+07	6.4153e+06	9.023e+06	1.00306e+07	1.04185e+07	1.49722e+07	2.68638e+06	0	3.50835e+06	0	3.56078e+06	4.77195e+06
WDR44	S	96	6	5	4	15198000	11828000	15337000	17731000	16732000	12253000	1.23669e+07	0	9.92952e+06	8.79818e+06	7.44159e+06	9.23309e+06	3.77938e+06	3.66146e+06	0	3.17788e+06	0	5.08074e+06
WDR44	S	397	4	1	1	149110000	0	0	196290000	196590000	155450000	9.49658e+07	0	0	0	0	0	0	2.98002e+07	0	0	0	0
WDR44	S	403	5	5	1	4576100	0	7555300	8028700	10014000	7543800	3.20215e+06	0	3.65706e+06	6.78142e+06	3.64585e+06	7.94221e+06	1.63506e+06	0	0	0	0	0
WDR44	S	50	5	4	6	57370000	63378000	68615000	0	47664000	40799000	2.65099e+07	3.10128e+07	2.78131e+07	0	3.792e+07	0	1.04057e+07	8.24417e+06	8.20339e+06	9.31504e+06	1.3485e+07	9.66858e+06
WDR44	S	561	3	3	2	5700100	0	6800500	0	8989800	0	3.55399e+06	0	0	3.94737e+06	0	3.09645e+06	2.66727e+06	0	3.14246e+06	0	0	0
DOC11	S	440	6	1	1	15373000	18575000	10174000	23404000	15031000	13029000	0	0	0	3.52037e+06	0	0	0	1.06721e+06	0	0	0	0
DOC11	S	12	5	4	2	5420200	0	5239000	9101300	10939000	8164600	1.81519e+06	7.18864e+06	0	2.92635e+06	0	3.77068e+06	1.16861e+06	0	0	0	1.63818e+06	0
FGD3	S	128	5	3	4	20358000	20934000	22037000	20017000	19095000	0	1.35879e+07	0	1.9214e+07	0	0	2.00797e+07	5.33523e+06	4.8097e+06	5.25366e+06	0	6.37277e+06	0
PRC2B	S	613	5	4	3	0	8655300	10422000	10179000	14529000	11654000	4.29613e+06	4.59962e+06	0	0	5.09892e+06	5.50241e+06	0	1.43256e+06	0	0	2.09548e+06	1.41741e+06
PRC2B	S	388	5	6	3	0	32838000	25788000	29841000	31804000	28320000	2.41189e+07	1.79563e+07	1.85917e+07	2.10915e+07	1.32086e+07	1.87462e+07	0	1.95674e+06	0	4.62932e+06	0	5.81811e+06
TJAP1	S	300	6	6	6	52856000	39625000	44044000	47098000	46752000	38260000	2.74219e+07	2.43694e+07	2.76571e+07	3.3072e+07	2.74439e+07	4.06208e+07	1.04053e+07	8.04328e+06	6.9526e+06	9.73523e+06	8.81305e+06	1.24521e+07
TJAP1	S	545	2	5	6	72414000	67536000	0	0	0	0	0	4.06846e+07	5.32022e+07	5.31978e+07	4.93234e+07	6.35574e+07	2.25558e+07	1.8556e+07	2.06823e+07	2.0632e+07	2.08664e+07	1.98699e+07
RRP12	S	1080	6	6	6	39418000	32181000	43065000	36192000	37912000	36191000	3.26677e+07	3.93374e+07	2.978e+07	3.33467e+07	2.37277e+07	4.16691e+07	8.55972e+06	8.31245e+06	5.3858e+06	5.09775e+06	6.03508e+06	7.82235e+06
TOIP1	S	143	6	6	4	76283000	65129000	61730000	74644000	70270000	56514000	2.89954e+07	2.08693e+07	3.5263e+07	2.48991e+07	3.29621e+07	3.27226e+07	0	7.18379e+06	0	8.28495e+06	8.37584e+06	1.09287e+07
CEP78	S	300	4	1	2	0	127760000	93421000	0	114520000	125150000	0	3.98759e+07	0	0	0	0	0	1.29005e+07	1.44079e+07	0	0	0
HABP4	S	108	6	6	6	57255000	52503000	48717000	54726000	52353000	51845000	2.46046e+07	2.30794e+07	3.22589e+07	2.06258e+07	2.73582e+07	4.32997e+07	8.69629e+06	5.77337e+06	1.05071e+07	8.1964e+06	8.20548e+06	1.03705e+07
CYTSB	S	914	6	4	1	25445000	24343000	30799000	29936000	29169000	25239000	9.84205e+06	0	7.58905e+06	7.05437e+06	0	3.40412e+06	1.85585e+06	0	0	0	0	0
CYTSB	S	810	2	1	1	36061000	0	0	0	40147000	0	0	0	0	0	1.64954e+06	0	7.90951e+06	0	0	0	0	0
TDIF2	S	117	4	5	2	9171600	0	6758200	8721600	7264600	0	5.86084e+06	4.88334e+06	0	3.26479e+06	4.59413e+06	8.13933e+06	0	0	3.43587e+06	0	1.74555e+06	0
TM201	S	454	6	2	2	8323200	10479000	9833300	7752400	9344400	8849400	2.63033e+06	0	0	0	0	4.02143e+06	958584	0	0	0	2.54841e+06	0
NU188	S	1523	3	1	3	0	7783900	12754000	0	0	5965100	0	0	0	0	6.33487e+06	0	2.75303e+06	0	0	2.03073e+06	0	2.50506e+06
HP1B3	S	6	5	2	1	0	11082000	10869000	14020000	13200000	14409000	4.60336e+06	0	9.50384e+06	0	0	0	2.04549e+06	0	0	0	0	0
CE170	S	1112	5	5	2	8306700	12806000	11266000	0	13877000	11025000	8.04154e+06	7.95627e+06	6.92646e+06	0	9.79766e+06	8.6461e+06	0	0	1.9958e+06	0	2.71947e+06	0
CE170	S	881	6	5	3	21179000	19097000	20866000	25714000	16824000	18439000	0	1.49148e+07	1.36824e+07	1.74006e+07	1.29084e+07	1.39525e+07	0	4.52771e+06	4.00381e+06	0	0	3.90313e+06
FBP1L	S	501	6	4	6	11015000	38574000	17159000	13101000	13556000	7943100	6.7623e+06	9.23661e+06	0	1.12437e+07	3.75552e+06	0	3.88542e+06	2.19632e+06	2.87911e+06	3.12917e+06	2.99237e+06	3.20818e+06
FBP1L	S	295	6	4	6	52224000	45923000	48962000	60591000	49060000	51065000	2.39563e+07	2.99426e+07	2.45189e+07	2.48046e+07	0	0	6.78574e+06	7.68205e+06	6.82722e+06	7.4751e+06	1.19469e+07	8.12858e+06
FA83B	S	766	5	6	6	25463000	27619000	25299000	0	26032000	25925000	6.24147e+06	4.70753e+06	7.12095e+06	5.16353e+06	6.0272e+06	7.31632e+06	3.33938e+06	3.13477e+06	1.51418e+06	3.37784e+06	2.59316e+06	3.67171e+06
CF132	S	279	2	1	3	0	12142000	14014000	0	0	0	0	0	0	0	1.66714e+07	0	5.4711e+06	0	0	5.52517e+06	0	5.85633e+06
FKB15	S	1195	5	6	3	14827000	12867000	12796000	13301000	13317000	0	6.60407e+06	8.07143e+06	7.17963e+06	6.23268e+06	5.73755e+06	5.94764e+06	0	2.20284e+06	1.7407e+06	0	0	2.5575e+06
FKB15	S	979	6	6	6	147090000	143310000	134870000	127680000	147120000	140890000	9.16738e+07	6.30344e+07	7.77585e+07	8.69423e+07	8.97025e+07	9.26364e+07	1.62143e+07	1.10597e+07	2.35847e+07	1.30916e+07	1.3664e+07	2.48246e+07
FKB15	S	619	5	4	1	10084000	9712200	6128200	10575000	8515300	0	4.37173e+06	0	4.64489e+06	4.32052e+06	0	5.96369e+06	1.9339e+06	0	0	0	0	0
FKB15	S	956	6	6	6	189480000	182260000	170180000	236650000	170740000	175520000	1.0204e+08	7.94396e+07	8.45227e+07	7.03701e+07	6.69132e+07	9.76184e+07	2.72297e+07	2.54701e+07	3.23708e+07	2.02542e+07	3.14525e+07	2.27935e+07
FKB15	S	1164	6	6	3	58264000	45070000	38126000	18310000	51971000	16936000	1.07763e+07	6.60891e+06	1.83477e+07	5.66525e+06	4.98223e+06	8.69138e+06	880699	3.56847e+06	0	0	0	2.16816e+06
ZC3HD	S	943	3	2	1	19405000	9847100	0	0	5368300	0	0	1.64468e+07	5.38857e+06	0	0	0	0	0	0	0	5.00383e+06	0
ZC3HD	S	198	6	6	6	66598000	65681000	60102000	77195000	72777000	60854000	2.46793e+07	2.47189e+07	2.28597e+07	2.12308e+07	2.18714e+07	2.67714e+07	7.51775e+06	6.94351e+06	6.31521e+06	5.40025e+06	9.76599e+06	6.83398e+06
ZC3HD	S	986	6	5	2	17034000	18727000	14651000	17610000	16869000	11846000	8.79686e+06	8.17208e+06	1.02365e+07	7.48598e+06	1.03866e+07	0	2.42699e+06	0	3.60623e+06	0	0	0
ZC3HD	S	993	6	6	6	38864000	36609000	40353000	37662000	38538000	41198000	1.953e+07	1.85778e+07	2.24333e+07	2.36047e+07	2.2963e+07	2.80087e+07	7.41591e+06	7.40659e+06	7.23506e+06	6.16326e+06	1.09848e+07	8.52267e+06
ZC3HD	S	265	6	6	5	21703000	20829000	17524000	15544000	23323000	24834000	1.64881e+07	1.13281e+07	1.39474e+07	1.27264e+07	1.34092e+07	1.36039e+07	2.07804e+06	2.68614e+06	3.22799e+06	0	2.18438e+06	4.19188e+06
ZC3HD	S	241	1	2	2	0	0	6997300	0	0	0	3.32017e+07	0	0	2.6767e+07	0	0	0	0	1.15623e+07	0	1.16563e+07	0
ZC3HD	S	242	6	5	4	71340000	58168000	66153000	69968000	64116000	60755000	0	2.82702e+07	3.27907e+07	3.9144e+06	3.02437e+07	3.8643e+07	1.08739e+07	1.27761e+07	0	9.58748e+06	0	1.35079e+07
ZC3HD	S	77	6	6	4	78730000	21397000	68377000	63816000	27503000	34932000	2.6455e+07	2.69538e+07	2.98217e+07	2.067e+07	2.43826e+07	3.48103e+07	6.51773e+06	0	0	7.77224e+06	6.85472e+06	8.68324e+06
ZC3HD	S	207	6	6	3	35607000	112500000	86776000	123250000	140490000	39300000	3.73574e+07	2.91932e+07	3.53839e+07	3.20281e+07	2.03181e+07	3.62278e+07	0	719498	0	621034	0	1.75834e+06
ZC3HD	S	209	6	6	3	35607000	35111000	31787000	46537000	44306000	39300000	9.92051e+06	8.91377e+06	9.03992e+06	1.05143e+07	7.6363e+06	9.19441e+06	0	719498	0	621034	0	1.75834e+06
ZC3HD	S	877	6	6	6	128710000	114180000	122410000	154890000	135060000	127910000	4.10208e+07	4.50886e+07	3.98077e+07	3.55443e+07	3.6052e+07	4.85301e+07	1.22778e+07	1.2159e+07	1.15015e+07	8.56741e+06	1.66321e+07	1.10014e+07
UBR4	S	2719	6	6	5	60081000	89468000	53413000	76383000	84718000	82435000	2.22421e+07	1.55196e+07	1.91015e+07	1.59523e+07	1.80128e+07	1.78097e+07	6.94048e+06	6.93046e+06	8.61472e+06	6.39002e+06	0	6.66339e+06
STXB5	S	759	6	5	4	32051000	28842000	26237000	27445000	21877000	26136000	1.08595e+07	5.82546e+06	0	6.53485e+06	9.54735e+06	8.0378e+06	2.23125e+06	1.32189e+06	4.039e+06	0	0	2.60644e+06
SKT	S	1551	3	1	6	0	0	30101000	52170000	42277000	0	0	0	0	0	0	2.75824e+07	7.48629e+06	4.89896e+06	7.03068e+06	1.08478e+06	8.22623e+06	5.38743e+06
SKT	S	1568	5	3	5	18173000	19057000	0	25523000	17231000	21424000	1.2684e+07	0	0	0	1.51405e+07	1.7441e+07	6.14415e+06	3.50508e+06	3.92877e+06	4.78523e+06	6.33968e+06	0
SKT	S	1806	6	3	2	8899200	13218000	13792000	11518000	11826000	8513700	0	4.50996e+06	4.12538e+06	0	0	5.89754e+06	0	0	757298	0	1.81847e+06	0
SKT	S	353	6	6	6	15171000	13179000	226440000	16146000	11001000	11464000	9.45131e+06	9.09464e+06	7.84837e+06	8.12703e+06	1.06752e+07	1.61699e+07	3.59854e+06	2.46684e+06	3.03852e+07	1.88443e+07	4.1793e+06	3.23941e+07
SKT	S	357	5	5	3	256300000	242810000	14935000	238620000	0	237570000	0	7.06206e+07	9.36473e+07	7.32511e+07	8.07472e+07	1.09888e+08	0	0	0	3.92854e+06	5.61815e+06	5.75123e+06
SKT	S	361	6	6	6	34949000	19292000	20753000	36346000	29139000	30610000	2.02801e+07	7.99385e+06	2.48309e+07	8.51974e+06	2.293e+07	1.15812e+07	6.82979e+06	2.46684e+06	4.49951e+06	1.95413e+06	5.56525e+06	9.42481e+06
SKT	S	1794	6	6	6	30249000	41139000	38789000	39767000	31139000	30976000	1.26774e+07	1.44445e+07	1.65793e+07	1.50689e+07	1.80238e+07	2.04785e+07	4.99171e+06	4.37809e+06	4.6736e+06	5.36716e+06	7.2064e+06	9.35559e+06
SKT	S	1044	6	6	6	17579000	13056000	16811000	14688000	16471000	14244000	8.79906e+06	5.64437e+06	7.56531e+06	5.37934e+06	6.07686e+06	8.82697e+06	2.37688e+06	2.19135e+06	2.695e+06	1.62893e+06	2.61576e+06	2.3608e+06
SKT	S	1461	5	1	1	22947000	17390000	14484000	16779000	19474000	0	0	0	0	0	0	4.30119e+06	1.47423e+06	0	0	0	0	0
SKT	S	1650	5	5	4	25013000	21205000	0	23487000	19904000	21757000	1.21107e+07	1.45318e+07	1.35426e+07	8.92388e+06	1.37492e+07	0	5.00873e+06	4.14038e+06	4.37623e+06	4.06743e+06	0	0
SKT	S	169	6	5	4	40856000	39565000	30814000	37432000	42104000	35282000	9.6313e+06	0	9.06717e+06	6.56781e+06	8.66676e+06	1.16617e+07	2.60807e+06	0	0	1.95425e+06	5.43964e+06	3.36152e+06
RHG21	S	881	5	3	1	15662000	12866000	13764000	16807000	10717000	0	6.29685e+06	0	4.8051e+06	0	0	4.31173e+06	0	1.56682e+06	0	0	0	0
CAMP1	S	563	6	6	3	32181000	26425000	32074000	34600000	28230000	29984000	1.82998e+07	1.26337e+07	1.63134e+07	1.50968e+07	1.77174e+07	2.03291e+07	4.35968e+06	5.81042e+06	0	0	6.77455e+06	0
DCAF8	S	99	6	6	6	118030000	108860000	87195000	135300000	188250000	171590000	7.46181e+07	6.07774e+07	6.60737e+07	4.82949e+07	4.51985e+07	5.787e+07	1.27383e+07	1.26649e+07	1.67403e+07	1.19439e+07	8.64618e+06	1.11354e+07
SPD2A	S	421	3	2	1	0	5561500	0	0	4365400	4412800	2.06075e+06	0	0	2.90833e+06	0	0	0	650025	0	0	0	0
SPD2A	S	547	6	4	3	10729000	8759200	10879000	13174000	10872000	9221300	8.19208e+06	0	7.45917e+06	8.68852e+06	0	1.01288e+07	2.51182e+06	726769	2.4976e+06	0	0	0
VP13D	S	1042	6	2	1	13446000	11689000	11124000	10238000	13465000	10141000	0	0	0	7.10557e+06	0	7.37676e+06	0	0	0	2.56729e+06	0	0
CROCC	S	1451	6	5	3	9894100	10554000	9742700	14101000	11311000	9880500	5.52306e+06	8.11252e+06	5.01541e+06	7.83167e+06	0	5.90919e+06	2.75746e+06	0	3.11799e+06	0	3.62184e+06	0
CROCC	S	1460	6	5	3	9894100	13870000	9742700	20925000	15700000	13028000	5.52306e+06	8.11252e+06	5.01541e+06	7.83167e+06	0	5.90919e+06	2.75746e+06	0	3.11799e+06	0	3.62184e+06	0
RIF1	S	1542	6	5	1	28557000	19214000	18827000	22892000	29717000	25937000	1.38613e+07	0	9.20913e+06	1.35316e+07	6.2118e+06	1.35439e+07	0	0	2.72157e+06	0	0	0
RIF1	S	1579	6	5	3	10530000	11346000	10072000	10273000	11412000	10470000	6.29553e+06	9.93809e+06	6.9636e+06	7.14183e+06	0	8.76763e+06	0	2.42349e+06	2.00755e+06	0	3.08163e+06	0
RIF1	S	782	4	6	3	12406000	0	12186000	10882000	9381800	0	4.31064e+06	4.28888e+06	6.51947e+06	4.32096e+06	7.23941e+06	4.8952e+06	2.40905e+06	0	0	2.54888e+06	0	2.34356e+06
STRP1	S	335	6	6	6	63238000	74926000	69282000	66705000	83846000	61723000	6.20037e+07	6.13202e+07	5.50746e+07	5.20045e+07	5.07695e+07	6.45442e+07	2.43398e+07	2.58803e+07	2.25104e+07	2.34263e+07	1.85879e+07	2.43631e+07
MRCKA	S	1721	6	5	1	8742400	9116500	8575300	8326200	9277500	7481500	3.28215e+06	3.31841e+06	3.16655e+06	2.96789e+06	0	4.03374e+06	0	1.50854e+06	0	0	0	0
MRCKA	S	1629	6	4	2	8764200	7907300	7141100	11785000	10146000	9222300	2.87647e+06	0	3.13754e+06	3.08282e+06	0	2.55759e+06	0	1.26845e+06	0	0	748979	0
RPRD2	S	614	5	4	5	24035000	35936000	30903000	20828000	31451000	0	1.08211e+07	9.37022e+06	1.5237e+07	0	1.20107e+07	0	1.89722e+06	4.17813e+06	4.46455e+06	2.9672e+06	2.92083e+06	0
RPRD2	S	374	6	6	6	11121000	10568000	20967000	13656000	18988000	13917000	1.29365e+07	7.8042e+06	1.62198e+07	1.31284e+07	1.21096e+07	1.23205e+07	3.54377e+06	5.88849e+06	4.05625e+06	5.47669e+06	3.31794e+06	4.7864e+06
RPRD2	S	665	6	5	4	37301000	32305000	26739000	33367000	33040000	33158000	1.4628e+07	1.07257e+07	1.44663e+07	1.21252e+07	0	1.53862e+07	4.91924e+06	0	4.65542e+06	4.27462e+06	4.18373e+06	0
RPRD2	S	1099	6	4	1	20406000	15472000	18922000	20737000	21938000	18952000	7.29017e+06	0	7.44379e+06	6.92734e+06	0	9.42846e+06	0	0	1.95054e+06	0	0	0
RPRD2	S	593	4	2	1	0	89554000	0	101910000	97739000	96586000	0	0	0	3.91265e+07	0	4.95871e+07	0	0	0	0	1.27453e+07	0
PR38B	S	5	6	4	2	38398000	58043000	51498000	50066000	64241000	42340000	3.06656e+07	0	3.32874e+07	4.74467e+07	0	6.60319e+07	1.23228e+07	0	0	0	1.07434e+07	0
PR38B	S	529	5	3	3	0	27893000	13055000	28619000	24387000	26805000	4.21834e+06	0	5.7081e+06	0	0	2.63407e+06	2.43841e+06	0	1.71171e+06	2.54212e+06	0	0
BRE1A	S	138	6	6	4	63656000	59559000	62511000	53247000	68918000	60635000	4.02033e+07	3.54015e+07	3.94891e+07	3.60454e+07	3.5074e+07	4.09615e+07	1.04805e+07	0	0	1.05915e+07	9.94567e+06	1.40005e+07
ZN318	S	2189	3	6	3	11829000	0	14224000	18002000	0	0	7.3728e+06	5.94259e+06	6.9346e+06	8.10966e+06	7.07832e+06	9.18188e+06	3.49366e+06	3.00006e+06	0	0	4.17254e+06	0
ZN318	S	2101	6	6	5	19648000	23876000	24402000	19495000	21138000	27163000	1.086e+07	4.64709e+06	1.17426e+07	8.99926e+06	5.88215e+06	8.20394e+06	3.20258e+06	4.24968e+06	3.72508e+06	0	2.91966e+06	3.2478e+06
ZN318	S	173	6	6	5	54231000	57412000	53692000	59040000	61940000	57461000	2.57737e+07	4.24339e+07	3.00591e+07	2.36003e+07	4.15373e+07	2.32552e+07	3.59155e+06	4.05671e+06	8.9312e+06	0	4.41375e+06	7.93048e+06
ZN318	S	136	6	6	6	33887000	26043000	17176000	29412000	23460000	23292000	8.25119e+06	1.957e+07	7.29347e+06	9.29506e+06	1.18628e+07	1.89169e+07	2.8558e+06	1.15001e+06	1.47276e+06	3.2711e+06	6.50445e+06	3.89871e+06
ZN318	S	2243	6	6	3	42475000	39432000	40708000	44909000	43321000	53516000	2.89778e+07	2.42793e+07	1.42492e+07	3.66915e+07	3.32456e+07	2.73648e+07	5.2257e+06	5.61116e+06	0	0	5.12315e+06	0
MYSM1	S	218	5	2	1	29289000	33284000	24953000	26443000	23978000	0	1.09422e+07	0	0	0	0	1.19962e+07	0	0	3.20282e+06	0	0	0
TASO2	S	1025	5	4	3	25374000	25973000	24498000	30712000	0	24564000	1.49531e+07	0	1.23933e+07	1.00864e+07	0	7.18095e+06	3.50275e+06	0	6.73866e+06	0	1.94029e+06	0
DEN4C	S	968	6	5	1	18358000	58659000	27863000	47065000	61015000	48299000	1.25662e+07	0	2.01671e+07	1.60084e+07	1.53579e+07	1.93156e+07	0	0	8.46347e+06	0	0	0
DEN4C	S	973	6	4	1	30706000	35277000	51653000	61904000	71582000	23716000	2.00834e+07	0	2.01671e+07	7.74662e+06	0	3.21051e+07	0	0	1.12804e+07	0	0	0
DEN4C	S	1623	6	6	4	16993000	26361000	17858000	21748000	24059000	13530000	8.73181e+06	6.67088e+06	9.11925e+06	9.12958e+06	6.63154e+06	1.18234e+07	0	2.9383e+06	0	2.3354e+06	3.36549e+06	3.07907e+06
DEN4C	S	1278	6	6	4	82208000	93214000	94130000	97163000	99938000	76510000	3.93528e+07	2.77911e+07	3.39357e+07	3.94539e+07	3.05909e+07	4.61303e+07	1.05059e+07	2.3396e+06	0	1.43629e+07	1.16544e+07	0
DEN4C	S	1325	6	6	3	25746000	26403000	23056000	22666000	25296000	25349000	8.13032e+06	6.39134e+06	8.57732e+06	6.08522e+06	7.6919e+06	9.3511e+06	2.5554e+06	2.68987e+06	2.07609e+06	0	0	0
DEN4C	S	1099	6	4	4	53840000	60174000	62077000	82534000	64836000	44018000	1.795e+07	0	1.45241e+07	1.63951e+07	0	1.52522e+07	4.77451e+06	2.78822e+06	5.77803e+06	0	0	3.2951e+06
DEN4C	S	989	6	4	2	15761000	17876000	17420000	13645000	15868000	18347000	0	4.95476e+06	8.03011e+06	0	3.07843e+06	5.76656e+06	0	2.53047e+06	0	0	1.25782e+06	0
CARL1	S	1288	5	4	2	8602900	8052500	9647700	10994000	0	8785500	0	6.23377e+06	0	5.66503e+06	5.06596e+06	4.2891e+06	0	0	1.36064e+06	0	1.10375e+06	0
ZMYM4	S	122	6	6	6	37490000	36679000	33474000	41007000	38138000	27287000	1.72786e+07	1.41366e+07	1.59936e+07	1.52675e+07	1.47511e+07	1.75027e+07	3.88263e+06	5.20332e+06	6.44665e+06	4.04786e+06	4.43449e+06	4.83557e+06
RRAGB	S	4	5	3	3	0	14682000	11051000	19025000	12381000	14851000	6.95284e+06	0	0	6.18828e+06	0	9.221e+06	2.68381e+06	0	2.66191e+06	0	856951	0
FBXW9	S	18	6	6	2	53747000	43669000	47025000	51855000	50876000	53521000	2.85449e+07	3.06788e+07	3.37137e+07	3.27775e+07	2.76153e+07	3.89528e+07	0	8.23345e+06	0	0	6.11269e+06	0
CD276	S	525	6	6	5	51242000	30326000	59364000	65851000	47342000	6867500	1.18399e+07	1.03014e+07	1.36369e+07	1.46909e+07	2.12308e+07	1.00493e+07	4.05299e+06	4.37693e+06	4.71368e+06	4.89849e+06	0	4.11474e+06
RN213	S	1258	6	6	6	21000000	22112000	19796000	27210000	21819000	27366000	2.70286e+07	1.98753e+07	2.87867e+07	2.3486e+07	1.53532e+07	2.03049e+07	7.82794e+06	1.35013e+07	1.30191e+07	8.84404e+06	5.44476e+06	1.01894e+07
RN213	S	217	5	2	2	8135600	9361700	9695100	0	14156000	12582000	4.95014e+06	0	0	0	0	8.3136e+06	1.62951e+06	0	0	0	2.27506e+06	0
TNS2	S	832	5	5	4	16632000	19432000	13632000	17397000	0	20295000	3.51224e+06	7.41434e+06	8.45183e+06	6.02346e+06	6.58935e+06	0	0	2.80616e+06	3.81434e+06	0	1.58722e+06	2.49015e+06
TNS2	S	1003	6	2	2	10689000	22720000	4992000	21907000	5780600	16553000	1.21711e+07	0	0	0	0	1.21885e+07	0	1.50611e+06	0	0	731267	0
KANK2	S	375	6	6	5	112230000	112450000	117090000	117370000	113370000	141670000	2.70066e+07	1.56451e+07	3.14853e+07	2.66615e+07	3.21688e+07	2.35365e+07	3.95837e+06	0	7.28866e+06	7.4751e+06	4.67034e+06	9.80468e+06
KANK2	S	356	6	3	1	18186000	28513000	24176000	29085000	25863000	25162000	5.56372e+06	0	0	3.90188e+06	0	5.3567e+06	1.84567e+06	0	0	0	0	0
KANK2	S	540	6	6	6	135560000	130080000	115800000	139150000	155580000	97946000	3.43906e+07	3.18985e+07	5.73667e+07	3.99747e+07	4.39349e+07	6.16697e+07	1.00342e+07	6.52938e+06	1.39963e+07	1.14801e+07	1.28341e+07	1.24351e+07
KANK2	S	406	5	1	2	6855500	12618000	0	9798200	15630000	20049000	0	0	0	0	4.54622e+06	0	0	0	0	1.54452e+06	0	1.47232e+06
KANK2	S	323	6	6	5	63993000	65746000	64835000	64234000	63686000	70351000	3.62102e+07	2.71231e+07	4.94839e+07	3.89133e+07	5.29341e+07	4.0511e+07	1.37218e+07	1.68316e+07	1.48136e+07	0	1.17707e+07	1.55377e+07
WAC2A	S	333	6	6	5	45174000	54096000	47843000	43437000	46900000	53958000	2.48639e+07	1.42358e+07	2.97228e+07	2.15778e+07	2.01278e+07	2.30267e+07	8.39309e+06	6.2115e+06	5.85121e+06	1.83413e+06	0	6.88036e+06
WAC2A	S	996	6	3	1	55731000	55876000	61777000	57081000	51911000	49704000	0	0	2.51254e+06	0	5.91182e+06	2.98195e+06	0	0	2.9665e+06	0	0	0
WAC2A	S	288	6	5	4	32082000	44543000	43398000	52734000	32636000	32172000	1.01205e+07	9.62185e+06	1.04499e+07	9.73678e+06	1.26959e+07	0	3.42701e+06	0	3.35174e+06	0	3.6857e+06	3.82366e+06
CP135	S	439	6	2	1	11646000	9178100	11338000	11387000	10242000	12367000	3.65838e+06	0	0	4.63303e+06	0	0	0	1.58046e+06	0	0	0	0
TBC9B	S	411	6	5	1	110410000	90283000	112530000	105700000	105500000	89642000	0	6.15708e+07	7.34621e+07	5.9905e+07	9.16826e+07	9.05772e+07	0	0	0	3.79873e+06	0	0
MAP1S	S	640	2	6	3	90417000	0	0	78356000	0	0	2.7e+07	9.39286e+06	1.86947e+07	4.37305e+06	1.96076e+07	1.94092e+07	1.33505e+06	0	0	0	2.2034e+06	4.62746e+06
MAP1S	S	759	6	6	6	36691000	42848000	41890000	45996000	39721000	38633000	2.85537e+07	1.78462e+07	2.82526e+07	1.87178e+07	2.49298e+07	2.25498e+07	5.21638e+06	8.02464e+06	4.10542e+06	1.01545e+07	6.05536e+06	9.66578e+06
MAP1S	S	657	6	6	6	82531000	66584000	76881000	56124000	66685000	81456000	1.79686e+07	1.30943e+07	1.65026e+07	1.4094e+07	1.51265e+07	2.18241e+07	5.39815e+06	7.60538e+06	5.12875e+06	3.88263e+06	4.2872e+06	6.85938e+06
MAP1S	S	731	6	6	4	100570000	84656000	68317000	109060000	90370000	77284000	2.89976e+07	1.41369e+07	5.93314e+06	6.37728e+06	2.59451e+07	1.76412e+07	3.26178e+06	0	6.74612e+06	0	1.56261e+06	1.96152e+06
MAP1S	S	741	6	6	3	26817000	19202000	22346000	21792000	19448000	16664000	1.3271e+07	7.55586e+06	5.93314e+06	6.37728e+06	9.20804e+06	4.91059e+06	1.93134e+06	0	0	0	1.56261e+06	1.96152e+06
AR6P4	S	239	6	2	3	10617000	20357000	16312000	13489000	15393000	9951200	6.4298e+06	0	5.81645e+06	0	0	0	3.00472e+06	2.58547e+06	3.01544e+06	0	0	0
AR6P4	S	332	6	6	6	117050000	110900000	118650000	132640000	117400000	123460000	8.61006e+07	8.77401e+07	8.47183e+07	7.98682e+07	7.5919e+07	9.97149e+07	2.37059e+07	2.37735e+07	2.51392e+07	2.29156e+07	2.57405e+07	2.8353e+07
TENS3	S	1149	6	6	6	25277000	10939000	24964000	26799000	16657000	25903000	1.98026e+07	1.46421e+07	1.65041e+07	1.57e+07	1.70107e+07	1.60734e+07	7.21991e+06	6.10663e+06	5.22546e+06	5.27021e+06	7.52288e+06	4.8901e+06
TENS3	S	1154	6	6	6	17684000	20923000	28762000	29842000	19418000	23989000	1.93092e+07	1.70133e+07	1.67903e+07	2.32179e+07	1.82321e+07	1.86813e+07	1.1223e+07	7.46601e+06	8.04118e+06	6.88618e+06	7.37443e+06	9.61381e+06
TENS3	S	850	2	3	3	0	0	16248000	0	0	15298000	0	7.40049e+06	6.55441e+06	0	7.47367e+06	0	0	1.91248e+06	3.66682e+06	0	1.44202e+06	0
TENS3	S	660	6	6	6	35041000	45307000	24862000	33516000	41467000	51649000	2.28179e+07	1.90327e+07	2.0046e+07	1.88226e+07	1.06848e+07	1.7824e+07	6.27489e+06	5.3879e+06	9.14118e+06	4.125e+06	6.36019e+06	6.19612e+06
TENS3	S	776	6	6	6	150320000	172860000	130050000	151250000	145850000	147730000	6.03115e+07	3.72629e+07	6.01687e+07	3.66102e+07	5.19826e+07	5.24748e+07	8.8776e+06	1.11342e+07	1.10214e+07	1.29087e+07	7.85078e+06	1.483e+07
TENS3	S	332	6	6	4	944360000	729520000	897460000	850620000	824320000	698500000	1.44522e+08	1.24526e+08	1.64327e+08	1.27306e+08	1.45206e+08	2.28245e+08	0	1.58708e+06	4.97447e+06	0	1.89731e+07	2.63487e+06
ZFY26	S	297	6	6	5	23420000	26546000	18466000	30239000	22889000	25943000	7.87474e+06	6.79856e+06	7.25809e+06	5.61141e+06	6.93262e+06	8.36898e+06	2.69966e+06	2.55983e+06	4.25318e+06	0	1.73252e+06	1.90943e+06
ZFY26	S	1764	6	4	6	41149000	31257000	31929000	34019000	39328000	31253000	2.40178e+07	9.06871e+06	0	1.37954e+07	9.93105e+06	0	4.23034e+06	4.58015e+06	7.67856e+06	4.18373e+06	3.12754e+06	5.57224e+06
MSL1	S	205	5	5	2	6019200	7731000	10092000	0	13646000	8798400	4.50754e+06	4.86004e+06	0	4.54117e+06	2.12829e+06	5.65976e+06	0	1.61709e+06	0	0	2.60341e+06	0
CR063	S	613	5	3	2	6158200	6997600	6838000	6652100	9283500	0	6.19905e+06	0	4.1078e+06	4.39415e+06	0	0	0	3.58432e+06	0	2.39413e+06	0	0
CRBG3	S	457	4	3	3	9273100	9360400	0	0	6882300	6876500	0	8.3213e+06	6.44848e+06	0	0	1.08083e+07	0	0	3.35267e+06	2.09529e+06	0	3.02873e+06
INT3	S	502	6	6	5	28724000	25956000	31166000	29223000	36074000	35086000	1.82172e+07	1.23891e+07	2.45123e+07	1.66874e+07	2.22531e+07	1.80688e+07	5.23805e+06	6.75498e+06	1.22144e+07	0	4.25597e+06	7.95495e+06
INT3	S	537	3	6	1	0	0	0	40678000	42039000	53662000	2.31761e+07	1.50757e+07	2.18784e+07	1.47267e+07	1.22542e+07	2.54067e+07	0	3.56032e+06	0	0	0	0
RHG17	S	575	4	2	3	24362000	0	19890000	0	16401000	18520000	0	0	0	1.79785e+07	0	2.67538e+07	8.00716e+06	6.31498e+06	0	2.75955e+06	0	0
RHG17	S	676	6	3	3	229150000	210460000	220940000	229960000	253330000	223990000	0	1.39435e+08	0	1.39782e+08	1.80227e+08	0	0	1.83029e+06	0	4.26133e+06	0	6.03625e+07
VIR	S	173	6	5	3	21113000	84552000	23341000	48060000	31274000	46982000	1.68285e+07	1.16663e+07	0	1.16083e+07	1.14602e+07	1.30317e+07	3.39555e+06	1.67818e+06	0	0	0	3.69921e+06
VIR	S	1579	5	2	5	89484000	100920000	102630000	0	114160000	100460000	3.13029e+07	0	0	0	2.48397e+07	0	8.9079e+06	1.39213e+07	8.5208e+06	8.80512e+06	0	8.82214e+06
VIR	S	133	5	6	6	43618000	0	38835000	53339000	53232000	33467000	9.92468e+06	8.84191e+06	1.01741e+07	1.32512e+07	1.45342e+07	1.83981e+07	3.21424e+06	1.22293e+06	6.54709e+06	4.29163e+06	4.20983e+06	3.04994e+06
VIR	S	138	4	6	6	43618000	33452000	38835000	0	0	33467000	9.92468e+06	8.84191e+06	5.26638e+06	1.32512e+07	1.45342e+07	1.83981e+07	3.21424e+06	1.22293e+06	6.54709e+06	4.29163e+06	4.20983e+06	3.04994e+06
CYTSA	S	220	3	6	4	9815900	0	10473000	4692400	0	0	8.75203e+06	9.63525e+06	8.72148e+06	1.02396e+07	7.01107e+06	1.14687e+07	2.37945e+06	0	2.82504e+06	3.6018e+06	0	3.79663e+06
CYTSA	S	384	2	1	3	0	0	20888000	22690000	0	0	0	0	9.0397e+06	0	0	0	2.57871e+06	2.84811e+06	0	0	4.38858e+06	0
CYTSA	S	868	6	3	1	8403300	9152300	9442900	7728700	11128000	11900000	3.05733e+06	2.13596e+06	0	0	0	3.48301e+06	0	0	0	0	871889	0
ATLA3	S	535	4	3	5	0	5414000	12966000	0	7357500	5103700	7.14952e+06	0	8.32635e+06	0	8.85927e+06	0	2.37339e+06	2.55074e+06	3.51767e+06	2.77983e+06	0	2.95159e+06
IQEC1	S	89	4	1	1	4794200	0	5650900	6262400	0	6698300	0	0	1.92694e+06	0	0	0	0	445220	0	0	0	0
GL1AD	S	10	4	6	5	42014000	0	37903000	23594000	35175000	0	3.92935e+07	2.41892e+07	4.62841e+07	3.11821e+07	2.8446e+07	2.75076e+07	8.17123e+06	1.14302e+07	0	1.26111e+07	8.85546e+06	1.60698e+07
RGPA1	S	773	5	1	1	0	37690000	41072000	42720000	41307000	43109000	0	3.19051e+06	0	0	0	0	0	0	0	0	0	4.11055e+06
RGPA1	S	797	6	3	1	52986000	54220000	56032000	64056000	59652000	60327000	0	0	2.70879e+07	3.17622e+07	0	4.09109e+07	0	0	0	0	1.79486e+06	0
LTOR1	S	63	6	5	6	51688000	45200000	42767000	52659000	49887000	42560000	2.75626e+07	2.12996e+07	3.10985e+07	2.35893e+07	0	2.69319e+07	4.83627e+06	9.67347e+06	8.68254e+06	5.21754e+06	6.01318e+06	7.31873e+06
K0930	S	324	6	3	2	65851000	56685000	51988000	65499000	42233000	32159000	5.25737e+06	0	0	0	3.87001e+06	2.41013e+07	0	6.25718e+06	7.86616e+06	0	0	0
P4R3A	S	741	6	3	1	18311000	24956000	16413000	27650000	27711000	28929000	6.55814e+06	0	0	3.54784e+06	0	3.96978e+06	0	0	0	0	948820	0
RAB12	S	21	6	5	5	20746000	17812000	18973000	22446000	19994000	14362000	8.40942e+06	7.72882e+06	6.83526e+06	1.03396e+07	0	1.19175e+07	4.90036e+06	3.9078e+06	4.39441e+06	0	3.65866e+06	5.23828e+06
SDE2	S	278	4	4	5	42634000	37920000	35735000	0	40922000	0	0	2.23916e+07	2.85779e+07	2.41035e+07	0	2.80043e+07	1.13111e+07	9.34347e+06	0	1.08147e+07	9.24932e+06	1.24025e+07
CPZIP	S	120	6	6	4	27270000	43426000	37732000	27828000	46912000	44321000	1.18581e+07	1.09773e+07	1.62578e+07	4.26822e+06	1.44564e+07	5.09035e+06	0	4.59366e+06	0	4.50441e+06	2.05003e+06	6.00921e+06
CPZIP	S	216	6	6	6	86905000	87095000	97089000	97902000	107150000	93154000	4.72203e+07	5.05607e+07	6.13862e+07	4.71544e+07	4.96157e+07	6.07818e+07	1.74024e+07	1.96881e+07	1.41648e+07	1.87112e+07	1.84562e+07	1.93041e+07
CPZIP	S	267	5	6	4	140950000	153000000	134140000	24214000	115670000	0	6.52298e+07	8.5404e+07	7.93539e+07	8.0044e+07	9.63108e+07	1.03088e+07	0	0	3.37667e+07	3.24267e+07	2.73112e+07	2.61227e+07
CPZIP	S	268	6	6	5	142670000	129670000	142790000	218290000	124240000	131520000	1.32712e+07	1.18907e+08	7.17172e+07	9.02124e+07	6.97262e+07	1.44441e+08	3.05087e+07	0	4.6221e+06	2.34263e+07	2.9721e+07	1.66123e+07
CPZIP	S	284	5	6	1	0	12002000	12395000	11251000	10458000	11442000	1.32712e+07	7.40906e+06	7.37038e+06	1.22717e+07	1.19504e+07	1.59297e+07	0	0	4.6221e+06	0	0	0
CPZIP	S	298	6	6	5	13069000	2929300	10102000	11390000	6270800	9699900	7.22952e+06	6.27707e+06	7.37566e+06	8.55886e+06	1.58983e+07	1.37712e+07	2.52347e+06	3.38366e+06	4.98029e+06	3.03013e+06	3.09049e+06	0
CPZIP	S	179	6	6	6	63257000	57010000	57893000	63546000	60092000	56513000	1.93243e+07	1.80126e+07	2.31651e+07	1.39982e+07	1.72274e+07	2.65143e+07	5.05231e+06	7.5322e+06	5.77779e+06	5.36436e+06	4.05625e+06	6.34621e+06
NIPBL	S	350	4	1	1	0	0	6809300	9506400	12691000	10477000	0	0	0	0	0	5.29473e+06	0	2.38597e+06	0	0	0	0
NIPBL	S	2658	6	6	6	150030000	128730000	108440000	138180000	129070000	133220000	6.03555e+07	4.45106e+07	6.83878e+07	5.26045e+07	6.5977e+07	6.45068e+07	1.67983e+07	2.17108e+07	1.87757e+07	1.64114e+07	1.6393e+07	2.13328e+07
NIPBL	S	318	6	6	6	14070000	13203000	11608000	11718000	14545000	9487000	7.18293e+06	2.22861e+06	3.92254e+06	8.14966e+06	8.42041e+06	1.10121e+07	2.01288e+06	2.71947e+06	2.94879e+06	2.19753e+06	3.29301e+06	4.02036e+06
NIPBL	S	2672	6	4	5	22893000	36058000	15840000	32750000	28483000	29100000	1.20871e+07	1.78697e+07	0	1.41105e+07	0	2.49782e+07	0	6.17957e+06	1.7888e+06	5.73934e+06	3.0497e+06	7.38678e+06
NIPBL	S	280	5	5	4	17921000	0	17346000	16782000	21141000	15301000	0	7.97429e+06	8.59556e+06	9.95171e+06	9.20957e+06	1.23434e+07	3.57686e+06	3.16763e+06	2.73648e+06	0	0	4.51116e+06
Z280D	S	545	4	5	3	0	11944000	12858000	9358000	0	8032000	4.20449e+06	0	8.73247e+06	9.85721e+06	1.04488e+07	9.88293e+06	0	0	2.2114e+06	2.3664e+06	2.39133e+06	0
PWP2B	S	447	5	1	1	12090000	0	13334000	14744000	13287000	8903400	7.34511e+06	0	0	0	0	0	0	0	3.34684e+06	0	0	0
K121L	S	490	6	6	6	15183000	18497000	21242000	18322000	18062000	17310000	1.40158e+07	1.18999e+07	1.64817e+07	1.36965e+07	1.4052e+07	1.51339e+07	4.6433e+06	5.67315e+06	4.81366e+06	5.32404e+06	4.0397e+06	5.2257e+06
PR40B	S	764	6	5	2	21359000	16082000	21564000	29005000	22117000	14663000	0	7.78661e+06	4.0111e+06	4.64841e+06	5.51911e+06	7.80551e+06	2.03693e+06	0	0	0	2.44097e+06	0
KANK3	S	271	6	5	2	8328900	10721000	10425000	9827300	12782000	10756000	5.63998e+06	4.1434e+06	3.76453e+06	5.49076e+06	0	7.27259e+06	0	0	1.92446e+06	0	1.66158e+06	0
PPR18	S	125	5	1	2	54703000	6349400	60439000	0	56287000	11545000	0	0	2.54792e+07	0	0	0	0	1.96933e+06	7.01157e+06	0	0	0
PPR18	S	224	4	2	1	24671000	0	22767000	20613000	25670000	0	0	9.9849e+06	6.62122e+06	0	0	0	0	2.05688e+06	0	0	0	0
PPR18	S	368	6	6	6	44100000	30505000	39417000	41806000	42811000	35649000	3.1193e+07	2.90877e+07	3.42324e+07	2.30025e+07	2.46837e+07	3.59311e+07	9.37983e+06	1.03906e+07	9.76436e+06	8.23345e+06	1.01305e+07	9.83008e+06
CAVN1	S	167	4	6	6	313420000	0	0	392750000	386360000	283270000	1.02563e+08	1.17533e+08	9.86271e+07	9.56845e+07	9.31176e+07	1.42544e+08	3.11053e+07	2.72786e+07	2.95042e+07	2.7239e+07	4.30282e+07	3.45544e+07
CAVN1	S	169	6	6	1	241460000	186190000	123390000	228650000	141270000	170990000	1.40096e+07	1.00625e+07	1.3069e+07	9.38626e+06	1.39551e+07	2.47145e+07	0	0	0	0	0	3.61928e+06
CAVN1	S	171	4	2	2	0	15299000	0	16463000	16773000	16440000	0	6.27091e+06	0	0	5.33802e+06	0	0	0	0	1.84171e+06	0	2.55377e+06
ZCHC8	S	598	2	2	1	0	0	0	22847000	0	19887000	1.27651e+07	0	0	1.12505e+07	0	0	5.43335e+06	0	0	0	0	0
MAST2	S	148	3	4	4	0	16238000	0	0	11165000	8084800	6.23597e+06	6.80933e+06	7.45433e+06	0	1.55618e+07	0	0	2.13353e+06	3.07697e+06	0	3.26131e+06	2.0377e+06
MAST2	S	876	6	3	1	11311000	10026000	11027000	13216000	11622000	10946000	6.73307e+06	0	0	4.45941e+06	0	5.11101e+06	1.61793e+06	0	0	0	0	0
DHX57	S	127	6	6	5	17403000	14549000	16421000	14932000	22216000	19356000	1.02945e+07	1.0117e+07	8.59138e+06	1.24124e+07	8.99025e+06	1.25348e+07	2.47057e+06	2.68265e+06	2.79405e+06	3.28998e+06	0	3.07837e+06
DHX57	S	132	6	6	6	46653000	58776000	46718000	60690000	57608000	49632000	3.41906e+07	4.55281e+07	3.9388e+07	4.7095e+07	3.76519e+07	5.19386e+07	1.09222e+07	9.02652e+06	1.22333e+07	1.36684e+07	1.27943e+07	9.59936e+06
F117B	S	273	4	3	1	0	14612000	16317000	0	14949000	13086000	4.66445e+06	2.56594e+06	0	0	0	3.35972e+06	0	1.11729e+06	0	0	0	0
MSD2	S	48	5	3	1	9882700	12423000	0	12285000	10985000	14063000	0	0	6.4164e+06	5.34396e+06	0	2.62945e+06	0	0	0	0	0	3.28788e+06
EDC4	S	879	5	4	1	0	79733000	100750000	106870000	89082000	111390000	1.13949e+08	0	1.21115e+08	8.98498e+07	1.14951e+08	0	0	0	4.25294e+07	0	0	0
EDC4	S	486	6	2	2	19336000	23225000	29304000	21323000	22579000	22602000	2.91866e+06	4.26427e+06	0	0	0	0	0	0	4.70623e+06	0	0	3.4664e+06
NFRKB	S	1291	6	6	6	18487000	23467000	18406000	20050000	17606000	19517000	1.20674e+07	9.9082e+06	1.28143e+07	8.27031e+06	1.28965e+07	1.09083e+07	2.63231e+06	3.2196e+06	5.02737e+06	3.30559e+06	4.49438e+06	4.0961e+06
NFRKB	S	228	6	2	2	7535300	9215900	11698000	9639600	12784000	13844000	0	0	0	2.38728e+06	0	4.74225e+06	1.25477e+06	1.03551e+06	0	0	0	0
ALKB5	S	64	6	6	4	50484000	46160000	54093000	55895000	64245000	61704000	1.57123e+07	1.13263e+07	2.76549e+07	2.32157e+07	1.5871e+07	1.38553e+07	0	2.48665e+06	3.41116e+06	3.36758e+06	3.36805e+06	0
PDXD1	S	736	6	3	2	68925000	61664000	69268000	58724000	58424000	42105000	2.74703e+07	0	0	2.48705e+07	0	3.36939e+07	0	0	1.44939e+07	0	2.44027e+06	0
RSBNL	S	6	6	6	5	12345000	9451200	15835000	13622000	13023000	9747600	1.26629e+07	9.74228e+06	1.53115e+07	1.37573e+07	1.03126e+07	1.73234e+07	5.79597e+06	0	6.38722e+06	5.24271e+06	5.49604e+06	8.8233e+06
PGM2L	S	175	6	6	6	71463000	60341000	61215000	91264000	82522000	57548000	1.19412e+07	1.22284e+07	1.21469e+07	1.07479e+07	1.15298e+07	2.01729e+07	4.02852e+06	4.82508e+06	4.34616e+06	2.47733e+06	4.039e+06	4.89453e+06
TTC33	S	197	6	6	6	13209000	15218000	15405000	19405000	9810000	15742000	7.9121e+06	5.14397e+06	6.72384e+06	9.86864e+06	8.23954e+06	9.96292e+06	1.75958e+06	560650	3.84837e+06	2.54398e+06	3.17229e+06	2.77797e+06
RHDF2	S	177	2	1	1	0	29404000	0	38123000	0	0	4.39458e+06	0	0	0	0	0	0	1.01913e+07	0	0	0	0
RHDF2	S	90	6	5	3	13211000	14906000	12583000	14301000	12282000	16544000	5.0108e+06	8.0444e+06	4.22713e+06	5.14903e+06	0	5.07739e+06	1.85399e+06	0	1.62322e+06	0	2.10032e+06	0
EMSA1	S	461	6	5	3	34125000	26344000	27639000	41078000	29343000	21088000	1.16993e+07	1.19544e+07	0	9.6625e+06	9.70865e+06	1.30866e+07	4.9225e+06	0	4.8647e+06	3.25059e+06	0	0
EMSA1	S	923	6	6	6	60946000	35326000	76342000	85815000	28235000	32561000	4.00099e+07	4.70819e+07	2.99294e+07	3.14062e+07	5.66283e+07	5.12463e+07	1.45608e+07	9.28428e+06	1.37402e+07	1.39169e+07	1.29837e+07	1.59493e+07
ZC3HE	S	515	6	6	6	124730000	113600000	108400000	150300000	135720000	116850000	5.88699e+07	6.59243e+07	5.37912e+07	6.23663e+07	4.31943e+07	7.25809e+07	1.99813e+07	1.73765e+07	2.0127e+07	1.728e+07	2.11198e+07	1.65366e+07
ZC3HE	S	409	6	6	6	110710000	113010000	122490000	119500000	111650000	124230000	5.39472e+07	4.82752e+07	4.98333e+07	4.88224e+07	4.80224e+07	7.30665e+07	1.98501e+07	1.72306e+07	1.80139e+07	1.93166e+07	2.84508e+07	1.73043e+07
LARP1	S	75	6	6	6	90090000	48874000	48826000	63873000	60985000	55753000	4.94839e+07	4.76335e+07	5.56196e+07	5.29803e+07	7.53081e+07	6.18037e+07	9.21529e+06	2.20934e+07	1.5568e+07	7.10758e+06	3.2704e+06	1.27908e+07
LARP1	S	90	6	6	6	306380000	216220000	239900000	246390000	235590000	230420000	2.047e+08	1.3231e+08	2.26377e+08	1.33022e+08	2.03425e+08	1.98102e+08	3.52699e+07	5.38743e+07	6.92487e+07	5.90923e+07	2.62392e+07	8.10737e+07
LARP1	S	627	6	5	3	35248000	67829000	51721000	25531000	73508000	68517000	1.2575e+07	0	7.39148e+06	6.73483e+06	6.57924e+06	7.10249e+06	0	2.68917e+06	1.04451e+06	1.26463e+06	0	0
LARP1	S	766	6	5	2	14677000	15205000	23566000	26571000	21153000	23918000	1.11294e+07	5.10991e+06	0	9.7548e+06	7.88617e+06	9.91435e+06	1.77282e+06	0	0	0	0	5.34572e+06
LARP1	S	774	6	5	6	200250000	194190000	202160000	217240000	202770000	185370000	9.84842e+07	5.10991e+06	0	8.12395e+07	7.82485e+07	1.04983e+08	1.77282e+06	2.81013e+07	2.30569e+07	1.89685e+07	2.32727e+07	3.17905e+07
ATAD2	S	327	6	1	1	36233000	31058000	28927000	40911000	37907000	32615000	4.02165e+06	0	0	0	0	0	0	0	1.76317e+06	0	0	0
ATAD2	S	342	6	6	2	14364000	5165900	11504000	11821000	4861700	2448300	4.14493e+06	4.50359e+06	5.32352e+06	4.4581e+06	3.38126e+06	7.49455e+06	0	0	0	1.21382e+06	1.73348e+06	0
BL1S3	S	65	5	3	1	64640000	50341000	0	87151000	41109000	82038000	0	0	4.96487e+07	4.89257e+07	0	3.82716e+07	0	2.37619e+06	0	0	0	0
RICTR	S	21	5	5	3	7090800	5518900	8623600	8002400	0	7506100	5.75909e+06	4.53567e+06	7.56048e+06	7.1504e+06	0	6.97086e+06	1.65939e+06	0	3.34964e+06	0	1.30091e+06	0
RICTR	S	1284	6	3	4	14832000	22881000	14253000	18450000	14122000	20558000	7.49675e+06	0	1.19647e+07	0	0	7.07239e+06	0	1.93288e+06	2.5272e+06	0	1.55776e+06	3.00239e+06
SAMD1	S	161	6	5	6	17181000	25779000	22797000	34571000	25025000	31392000	0	1.76364e+07	1.78091e+07	1.9627e+07	1.42878e+07	2.73318e+07	6.41822e+06	4.87402e+06	4.4564e+06	3.98796e+06	7.05282e+06	4.44894e+06
FIP1	S	492	6	6	6	121540000	116810000	128720000	133630000	130360000	121730000	6.03863e+07	5.59383e+07	7.05656e+07	6.02676e+07	7.03832e+07	7.00294e+07	1.61639e+07	2.2169e+07	1.62968e+07	1.95907e+07	1.30012e+06	2.72483e+07
FIP1	S	496	6	3	2	12638000	14808000	17613000	16055000	14945000	11551000	8.3936e+06	0	1.11175e+07	1.05224e+07	0	0	1.40378e+06	0	0	0	1.30012e+06	0
CRTC3	S	370	5	4	2	16996000	18969000	0	10978000	20927000	25538000	9.13398e+06	8.44019e+06	5.06772e+06	4.55941e+06	0	0	1.70225e+06	0	2.56938e+06	0	0	0
CRTC3	S	62	4	4	3	0	25616000	0	14840000	21920000	22823000	0	4.39546e+06	0	4.7128e+06	9.27748e+06	7.44576e+06	3.19559e+06	1.87652e+06	0	0	2.09594e+06	0
CRTC3	S	329	6	5	5	18262000	19562000	15940000	16592000	15928000	18322000	0	6.23136e+06	7.96748e+06	7.57894e+06	1.1396e+07	8.73313e+06	2.76701e+06	2.69989e+06	2.93877e+06	2.52254e+06	0	2.96091e+06
PXDC2	S	506	6	6	6	61669000	70649000	99735000	91790000	75837000	85950000	3.35665e+07	2.10225e+07	2.18008e+07	1.98885e+07	2.07998e+07	2.44947e+07	5.49184e+06	6.23038e+06	7.84332e+06	1.37505e+06	7.98129e+06	5.36763e+06
MCAF1	S	673	6	6	3	11447000	14194000	12577000	14692000	13090000	14913000	7.93451e+06	1.47287e+07	1.30791e+07	1.13421e+07	1.28499e+07	1.62459e+07	4.63491e+06	0	0	1.06476e+06	5.17419e+06	0
MCAF1	S	477	5	2	1	60646000	60887000	53128000	0	53342000	55130000	2.17762e+07	2.19716e+07	0	0	0	0	6.81021e+06	0	0	0	0	0
MCAF1	S	113	6	6	6	192620000	136580000	151560000	170180000	145320000	136430000	8.41843e+07	8.18482e+07	1.00554e+08	7.66267e+07	7.7053e+07	1.18006e+08	2.30611e+07	2.77587e+07	3.36199e+07	2.71341e+07	2.444e+07	2.79451e+07
PACS1	S	495	6	4	1	30096000	20492000	24587000	26395000	26099000	24074000	0	1.77854e+06	2.04759e+06	0	1.01493e+07	1.13193e+07	0	0	0	3.16483e+06	0	0
PACS1	S	528	1	1	1	0	0	0	62587000	0	0	0	8.73972e+06	0	0	0	0	0	0	0	0	1.10259e+06	0
BCOR	S	571	6	6	6	155950000	150010000	148210000	202380000	169030000	174420000	7.42972e+07	6.89965e+07	6.32651e+07	7.29039e+07	5.95512e+07	9.59218e+07	2.62998e+07	2.08096e+07	2.33494e+07	2.19289e+07	2.80919e+07	1.89118e+07
BCOR	S	1127	3	3	2	18630000	0	11434000	0	7973700	0	8.74104e+06	0	0	8.80038e+06	0	8.06483e+06	0	0	4.33498e+06	0	3.08699e+06	0
MPRIP	S	977	6	2	1	19493000	14665000	16621000	19621000	11446000	22039000	1.08745e+07	0	0	1.15177e+07	0	0	0	0	0	0	2.23013e+06	0
MPRIP	S	292	5	4	4	13358000	14577000	19064000	14982000	18517000	0	7.75739e+06	0	1.32044e+07	1.77357e+07	0	1.46417e+07	3.33123e+06	4.42074e+06	0	7.03254e+06	5.86915e+06	0
MPRIP	S	365	4	4	4	14545000	17700000	11661000	0	0	11018000	1.38877e+07	1.04602e+07	1.02016e+07	7.80463e+06	0	0	2.36663e+06	3.45405e+06	3.00659e+06	5.64169e+06	0	0
MPRIP	S	619	6	6	2	27565000	21399000	20917000	21085000	22920000	21513000	8.43777e+06	5.87161e+06	8.9997e+06	8.5593e+06	1.02356e+07	7.21875e+06	0	3.22496e+06	3.8514e+06	0	0	0
MPRIP	S	993	6	6	6	35228000	18311000	46697000	16343000	23250000	32817000	1.89892e+07	2.07062e+07	1.51961e+07	1.93762e+07	2.18237e+07	2.42771e+07	5.65358e+06	412220	4.46921e+06	6.2129e+06	6.62587e+06	8.15934e+06
MPRIP	S	1016	5	4	3	23818000	16863000	0	24965000	19584000	20867000	6.13598e+06	0	9.04585e+06	4.79653e+06	0	5.55119e+06	1.62413e+06	3.0229e+06	2.32617e+06	0	0	0
RFIP1	S	435	6	4	1	20931000	15927000	17448000	17705000	19075000	23434000	5.34462e+06	3.01668e+06	0	0	5.45428e+06	4.24207e+06	0	0	0	0	0	1.04665e+06
GGYF2	S	26	6	2	1	51614000	41724000	25433000	28304000	45755000	41894000	0	0	2.55781e+07	0	2.12572e+07	0	0	6.50631e+06	0	0	0	0
GGYF2	S	30	5	5	1	10235000	10718000	0	10814000	14306000	11751000	7.92111e+06	8.53798e+06	7.84463e+06	1.12556e+07	9.43197e+06	0	3.7111e+06	0	0	0	0	0
GGYF2	S	236	6	6	4	29836000	40157000	103040000	35513000	37661000	61077000	9.89501e+06	1.43032e+07	6.42958e+06	1.06787e+07	1.47509e+07	2.17044e+07	4.25947e+06	0	1.94949e+06	3.2429e+06	0	4.21985e+06
NBEL2	S	2739	2	4	2	0	0	0	21276000	0	22195000	5.63031e+06	0	5.42791e+06	8.23383e+06	0	6.56518e+06	2.54724e+06	0	0	0	3.91455e+06	0
SRCAP	S	3016	6	3	3	14866000	17940000	18913000	18162000	16483000	19131000	7.75563e+06	0	7.53609e+06	0	0	9.55394e+06	4.07652e+06	5.42496e+06	1.74341e+06	0	0	0
SRCAP	S	1859	6	5	2	18960000	26169000	19775000	26923000	22130000	27066000	1.01418e+07	0	1.07976e+07	9.0975e+06	1.11813e+07	1.0962e+07	0	0	2.85277e+06	0	4.9232e+06	0
FA83H	S	523	6	5	2	16363000	19707000	15941000	22262000	20509000	29367000	5.20441e+06	0	5.7314e+06	4.63105e+06	1.48199e+06	4.64072e+06	0	1.41285e+06	1.48414e+06	0	0	0
FA83H	S	892	6	6	5	39726000	39228000	36395000	47781000	26105000	45969000	9.42846e+06	8.36854e+06	7.25083e+06	1.22964e+07	8.48106e+06	1.1238e+07	2.61413e+06	2.40998e+06	3.04854e+06	2.24509e+06	0	1.38807e+06
FA83H	S	914	6	6	6	24291000	19307000	17805000	23322000	26286000	20564000	9.00981e+06	6.90866e+06	6.19927e+06	5.7659e+06	6.0628e+06	6.71813e+06	2.55097e+06	2.56123e+06	443915	1.45389e+06	2.71877e+06	2.66517e+06
FA83H	S	1003	4	2	3	7627600	12699000	12239000	0	13422000	0	0	0	7.26204e+06	0	0	9.93589e+06	2.40532e+06	0	893214	0	3.38716e+06	0
FA83H	S	925	6	6	5	10483000	8573500	9996200	11036000	9137000	9169800	4.05593e+06	5.33692e+06	5.10486e+06	5.11167e+06	5.48614e+06	6.0984e+06	2.02684e+06	1.74017e+06	0	2.21697e+06	1.97984e+06	638652
WDFY4	S	3123	2	2	2	7299400	0	8261800	0	0	0	4.64577e+06	0	0	0	3.87441e+06	0	2.65888e+06	0	0	0	1.38572e+06	0
YJ005	S	300	1	4	1	0	0	12259000	0	0	0	8.59314e+06	8.92081e+06	7.20073e+06	7.31742e+06	0	0	0	2.8043e+06	0	0	0	0
YJ005	S	93	6	6	3	12401000	9538300	6918200	10678000	10748000	9202400	6.23268e+06	4.89388e+06	6.79505e+06	6.14455e+06	4.13175e+06	6.31025e+06	1.46913e+06	0	0	0	1.78181e+06	2.64256e+06
AN13D	S	465	6	5	5	15542000	12845000	14709000	14585000	13849000	14242000	1.74634e+07	0	1.43259e+07	7.41719e+06	1.00453e+07	1.15522e+07	0	3.97724e+06	4.05415e+06	3.65773e+06	3.59737e+06	3.19839e+06
BCAP	S	759	5	2	1	15804000	15136000	17496000	22022000	0	23925000	0	0	6.1718e+06	0	0	7.31017e+06	2.11794e+06	0	0	0	0	0
RHG27	S	466	5	4	1	5366900	4745500	5186500	11441000	7473100	0	3.74804e+06	2.82131e+06	0	4.77675e+06	0	6.46848e+06	0	0	1.60451e+06	0	0	0
UBP34	S	3358	3	2	2	9797700	0	9391500	17179000	0	0	0	0	0	8.24328e+06	0	1.03754e+07	2.54655e+06	1.85115e+06	0	0	0	0
RAPH1	S	1154	5	3	5	36291000	0	28191000	27657000	25016000	30818000	0	3.62981e+06	0	2.50419e+07	2.11967e+07	0	6.53451e+06	4.50487e+06	5.73188e+06	4.92623e+06	0	9.00042e+06
RAPH1	S	5	6	4	1	51729000	44491000	44095000	55437000	56687000	51835000	4.17746e+07	0	4.19218e+07	3.83353e+07	9.63262e+06	0	0	9.88508e+06	0	0	0	0
RAPH1	S	17	6	4	1	51729000	44491000	44095000	55437000	56687000	51835000	4.17746e+07	0	4.19218e+07	3.83353e+07	9.63262e+06	0	0	9.88508e+06	0	0	0	0
RAPH1	S	894	6	6	4	19137000	26993000	16162000	17812000	18567000	21294000	6.92778e+06	1.01064e+07	1.48959e+07	1.261e+07	1.34705e+07	1.80983e+07	3.20119e+06	3.33705e+06	0	0	4.65915e+06	6.90296e+06
MD13L	S	923	6	5	2	56498000	41066000	45656000	45868000	45855000	54510000	1.26908e+07	1.03104e+07	0	1.13389e+07	1.21331e+07	1.0671e+07	0	5.01688e+06	0	0	0	4.38392e+06
LARP4	S	583	6	4	3	22818000	15534000	21210000	11524000	14218000	20706000	1.75953e+07	0	1.52686e+07	1.53539e+07	0	2.29564e+07	4.2611e+06	3.62207e+06	0	0	4.07163e+06	0
NOL8	S	1099	5	3	1	5502300	6357400	10204000	9395900	8946700	0	0	3.80233e+06	0	5.07629e+06	0	6.0239e+06	2.18329e+06	0	0	0	0	0
NOL8	S	365	4	3	1	14460000	10216000	11868000	0	20046000	0	5.01893e+06	0	0	4.25833e+06	0	4.0478e+06	0	1.30054e+06	0	0	0	0
CCD80	S	503	6	5	2	12060000	14394000	17331000	15589000	13434000	17831000	4.60468e+06	5.40901e+06	5.55976e+06	0	4.92751e+06	5.82919e+06	1.51847e+06	2.79614e+06	0	0	0	0
CEP68	S	478	6	4	3	13626000	9778800	12102000	14243000	19377000	14953000	7.21479e+06	0	1.10965e+07	0	7.72816e+06	8.38437e+06	0	2.5314e+06	4.0432e+06	0	2.93201e+06	0
SPT6H	S	125	6	6	6	109850000	41144000	110000000	107890000	39766000	38662000	7.15568e+07	7.722e+07	6.06126e+07	5.77623e+07	3.7876e+07	6.66077e+07	7.12599e+06	1.03202e+07	1.34454e+07	1.07772e+07	8.35114e+06	1.54834e+07
SPT6H	S	1535	5	5	1	7123100	8360200	0	7563500	9828700	8148600	4.66072e+06	5.58416e+06	5.30528e+06	5.86567e+06	0	5.41142e+06	0	1.26062e+06	0	0	0	0
SND1	S	426	6	2	4	71228000	58986000	62423000	50641000	56813000	55344000	1.15709e+07	0	0	0	0	1.99964e+07	4.78919e+06	5.08517e+06	0	1.16658e+06	0	6.98267e+06
MARK2	S	486	5	5	1	13491000	30323000	10755000	26633000	32532000	0	5.81557e+06	1.28451e+07	4.5093e+06	1.93762e+06	0	1.35664e+07	0	0	0	0	297116	0
MARK2	S	456	6	6	6	23467000	24458000	25834000	22046000	28112000	25164000	1.10233e+07	7.46225e+06	1.04446e+07	1.06868e+07	9.58449e+06	8.73577e+06	3.31119e+06	4.03993e+06	3.32517e+06	3.91805e+06	2.54165e+06	4.16019e+06
MEPCE	S	60	6	6	4	39700000	11321000	29649000	31386000	10497000	12599000	6.73835e+06	6.36959e+06	7.42313e+06	6.02522e+06	6.41618e+06	7.32358e+06	0	7.54432e+06	7.84519e+06	9.12161e+06	1.1192e+07	0
MEPCE	S	69	5	1	4	26741000	0	15777000	16489000	28377000	39451000	0	0	7.64179e+06	0	0	0	0	8.73474e+06	5.5783e+06	7.21595e+06	7.78226e+06	0
MEPCE	S	152	6	5	4	22411000	6516600	27664000	32413000	16497000	8530500	1.09037e+07	5.3433e+06	1.04642e+07	6.91262e+06	0	8.53029e+06	1.97839e+06	0	4.27695e+06	2.0652e+06	1.92644e+06	0
MEPCE	S	216	6	5	6	22535000	30413000	23848000	21662000	19823000	47414000	1.54335e+07	0	1.57842e+07	8.98432e+06	2.92899e+07	2.67385e+07	4.95815e+06	3.31515e+06	6.54337e+06	8.18008e+06	4.51513e+06	9.7569e+06
MEPCE	S	217	2	2	2	33412000	0	34193000	0	0	0	0	0	2.26773e+07	0	0	3.5718e+07	0	0	0	0	9.51826e+06	5.45572e+06
RSRC2	S	17	5	3	3	209080000	0	219580000	220770000	210450000	25729000	2.98107e+06	0	0	0	1.50196e+08	1.63846e+08	0	0	704000	5.27697e+07	0	5.53892e+07
RSRC2	S	32	6	6	6	127170000	97217000	101480000	140740000	109850000	109480000	4.73961e+07	5.33671e+07	4.72972e+07	4.59369e+07	4.77851e+07	5.33539e+07	1.4513e+07	1.64455e+07	1.46482e+07	1.47153e+07	1.48505e+07	1.55951e+07
DOK3	S	330	6	6	6	131040000	110020000	102940000	129960000	103160000	105490000	5.37736e+07	5.25012e+07	7.4084e+07	5.2877e+07	4.53589e+07	5.64811e+07	1.40471e+07	2.3389e+07	1.87986e+07	1.48153e+07	1.65545e+07	1.71577e+07
3BP5L	S	362	5	4	2	0	17052000	21909000	22486000	26924000	17503000	1.81449e+07	8.11296e+06	0	0	1.6845e+07	1.23777e+07	0	0	3.52186e+06	0	2.17998e+06	0
3BP5L	S	343	6	3	1	10872000	10922000	10976000	12904000	10937000	10624000	3.72849e+06	5.45999e+06	5.29297e+06	0	0	0	0	0	0	0	1.60332e+06	0
MICA3	S	1649	6	5	5	39017000	22797000	51789000	21243000	25952000	26683000	0	1.41002e+07	1.12444e+07	1.37189e+07	2.829e+07	1.86767e+07	4.65263e+06	3.71879e+06	5.70555e+06	4.52049e+06	0	9.7562e+06
OTOP3	S	23	6	2	1	1365100	10412000	11372000	18206000	11776000	14487000	3.7687e+06	0	3.0903e+06	0	0	0	0	911508	0	0	0	0
ZCCHV	S	284	6	6	6	53179000	64471000	64261000	60508000	56837000	57909000	4.29745e+07	3.10678e+07	5.69755e+07	4.39349e+07	2.90877e+07	3.82782e+07	1.088e+07	1.74995e+07	1.85564e+07	1.495e+07	1.05761e+07	1.76217e+07
ZCCHV	S	275	6	6	4	67785000	81921000	56671000	80960000	71548000	80419000	3.1415e+07	2.36025e+07	2.89229e+07	2.74197e+07	5.86545e+06	2.19331e+07	6.37068e+06	6.14835e+06	6.65057e+06	4.43799e+06	0	0
ZCCHV	S	378	6	6	3	18623000	19144000	18605000	20772000	18498000	20960000	8.08132e+06	5.02706e+06	5.49405e+06	4.83894e+06	4.75983e+06	6.76428e+06	0	2.63324e+06	2.15936e+06	0	2.42047e+06	0
F122B	S	115	5	5	4	79395000	77055000	81846000	88931000	0	77960000	6.04851e+07	0	5.71558e+07	4.77367e+07	5.11255e+07	4.8273e+07	1.37111e+07	1.5767e+07	1.77209e+07	0	0	1.27712e+07
F122B	S	119	6	6	5	33291000	41646000	44097000	36557000	36775000	37800000	1.91468e+07	8.94564e+06	1.98236e+07	2.25278e+07	2.07231e+07	1.33459e+07	4.79385e+06	6.20801e+06	0	5.08424e+06	2.48339e+06	6.46996e+06
F122B	S	137	5	6	2	19859000	20893000	22603000	0	21403000	30647000	4.98377e+06	5.84194e+06	6.79681e+06	6.74143e+06	5.10771e+06	4.66753e+06	0	1.22212e+06	1.08469e+06	0	0	0
F122B	S	141	6	4	2	10325000	9690800	11678000	10831000	9957400	9996500	4.98377e+06	5.84194e+06	6.79681e+06	6.74143e+06	0	0	0	1.22212e+06	1.08469e+06	0	0	0
F122B	S	50	6	6	6	85892000	15577000	103110000	109250000	26639000	21957000	2.31476e+07	8.05648e+06	2.24443e+07	1.41955e+07	1.54644e+07	1.37081e+07	3.15527e+06	6.65383e+06	3.90919e+06	5.6086e+06	2.50343e+06	6.2164e+06
KANL1	S	249	6	6	5	16934000	17134000	16789000	16675000	18533000	14960000	9.20474e+06	1.02053e+07	8.1512e+06	1.16863e+07	8.19186e+06	1.24491e+07	3.61858e+06	0	3.55589e+06	4.11801e+06	4.53237e+06	3.78684e+06
KANL1	S	1045	5	5	1	17402000	0	19560000	16997000	10962000	9382700	9.26825e+06	0	1.53752e+07	1.07712e+07	3.88474e+06	8.29031e+06	3.98866e+06	0	0	0	0	0
ATG9A	S	828	6	5	2	25669000	31160000	22485000	17712000	20700000	32241000	1.71243e+07	1.47405e+07	1.36417e+07	1.67766e+07	0	1.14894e+07	0	0	0	3.81178e+06	0	6.45807e+06
POGZ	S	746	5	2	1	8756900	0	8294000	2344500	8208100	7958100	0	0	0	2.08587e+06	0	3.36939e+06	0	0	0	0	1.03803e+06	0
POGZ	S	425	6	6	6	109420000	97626000	96220000	119050000	143940000	111150000	7.88309e+07	8.43579e+07	6.93701e+07	8.78455e+07	7.0414e+07	9.60009e+07	2.87142e+07	2.38155e+07	2.58733e+07	2.30326e+07	2.91733e+07	2.45356e+07
ZFY16	S	946	6	6	6	26908000	26290000	19561000	30918000	24309000	23288000	1.87095e+07	1.5021e+07	1.89527e+07	1.57668e+07	1.45014e+07	1.73542e+07	4.95396e+06	6.69019e+06	6.11618e+06	4.87123e+06	5.5846e+06	5.96284e+06
ZFY16	S	896	6	1	1	39836000	20192000	30382000	33609000	27383000	28983000	1.2719e+07	0	0	0	0	0	0	0	6.31101e+06	0	0	0
MYH14	S	1969	6	6	6	136220000	31883000	141770000	126420000	23692000	146590000	1.42966e+08	1.09026e+08	1.45872e+08	1.26768e+08	1.60873e+08	1.32128e+08	4.21845e+07	1.34554e+07	7.80976e+07	6.6797e+07	5.45595e+07	6.86055e+07
MYH14	S	1989	6	5	4	23972000	23896000	26192000	26389000	20738000	24425000	3.12766e+07	1.92048e+07	3.41159e+07	1.87525e+07	2.98129e+07	0	0	7.90601e+06	1.06735e+07	0	6.28561e+06	1.01717e+07
SZRD1	S	107	6	6	6	191270000	152780000	174120000	188650000	195270000	163470000	5.53867e+07	5.23627e+07	6.57968e+07	5.81469e+07	5.35165e+07	8.40437e+07	1.68745e+07	1.52758e+07	1.91978e+07	1.69183e+07	1.74452e+07	2.79405e+06
SZRD1	S	39	6	6	5	21789000	21184000	26152000	21393000	23077000	18932000	1.2648e+07	1.01719e+07	1.13712e+07	1.41402e+07	1.10551e+07	1.74953e+07	0	3.8493e+06	5.83815e+06	2.8304e+06	4.63748e+06	6.76803e+06
MAVS	S	222	6	6	3	48223000	35849000	48489000	37873000	42625000	37509000	1.57816e+07	1.70223e+07	1.50309e+07	1.66443e+07	1.66195e+07	2.32047e+07	4.32029e+06	4.94837e+06	0	0	4.07559e+06	0
CLAP1	S	1091	3	5	2	11952000	0	11330000	15003000	0	0	7.22314e+06	7.95891e+06	5.3578e+06	8.07824e+06	0	1.03339e+07	0	0	1.98809e+06	0	4.15296e+06	0
CLAP1	S	598	6	4	6	8816400	13241000	11975000	10230000	12216000	14761000	5.32484e+06	5.60679e+06	5.25737e+06	0	7.79672e+06	0	1.68645e+06	1.62292e+06	2.92269e+06	3.61788e+06	2.76188e+06	1.79601e+06
CLAP1	S	600	6	6	5	32640000	30459000	27967000	43895000	48837000	41904000	1.55794e+07	1.57517e+07	1.45118e+07	1.3609e+07	1.28249e+07	2.00603e+07	4.37669e+06	5.03273e+06	4.58271e+06	3.12777e+06	0	1.24407e+06
HDGR2	S	664	6	6	6	52011000	45037000	50595000	58258000	48438000	44600000	2.44178e+07	2.92745e+07	2.11011e+07	2.57473e+07	2.16907e+07	2.77318e+07	6.20847e+06	7.07006e+06	7.48932e+06	6.38233e+06	8.12298e+06	7.22784e+06
HDGR2	S	652	4	6	4	112870000	0	106930000	79873000	7805500	0	5.07475e+07	4.9508e+07	5.10749e+07	4.8385e+07	6.68077e+07	7.00096e+07	1.31562e+07	0	0	1.73012e+07	1.34591e+07	1.67675e+07
HDGR2	S	625	4	4	5	0	0	24805000	39131000	59640000	45460000	0	0	1.37376e+08	9.12057e+07	3.46257e+07	1.14929e+08	7.81116e+07	8.13394e+07	6.67294e+07	3.97911e+07	0	7.47673e+07
HDGR2	S	454	5	6	3	13682000	28836000	18805000	19097000	16726000	0	9.02124e+06	1.30392e+07	6.06412e+06	1.29607e+07	1.60952e+07	2.37145e+07	3.63186e+06	0	0	3.29394e+06	0	3.06182e+06
BRAP	S	117	6	5	3	10015000	9533000	9705300	10067000	12685000	12186000	5.27869e+06	7.34226e+06	5.57339e+06	7.7275e+06	0	6.16257e+06	2.31114e+06	0	2.36733e+06	0	2.72599e+06	0
EMSY	S	1213	6	4	6	11284000	17259000	16665000	16305000	17402000	20064000	7.97825e+06	0	8.65226e+06	8.01011e+06	9.20012e+06	0	2.695e+06	2.51765e+06	2.1264e+06	2.2343e+06	3.28089e+06	3.56358e+06
EMSY	S	209	5	3	2	10440000	17839000	10644000	14082000	12783000	0	5.36615e+06	0	6.46057e+06	7.46159e+06	0	0	2.31308e+06	0	1.55165e+06	0	0	0
WAPL	S	221	6	6	6	75927000	92419000	83766000	104340000	99947000	79893000	4.14845e+07	3.94693e+07	3.19622e+07	4.7139e+07	3.08568e+07	5.6391e+07	1.42874e+07	9.31038e+06	9.10343e+06	1.15761e+07	1.51378e+07	1.36421e+07
WAPL	S	226	6	6	5	13529000	14090000	15354000	15480000	16260000	12564000	9.77964e+06	9.2221e+06	7.84068e+06	1.14241e+07	6.43859e+06	9.51219e+06	2.46008e+06	2.19734e+06	0	2.86769e+06	2.01538e+06	3.52816e+06
WAPL	S	77	5	3	3	67962000	59849000	62318000	0	61427000	69115000	5.57734e+07	5.6914e+07	0	0	5.37428e+07	0	0	0	1.30923e+07	0	9.58724e+06	1.5826e+06
I2BP2	S	360	6	6	6	103020000	146490000	141140000	192100000	220910000	147230000	9.70558e+07	1.10439e+08	8.58171e+07	9.63987e+07	1.2984e+08	1.23135e+08	3.44356e+07	2.65608e+07	4.69551e+07	4.58388e+07	4.1546e+07	4.21449e+07
I2BP2	S	175	6	6	6	318430000	359240000	330330000	398310000	355250000	276980000	1.34694e+08	1.5204e+08	1.37808e+08	1.54084e+08	1.70823e+08	1.96775e+08	5.07025e+07	3.88472e+07	4.54426e+07	4.63957e+07	5.54055e+07	7.10595e+07
I2BP2	S	455	6	5	1	7213600	9196800	6076600	10737000	9531200	10617000	3.66739e+06	6.82823e+06	3.47444e+06	3.58828e+06	0	4.35349e+06	0	766248	0	0	0	0
I2BP2	S	457	6	6	6	34253000	35718000	24505000	26539000	38850000	41384000	8.40459e+06	9.07508e+06	1.26574e+07	1.5931e+07	1.07593e+07	1.42593e+07	2.95369e+06	3.38763e+06	3.43983e+06	2.48036e+06	2.69407e+06	4.25248e+06
I2BP2	S	460	6	6	4	13524000	16454000	10196000	28785000	17111000	15293000	1.64525e+07	1.14059e+07	1.36556e+07	1.4465e+07	1.0762e+07	1.50427e+07	0	3.98796e+06	1.04864e+06	2.95485e+06	0	3.95254e+06
CPEB2	S	164	4	5	5	75643000	0	18975000	44278000	0	2673000	8.48216e+07	9.50164e+07	4.45941e+07	8.04e+07	0	4.21196e+06	2.78752e+06	1.59418e+06	799481	0	2.15055e+07	1.02451e+06
AB1IP	S	526	5	5	5	37901000	0	28021000	4359100	78012000	89899000	1.78201e+07	0	1.41208e+07	2.66286e+07	4.72533e+07	6.02192e+07	3.31491e+06	578385	3.93856e+06	0	1.57591e+07	2.17625e+06
RBBP6	S	861	6	6	2	16402000	12593000	13462000	16904000	17134000	16840000	4.48688e+06	5.60416e+06	4.02846e+06	3.18655e+06	4.70841e+06	5.11211e+06	0	1.5331e+06	1.16031e+06	0	0	0
RBBP6	S	1277	6	5	3	37642000	20727000	24899000	21931000	22509000	28358000	0	1.80603e+07	3.05557e+07	2.8446e+07	2.75252e+07	3.18545e+07	0	0	1.11014e+07	6.9004e+06	7.04186e+06	0
RBBP6	S	1179	6	6	6	60032000	41815000	54469000	56447000	49879000	48589000	1.63668e+07	2.03188e+07	1.83926e+07	2.13695e+07	2.2218e+07	2.39585e+07	5.77733e+06	5.97099e+06	6.82606e+06	5.36529e+06	5.34292e+06	5.47157e+06
RBBP6	S	1328	6	4	3	30676000	30316000	31038000	33785000	41022000	34111000	1.71221e+07	0	1.76038e+07	1.33246e+07	0	1.66052e+07	2.97769e+06	3.43703e+06	0	0	3.40091e+06	0
RHG30	S	630	6	6	5	30517000	36675000	34536000	32822000	33426000	31327000	1.03541e+07	1.18397e+07	1.49818e+07	1.06393e+07	8.36107e+06	1.46893e+07	3.88169e+06	3.21983e+06	0	3.03805e+06	3.91082e+06	4.37646e+06
HUWE1	S	1395	6	6	6	132840000	136430000	110090000	118160000	132330000	158030000	6.01291e+07	5.73272e+07	4.76752e+07	5.47955e+07	4.90905e+07	6.37288e+07	1.89214e+07	2.02759e+07	1.74975e+07	1.56177e+07	1.56654e+07	1.6624e+07
HUWE1	S	2362	6	6	4	37076000	39129000	34737000	39668000	41664000	46851000	2.56638e+07	2.05957e+07	2.66242e+07	2.61561e+07	1.97645e+07	2.42661e+07	4.5601e+06	0	4.52841e+06	4.93508e+06	0	5.3336e+06
HUWE1	S	3808	5	6	4	42706000	0	46350000	24545000	48705000	32738000	1.9659e+07	1.53618e+07	2.38002e+07	2.49188e+07	1.58438e+07	6.16081e+07	1.08201e+07	0	0	2.45566e+06	8.83402e+06	5.86472e+06
HUWE1	S	3816	4	3	3	0	15853000	18187000	26824000	21858000	0	1.62373e+07	0	0	1.39006e+07	0	1.8008e+07	4.30794e+06	8.48701e+06	4.83091e+06	0	0	0
HUWE1	S	1907	4	6	6	411590000	348020000	0	352610000	361160000	0	1.74568e+08	1.78152e+08	1.93426e+08	1.55396e+08	1.58664e+08	2.28992e+08	6.1325e+07	7.05981e+07	7.31966e+07	5.86752e+07	5.27487e+07	6.01574e+07
HUWE1	S	3753	6	6	4	24464000	24016000	23086000	17382000	131630000	12548000	7.62069e+07	6.99283e+06	1.17305e+07	1.09092e+07	5.68613e+06	7.33303e+06	1.00207e+06	0	2.13948e+06	2.33587e+06	869815	0
HUWE1	S	3757	5	5	6	146220000	153790000	151550000	155750000	0	148500000	0	5.94061e+07	8.77554e+07	7.31237e+07	8.09055e+07	7.26248e+07	2.32818e+07	2.43328e+07	2.29632e+07	1.94609e+07	1.61108e+07	2.94646e+07
HUWE1	S	3760	3	6	2	16195000	0	13238000	17382000	0	0	8.11692e+06	6.99283e+06	1.17305e+07	7.65388e+06	5.68613e+06	7.33303e+06	1.00207e+06	0	0	1.2468e+06	0	0
CK096	S	425	6	6	6	18327000	17785000	14896000	13132000	18686000	17794000	1.01236e+07	9.84798e+06	7.82661e+06	1.09989e+07	9.97479e+06	1.26915e+07	3.19093e+06	3.28974e+06	3.15807e+06	4.35572e+06	2.65631e+06	4.06114e+06
PHLB2	S	334	6	2	1	13733000	11021000	8825300	6258500	7557700	8473700	0	0	9.04915e+06	0	0	5.81073e+06	0	0	2.84555e+06	0	0	0
PATL1	S	179	3	4	2	53739000	68166000	0	0	65780000	0	1.77695e+07	2.41914e+07	0	1.69694e+07	0	3.2204e+07	0	0	940453	4.63538e+06	0	0
TBCD1	S	237	6	5	2	25160000	31356000	27090000	25159000	27538000	27398000	4.03286e+06	4.02143e+06	3.05272e+06	3.31248e+06	0	6.89394e+06	0	0	1.22375e+06	0	814536	0
TRPT1	S	240	4	3	2	0	24963000	24753000	0	31531000	28829000	0	1.5584e+07	0	1.62929e+07	0	1.48869e+07	0	6.33921e+06	0	0	0	7.58743e+06
RBM23	S	149	6	6	6	72205000	46745000	62425000	70184000	56062000	54000000	2.24619e+07	2.96349e+07	2.6255e+07	2.68242e+07	2.43914e+07	3.76233e+07	8.48072e+06	7.44108e+06	1.01748e+07	9.13419e+06	1.10105e+07	8.2183e+06
PABP2	S	150	6	6	4	23522000	30732000	24913000	22931000	31906000	33479000	1.91151e+07	1.75225e+07	1.95962e+07	2.08174e+07	2.90372e+07	2.90745e+07	7.20337e+06	7.00387e+06	2.84905e+06	0	0	8.75712e+06
YRDC	S	37	6	6	5	28302000	31367000	30961000	28246000	32861000	32366000	1.05903e+07	9.25924e+06	8.50392e+06	6.30915e+06	1.00165e+07	8.46326e+06	2.6428e+06	2.00389e+06	3.40977e+06	2.82131e+06	2.82318e+06	0
LYRIC	S	298	6	3	5	84257000	80062000	56264000	68959000	69376000	65289000	2.50573e+07	0	0	2.69319e+07	4.6005e+07	0	6.33269e+06	9.21762e+06	1.13074e+07	0	6.63985e+06	9.09341e+06
LYRIC	S	568	6	6	2	16188000	16691000	16199000	18666000	19267000	20234000	4.31371e+06	4.92905e+06	4.77214e+06	4.11988e+06	3.68937e+06	5.9138e+06	1.75373e+06	0	0	0	0	1.85306e+06
LYRIC	S	426	6	6	6	105380000	104510000	69716000	101000000	120170000	89677000	5.18705e+07	5.06024e+07	4.69786e+07	8.42261e+07	3.25006e+07	4.69456e+07	1.89776e+07	1.40648e+07	2.14309e+07	7.32502e+06	1.80873e+07	1.92558e+07
BCL9L	S	21	4	6	6	36940000	0	38561000	36922000	38552000	0	1.44061e+07	1.65228e+07	1.45102e+07	1.76328e+07	1.68854e+07	2.10407e+07	5.22826e+06	4.64097e+06	4.29443e+06	4.534e+06	6.435e+06	6.29237e+06
PHLB1	S	461	5	6	1	11118000	0	10329000	10717000	13571000	13108000	8.68852e+06	7.04272e+06	7.88705e+06	4.36733e+06	7.10162e+06	6.4287e+06	1.16358e+06	0	0	0	0	0
PHLB1	S	404	6	6	3	26492000	22141000	21480000	27742000	22523000	21772000	1.51684e+07	8.32591e+06	9.48757e+06	8.01495e+06	1.09239e+07	9.33396e+06	3.95254e+06	0	3.9833e+06	0	0	4.99777e+06
PHLB1	S	563	6	6	6	47568000	28403000	77055000	30332000	35082000	31046000	2.7712e+07	1.84202e+07	3.17468e+07	1.93901e+07	2.86306e+07	2.7134e+07	7.55551e+06	9.38425e+06	6.74472e+06	7.61493e+06	4.75517e+06	8.65084e+06
PHLB1	S	578	6	4	4	68388000	10424000	52912000	62449000	40156000	57207000	2.01001e+07	0	2.7734e+07	1.85299e+07	0	1.74768e+07	4.16415e+06	4.92227e+06	6.69508e+06	3.73324e+06	0	0
PHLB1	S	520	6	6	4	36733000	38961000	32167000	40918000	43663000	39738000	9.16496e+06	7.66618e+06	1.37826e+07	1.53042e+07	9.95127e+06	1.62736e+07	4.82648e+06	2.56542e+06	3.70924e+06	0	2.05008e+06	0
PHLB1	S	430	6	6	2	21682000	21851000	19384000	20803000	23405000	27652000	4.25042e+06	4.15922e+06	4.52666e+06	4.35129e+06	5.0998e+06	4.68467e+06	2.78006e+06	1.94029e+06	0	0	0	0
PHLB1	S	443	6	4	1	17263000	14103000	16665000	20470000	19279000	20993000	8.53886e+06	0	7.75541e+06	7.90243e+06	0	1.04207e+07	0	0	2.37968e+06	0	0	0
VASH2	S	272	6	5	4	117970000	121270000	127260000	148180000	116880000	110310000	3.51861e+07	3.16392e+07	3.31511e+07	2.29849e+07	0	3.29028e+07	0	1.36551e+07	1.27591e+07	0	1.69011e+07	1.32284e+07
LUZP1	S	659	6	6	3	29185000	37783000	24740000	29322000	24540000	29667000	1.52948e+07	1.62426e+07	1.43096e+07	1.97971e+07	1.1719e+07	1.87947e+07	0	2.15157e+06	4.2632e+06	0	0	4.1511e+06
ZCH18	S	46	6	6	6	19513000	17786000	26280000	23372000	13635000	18666000	1.24581e+07	1.39006e+07	1.41522e+07	1.80132e+07	1.02732e+07	1.57756e+07	5.26368e+06	4.3161e+06	5.88849e+06	4.17953e+06	7.74777e+06	4.56779e+06
ZCH18	S	534	6	6	6	139620000	183590000	151940000	188270000	184070000	128250000	4.90707e+07	5.49669e+07	4.90707e+07	4.70423e+07	5.24045e+07	7.51037e+07	1.68223e+07	1.769e+07	1.35657e+07	1.44529e+07	2.19035e+07	1.48696e+07
TAXB1	S	666	5	3	1	18915000	8374900	6258400	0	8866100	7168400	0	3.03975e+06	0	2.1129e+06	0	1.4408e+06	0	1.70244e+06	0	0	0	0
PACS2	S	416	3	1	2	6028800	6288800	0	0	4908400	0	2.93954e+06	0	0	0	0	0	0	0	1.5276e+06	1.10813e+06	0	0
GLCI1	S	303	6	6	6	27254000	19095000	20154000	17743000	22016000	19258000	1.13402e+07	9.09508e+06	1.06673e+07	1.08125e+07	1.2784e+07	1.33501e+07	5.2539e+06	4.7589e+06	3.63676e+06	4.0411e+06	3.29184e+06	6.68203e+06
TRXR3	S	4	5	2	1	11788000	8364800	0	9176300	12257000	10446000	0	0	4.09087e+06	0	0	3.13205e+06	0	732968	0	0	0	0
RETR3	S	313	5	2	3	23759000	30714000	0	35077000	27224000	37325000	1.81023e+07	0	0	1.69856e+07	0	0	0	3.4615e+06	3.05786e+06	1.75413e+06	0	0
RETR3	S	320	6	5	6	81465000	86502000	67548000	85755000	77743000	37325000	5.73711e+07	1.76346e+07	2.57935e+07	5.41494e+07	0	5.16046e+07	2.04479e+06	3.4615e+06	3.05786e+06	3.28438e+06	8.96779e+06	5.1094e+06
MON1A	S	128	3	3	1	0	0	20513000	27812000	22707000	0	1.02554e+07	0	0	1.16285e+07	0	6.83263e+06	0	0	3.08163e+06	0	0	0
MON1A	S	153	6	5	3	9979500	11839000	11611000	19390000	16707000	11308000	7.49345e+06	8.3024e+06	6.21202e+06	7.86023e+06	0	1.0011e+07	0	2.43188e+06	0	0	3.2126e+06	3.02127e+06
PARG	S	137	5	4	1	10631000	8037400	0	6926300	10718000	13362000	6.09335e+06	0	7.62817e+06	6.96404e+06	0	5.2822e+06	0	0	0	0	2.53466e+06	0
LIPB1	S	579	6	4	5	13069000	14510000	14371000	16577000	10634000	12711000	7.03613e+06	3.76541e+06	0	1.56405e+06	0	7.90924e+06	2.93224e+06	2.6125e+06	3.5193e+06	1.54228e+06	2.17634e+06	0
LIPB1	S	794	5	4	4	30018000	36279000	19978000	21334000	0	24696000	3.66937e+06	1.43474e+07	0	1.09382e+07	0	1.61756e+07	4.60835e+06	2.58686e+06	2.59152e+06	0	6.39561e+06	0
LIPB1	S	540	6	6	5	120900000	64244000	58501000	136470000	52224000	62708000	2.25586e+07	2.92657e+07	3.7709e+07	3.10282e+07	1.68799e+07	3.62805e+07	3.73907e+06	0	1.58479e+07	6.79483e+06	1.05162e+07	1.07683e+07
LIPB1	S	466	6	6	6	137050000	139400000	153340000	217670000	160120000	36175000	4.18317e+07	2.11295e+07	3.62344e+07	2.6211e+07	3.24413e+07	3.14392e+07	6.58625e+06	9.42317e+06	7.84845e+06	1.07919e+07	4.77917e+06	1.02824e+07
NIPA	S	321	6	6	6	59292000	61801000	66362000	75049000	68042000	63109000	1.93147e+07	1.93079e+07	2.31366e+07	1.95619e+07	2.05451e+07	2.49254e+07	5.6869e+06	4.52305e+06	6.64195e+06	5.78129e+06	8.50612e+06	7.43292e+06
NIPA	S	395	5	3	6	0	21686000	23587000	25216000	16993000	20626000	1.3796e+07	0	1.36534e+07	8.2279e+06	0	0	5.30121e+06	3.49739e+06	5.08517e+06	2.82271e+06	2.89892e+06	2.96953e+06
NIPA	S	335	3	2	3	0	3426800	0	12926000	0	22330000	0	0	0	0	5.31143e+06	1.11874e+07	0	0	0	1.94255e+06	2.84508e+06	2.46871e+06
NIPA	S	344	6	6	6	209090000	148600000	165630000	174680000	155630000	181760000	8.59028e+07	8.19186e+07	9.83282e+07	8.90213e+07	9.22847e+07	1.16478e+08	3.12824e+07	2.98701e+07	3.84604e+07	2.92945e+07	3.58479e+07	3.48667e+07
PRSR2	S	179	6	2	2	6857400	11414000	2412600	9182600	15593000	13295000	0	0	0	1.82607e+06	0	2.58924e+06	716235	0	0	0	441515	0
CDR2L	S	179	5	3	2	16315000	21545000	0	23499000	22822000	19104000	6.24784e+06	0	0	1.06479e+07	7.53367e+06	0	2.42163e+06	0	2.79148e+06	0	0	0
CDR2L	S	318	2	4	4	11468000	0	15839000	0	0	0	5.8582e+06	0	1.00886e+07	8.13538e+06	0	6.99679e+06	2.85208e+06	2.88983e+06	2.80547e+06	0	2.94856e+06	0
RGPS2	S	329	5	4	2	5375100	6187000	5594500	0	5506600	5219000	0	5.08134e+06	0	3.79529e+06	4.73236e+06	5.5224e+06	945930	0	0	0	2.14654e+06	0
LSR	S	493	6	6	6	53406000	45948000	45380000	45269000	35635000	46948000	3.90957e+07	2.42486e+07	3.59091e+07	4.29393e+07	2.45914e+07	3.97638e+07	9.16775e+06	9.37074e+06	9.52409e+06	1.14025e+07	9.28031e+06	1.18061e+07
LSR	S	530	6	6	4	53104000	52165000	41234000	64863000	63660000	54144000	1.7234e+07	2.0844e+07	2.08354e+07	1.47397e+07	1.30642e+07	2.24443e+07	2.43958e+06	2.48455e+06	0	0	3.89218e+06	4.21705e+06
ERIC1	S	254	6	6	2	16928000	17677000	13403000	17393000	20402000	10887000	1.02697e+07	9.37154e+06	8.67995e+06	9.73942e+06	7.673e+06	8.88037e+06	0	2.44214e+06	0	0	4.05135e+06	0
DDX42	S	96	6	2	1	101330000	85566000	94658000	96079000	105810000	93417000	0	5.69931e+06	0	2.39563e+07	0	0	0	0	1.57887e+07	0	0	0
DDX42	S	185	6	5	2	208390000	194020000	169890000	176170000	174940000	213820000	0	8.18131e+07	1.60857e+08	8.78433e+07	8.78609e+07	8.6472e+07	0	3.09421e+07	0	0	1.44023e+07	0
P66A	S	100	6	6	6	103220000	82043000	77195000	100410000	91711000	87813000	9.53328e+07	7.06535e+07	9.22957e+07	7.564e+07	7.48071e+07	7.99121e+07	1.40404e+07	2.26898e+07	2.26789e+07	9.69235e+06	1.15505e+07	2.79731e+07
P66A	S	107	6	6	6	71752000	58310000	52490000	75885000	65439000	71000000	6.91174e+07	5.16727e+07	5.67931e+07	5.88347e+07	5.09958e+07	5.6158e+07	5.49231e+06	1.41322e+07	1.49891e+07	4.34313e+06	7.44061e+06	1.35114e+07
P66A	S	114	6	5	4	91488000	49662000	64280000	90885000	77060000	21055000	9.53328e+07	6.58473e+07	3.49554e+07	5.13628e+06	0	3.96187e+06	7.29519e+06	9.10529e+06	0	9.69235e+06	3.49273e+06	0
C2CD5	S	659	6	6	4	43403000	24930000	36929000	43357000	41429000	36267000	1.77513e+07	1.09875e+07	2.4442e+07	1.98351e+07	6.47661e+06	7.61894e+06	2.82667e+06	3.39858e+06	0	4.57968e+06	3.36945e+06	0
C2CD5	S	662	6	6	1	27021000	17598000	22871000	28379000	25300000	24869000	1.17127e+07	1.09875e+07	1.8417e+07	1.26363e+07	6.47661e+06	7.61894e+06	0	0	0	4.57968e+06	0	0
RASL3	S	51	6	4	4	12861000	13756000	14529000	24866000	18147000	13465000	6.09774e+06	0	4.1412e+06	4.16383e+06	0	6.29069e+06	2.13113e+06	1.44895e+06	1.53159e+06	0	2.12326e+06	0
RASL3	S	988	1	3	4	0	0	0	0	0	14103000	0	6.82428e+06	0	7.85628e+06	0	7.38841e+06	3.58688e+06	0	3.39438e+06	2.8008e+06	0	3.31818e+06
PRAG1	S	745	5	4	2	0	10360000	9676100	11372000	13319000	13169000	6.40563e+06	0	5.90787e+06	7.13963e+06	0	1.22133e+07	2.31359e+06	0	0	0	2.53862e+06	0
I2BP1	S	453	6	5	5	56607000	92265000	62258000	74779000	75769000	80667000	3.3094e+07	2.80966e+07	0	3.27753e+07	6.60012e+07	3.95946e+07	1.05984e+07	1.4743e+07	1.39784e+07	0	8.60913e+06	2.058e+07
I2BP1	S	436	6	6	4	59825000	34544000	51667000	56259000	56005000	50642000	1.7308e+07	1.27341e+07	1.30295e+07	1.6674e+07	1.93428e+07	2.02528e+07	4.73955e+06	0	0	5.70625e+06	2.11533e+06	5.17815e+06
HID1	S	653	4	2	3	31239000	0	25739000	26414000	36040000	0	0	0	0	1.63061e+07	6.94141e+06	0	4.80504e+06	6.88782e+06	5.75216e+06	0	0	0
HID1	S	593	6	2	4	102800000	97992000	121910000	108300000	106400000	88033000	0	2.68044e+06	0	4.98179e+07	0	0	0	0	1.41115e+06	3.24034e+06	1.47048e+07	2.37688e+06
LYSM2	S	24	6	3	3	4236900	8993100	4108600	5573000	7722900	10249000	2.99953e+06	2.17927e+06	0	0	0	2.09978e+06	0	775080	0	1.0306e+06	0	866250
PRR15	S	49	3	6	3	0	136710000	129220000	98968000	0	0	9.70734e+07	7.84265e+07	1.02809e+08	1.00651e+08	1.12527e+08	9.83875e+07	2.13199e+07	0	3.84207e+06	0	0	4.41678e+07
VRK3	S	59	6	5	2	8710000	10232000	9949000	11271000	13786000	10020000	3.56235e+06	3.70541e+06	3.68959e+06	4.36646e+06	0	5.16221e+06	0	0	1.03146e+06	0	1.46281e+06	0
AHNK2	S	294	6	6	2	86472000	85193000	87803000	87690000	83230000	95682000	6.42497e+07	7.04624e+07	6.26938e+07	6.93284e+07	8.03143e+07	8.36349e+07	0	2.32063e+07	0	2.32475e+07	0	0
FOXP4	S	554	6	1	1	10724000	10096000	8802900	12535000	11912000	8635000	0	0	3.36082e+06	0	0	0	0	0	0	0	542845	0
NAV2	S	1635	5	5	6	844420000	385370000	573670000	626640000	532080000	0	2.1202e+09	0	2.81559e+09	3.70563e+09	1.89532e+09	1.80056e+09	1.43459e+09	1.4399e+09	1.27418e+09	1.2952e+09	8.22273e+08	2.23969e+09
[truncated: 1,777 more rows]

## Sheet: tissue_LFQ
Gene name	Amino acid	Position	The number of identifed replicates in Sample - 6X	The number of identifed replicates in Sample - 3X	The number of identifed replicates in Sample - 1X	Sample - 6X Replicate 1	Sample - 6X Replicate 2	Sample - 6X Replicate 3	Sample - 6X Replicate 4	Sample - 6X Replicate 5	Sample - 6X Replicate 6	Sample - 3X Replicate 1	Sample - 3X Replicate 2	Sample - 3X Replicate 3	Sample - 3X Replicate 4	Sample - 3X Replicate 5	Sample - 3X Replicate 6	Sample - 1X Replicate 1	Sample - 1X Replicate 2	Sample - 1X Replicate 3	Sample - 1X Replicate 4	Sample - 1X Replicate 5	Sample - 1X Replicate 6
CP110	S	641	6	5	3	13485000	10369000	10134000	11344000	12347000	15666000	4.655e+06	0	6.06016e+06	4.42733e+06	4.77477e+06	6.08829e+06	0	0	0	2.60318e+06	2.62066e+06	2.07215e+06
ESYT2	S	738	4	1	2	21208000	27696000	0	28376000	31684000	0	0	0	0	0	0	1.33468e+07	3.46663e+06	1.57883e+06	0	0	0	0
SHOT1	S	506	6	6	6	17267000	15828000	16959000	19828000	19600000	19850000	1.05732e+07	8.37624e+06	1.41909e+07	9.70228e+06	5.8615e+06	1.20148e+07	1.6854e+06	3.97515e+06	3.42631e+06	2.86699e+06	2.42303e+06	3.90104e+06
CA226	S	223	6	4	1	15332000	23967000	16942000	21635000	24398000	19888000	3.52521e+06	0	4.65171e+06	4.28932e+06	0	5.8259e+06	1.5507e+06	0	0	0	0	0
PKHG3	S	962	5	6	5	0	8417000	10422000	7137300	12227000	11165000	9.11046e+06	8.02198e+06	8.52062e+06	8.5905e+06	7.69102e+06	8.47051e+06	4.0171e+06	0	4.37529e+06	4.98449e+06	2.81106e+06	3.41839e+06
SPD2B	S	528	5	5	4	26530000	25590000	18458000	33450000	22769000	0	7.7064e+06	0	6.97613e+06	5.42307e+06	1.35782e+07	6.68055e+06	1.5953e+06	0	1.73537e+06	0	2.92688e+06	2.06159e+06
NBAS	S	473	5	4	4	31125000	25347000	29706000	34969000	27334000	0	1.41859e+07	1.33923e+07	1.48322e+07	0	8.15867e+06	0	0	8.81281e+06	1.71029e+06	4.27602e+06	0	4.80457e+06
ARG35	S	184	6	5	6	53769000	53689000	53941000	59809000	58210000	42127000	0	2.31476e+07	2.28179e+07	1.60916e+07	1.99935e+07	3.75727e+07	9.50661e+06	6.93023e+06	6.72561e+06	5.83443e+06	9.58654e+06	8.0032e+06
CC88B	S	436	5	6	4	12068000	10211000	9885700	9498600	0	13589000	8.37821e+06	8.8184e+06	8.04615e+06	8.34899e+06	8.39536e+06	7.38555e+06	5.40654e+06	1.3928e+06	2.53373e+06	2.33633e+06	0	0
PALM3	S	375	1	1	1	0	0	3970700	0	0	0	0	1.68538e+06	0	0	0	0	1.87436e+06	0	0	0	0	0
PALM3	S	303	2	2	2	0	0	7457400	0	7402800	0	3.64564e+06	0	0	2.91119e+06	0	0	1.43002e+06	1.47666e+06	0	0	0	0
ZN316	S	10	6	5	6	67772000	51378000	71215000	63258000	54681000	55141000	4.14691e+07	2.85449e+07	3.40763e+07	4.33239e+07	3.88649e+07	0	1.40662e+07	1.08548e+07	1.3465e+07	1.14188e+07	1.06863e+07	1.38141e+07
NCF1C	S	321	4	5	4	6401400	9543100	11777000	0	0	9142000	4.47809e+06	8.11054e+06	6.22498e+06	4.82993e+06	0	5.00486e+06	1.86543e+06	1.98091e+06	0	1.8005e+06	0	3.61462e+06
NCF1C	S	324	4	4	6	22294000	0	30935000	32293000	35762000	0	1.11712e+07	0	1.32976e+07	1.53302e+07	0	1.62141e+07	4.3972e+06	4.9796e+06	4.21868e+06	4.71485e+06	5.71347e+06	4.62046e+06
SAC31	S	402	6	3	2	8732800	10627000	8586100	8606800	8164300	10935000	0	0	5.9127e+06	0	6.90713e+06	6.89899e+06	0	0	0	0	2.48013e+06	2.80616e+06
RGPD4	S	1479	6	6	4	16513000	17517000	13797000	14731000	14750000	19385000	1.16476e+07	1.02752e+07	1.61598e+07	9.86842e+06	9.06673e+06	8.66588e+06	0	3.29254e+06	2.9446e+06	2.4983e+06	2.034e+06	0
RGPD4	S	1276	3	1	3	20968000	0	21822000	0	0	17200000	0	0	0	1.2435e+07	0	0	7.07029e+06	6.38862e+06	0	0	0	4.75237e+06
ANXA2	S	12	6	4	4	21810000	23822000	25375000	21893000	23784000	30390000	1.76016e+07	9.9082e+06	0	5.78458e+06	1.06574e+07	0	4.77987e+06	5.56502e+06	2.66237e+06	2.02423e+06	0	0
ANXA2	S	26	6	4	6	40631000	49112000	55891000	53529000	51805000	59787000	2.42024e+07	1.87571e+07	0	2.74923e+07	0	2.76549e+07	6.89481e+06	8.53642e+06	6.52565e+06	1.12794e+06	9.85618e+06	9.33228e+06
RHG32	S	706	6	1	2	29362000	22758000	26432000	34220000	32285000	22071000	0	1.34114e+07	0	0	0	0	0	3.58991e+06	2.84229e+06	0	0	0
P121C	S	674	6	4	3	24031000	25787000	31212000	36667000	30663000	25901000	1.0836e+07	0	1.149e+07	1.66208e+07	0	1.82036e+07	6.57483e+06	4.58178e+06	0	3.56917e+06	0	0
P121C	S	412	5	5	1	0	17170000	5661100	11837000	12482000	7515900	5.81645e+06	4.4693e+06	6.04939e+06	5.79161e+06	0	8.81686e+06	1.70302e+06	0	0	0	0	0
RHN2P	S	551	6	4	5	11339000	10360000	10734000	9329100	10491000	11555000	8.98212e+06	5.88875e+06	8.50787e+06	0	0	7.693e+06	3.29184e+06	3.83205e+06	0	2.58197e+06	2.53466e+06	4.07839e+06
EIF3C	S	166	4	4	2	0	5233600	8226100	5991100	6876900	0	4.35393e+06	0	0	4.81521e+06	6.69462e+06	8.97003e+06	842875	0	0	2.79498e+06	0	0
EIF3C	S	39	6	6	6	356970000	293670000	290890000	312480000	325560000	290830000	1.60932e+08	1.46999e+08	1.67496e+08	1.5393e+08	2.7345e+08	2.8824e+08	6.79087e+07	7.74847e+07	8.4129e+07	6.44572e+07	7.37955e+07	9.66718e+07
MCRI1	S	21	6	4	5	37897000	46666000	38607000	42726000	44412000	47930000	2.23938e+07	1.84925e+07	2.8479e+07	0	2.25322e+07	0	6.82349e+06	7.43152e+06	5.89548e+06	7.35345e+06	0	8.77623e+06
ICEF1	S	411	5	4	4	7354700	6944700	12816000	8971700	11081000	0	6.48342e+06	0	6.69681e+06	6.72231e+06	0	6.77197e+06	2.74697e+06	2.53489e+06	3.1928e+06	2.17371e+06	0	0
GTPB1	S	47	6	6	1	30774000	74941000	13763000	61223000	33766000	56444000	3.1248e+07	4.04055e+07	3.93045e+07	2.59319e+07	2.86724e+07	4.54161e+07	1.17003e+06	0	0	0	0	0
GTPB1	S	25	6	5	2	31881000	47441000	61579000	46637000	50348000	55103000	3.35511e+07	2.78021e+07	3.40522e+07	3.34654e+07	3.49444e+07	0	0	6.84633e+06	0	0	7.86523e+06	0
SMAP	S	147	4	5	4	10373000	0	15483000	0	8246000	11635000	1.25111e+07	1.60356e+07	1.35877e+07	0	9.69547e+06	2.26311e+07	0	9.11671e+06	8.20106e+06	4.87519e+06	0	6.66548e+06
SMAP	S	17	6	6	6	1043100000	975640000	954570000	978010000	835720000	980140000	6.66099e+08	5.16859e+08	6.57199e+08	5.678e+08	6.36409e+08	6.04478e+08	9.90722e+07	1.43054e+08	1.76305e+08	1.49169e+08	1.27164e+08	1.90181e+08
AP3B1	S	276	6	6	6	41154000	94949000	35074000	86701000	68959000	58767000	2.61297e+07	4.07615e+07	2.86328e+07	3.58476e+07	2.52749e+07	6.20213e+07	4.78779e+06	4.50557e+06	4.70063e+06	3.42818e+06	6.09894e+06	5.46318e+06
PSD11	S	14	6	6	1	13722000	14425000	14182000	16951000	19466000	10620000	5.04574e+06	6.53045e+06	4.32206e+06	8.24987e+06	6.33992e+06	9.40231e+06	0	0	0	0	2.52324e+06	0
PGRC1	S	181	6	6	6	34476000	37381000	111970000	80728000	55786000	29323000	1.55088e+08	2.32377e+08	1.96819e+08	2.68374e+08	9.43747e+07	3.62652e+08	1.28663e+08	1.4486e+08	1.05945e+08	1.20963e+08	8.78392e+07	1.45969e+08
PGRC1	S	57	6	5	6	128750000	137200000	137280000	98532000	135120000	132870000	4.73522e+07	4.23921e+07	5.29869e+07	4.89037e+07	3.55619e+07	0	1.47752e+07	2.16893e+07	1.50215e+07	1.20723e+07	5.71021e+06	1.90752e+07
SPT5H	S	36	5	3	1	53075000	52712000	48457000	45170000	0	51686000	5.03607e+07	0	0	4.06758e+07	0	4.82664e+07	0	1.37798e+07	0	0	0	0
DFFA	S	315	6	4	6	20704000	17663000	12980000	14895000	16535000	20894000	0	1.44799e+07	1.14373e+07	1.01633e+07	0	1.18006e+07	2.41371e+06	2.60271e+06	4.19375e+06	2.44727e+06	5.06932e+06	3.40114e+06
EIF3F	S	258	5	1	1	4359000	5016200	4392000	3983300	0	6252800	0	1.03181e+06	0	0	0	0	0	894495	0	0	0	0
EF2K	S	18	6	4	2	12787000	10075000	12474000	16127000	14408000	15459000	5.23891e+06	0	4.82092e+06	5.42835e+06	0	7.22864e+06	0	1.95767e+06	0	0	2.10769e+06	0
DNM1L	S	616	6	6	6	40452000	30667000	33872000	36700000	40101000	30631000	1.80319e+07	1.35758e+07	1.72803e+07	1.49078e+07	1.11949e+07	1.70716e+07	5.68131e+06	4.36691e+06	4.70227e+06	6.22735e+06	5.8314e+06	6.84657e+06
BIN1	S	296	5	4	5	15681000	0	19000000	27307000	19227000	15413000	0	1.47724e+07	2.95163e+06	1.15993e+07	9.86403e+06	0	4.74934e+06	5.11243e+06	4.03457e+06	1.48966e+06	5.63983e+06	0
BIN1	S	298	6	6	4	42868000	53110000	52915000	36433000	66505000	63847000	4.2735e+07	3.57685e+07	3.98802e+07	4.61237e+07	3.25819e+07	4.42162e+07	1.03791e+07	0	1.79575e+07	0	1.06423e+07	1.25179e+07
BIN1	S	303	6	6	3	10463000	16607000	18951000	7884800	27147000	21424000	1.41766e+07	1.33018e+07	1.1676e+07	2.05249e+07	5.79733e+06	2.05425e+07	1.94399e+06	0	6.0225e+06	0	0	2.62159e+06
BIN1	S	331	5	6	5	65932000	0	53824000	57039000	59566000	51274000	1.71406e+07	1.81873e+07	3.20633e+07	2.14765e+07	2.68088e+07	3.30478e+07	6.06351e+06	0	5.60394e+06	6.14788e+06	7.50633e+06	1.02114e+07
IMA4	S	60	6	6	6	125290000	140300000	118610000	141060000	138510000	145050000	1.06356e+08	7.08645e+07	1.05605e+08	8.93641e+07	9.13947e+07	8.71357e+07	1.57316e+07	2.70945e+07	3.00915e+07	2.11174e+07	1.65207e+07	3.20818e+07
BCL9	S	687	6	5	3	13198000	13456000	19490000	16985000	15286000	15117000	6.82603e+06	6.71022e+06	9.2744e+06	0	7.68113e+06	1.1147e+07	0	3.95301e+06	2.16688e+06	0	2.29702e+06	0
BCL9	S	278	4	6	5	0	44023000	0	48382000	62604000	36911000	2.24883e+07	1.86213e+07	1.53223e+07	1.43276e+07	1.96353e+07	2.11618e+07	4.69947e+06	0	5.08354e+06	2.35871e+06	6.8976e+06	6.20358e+06
LAD1	S	177	6	6	4	23979000	26609000	24679000	33926000	32029000	28788000	1.36042e+07	7.58487e+06	1.16127e+07	9.70338e+06	1.14747e+07	1.02842e+07	0	3.00449e+06	0	1.40518e+06	2.71947e+06	1.52816e+06
LAD1	S	355	2	2	4	15706000	0	17374000	0	0	0	1.31308e+06	0	1.35042e+07	0	0	0	1.03314e+06	3.57616e+06	5.6044e+06	0	0	4.7279e+06
LAD1	S	356	5	6	3	2419100	18962000	0	20132000	23087000	23866000	9.48735e+06	8.82345e+06	2.00856e+06	8.84609e+06	8.78302e+06	8.97377e+06	2.16348e+06	0	3.88519e+06	0	3.66426e+06	0
LAD1	S	394	6	6	5	51337000	48167000	44045000	70233000	51364000	57244000	1.92822e+07	1.79157e+07	1.82022e+07	1.69045e+07	1.48445e+07	2.8101e+07	6.41565e+06	5.35924e+06	4.6701e+06	4.81366e+06	0	1.03251e+06
RCAS1	S	36	6	6	6	192000000	169330000	152200000	150050000	156240000	175460000	8.60962e+07	6.4175e+07	1.07277e+08	6.28476e+07	9.03464e+07	8.33756e+07	1.61322e+07	2.13391e+07	3.07021e+07	2.46498e+07	1.80041e+07	2.79731e+07
SDCB1	S	6	6	6	6	132330000	148240000	111890000	133690000	134380000	126530000	4.9897e+07	4.70247e+07	5.30066e+07	5.83776e+07	5.65998e+07	6.04808e+07	1.56205e+07	1.20177e+07	1.28409e+07	1.62979e+07	1.63478e+07	1.37369e+07
NOP56	S	569	6	4	1	25353000	37768000	10521000	48222000	16412000	37972000	1.38044e+07	2.52177e+06	0	6.39003e+06	0	1.14955e+07	0	0	0	0	6.08822e+06	0
NOP56	S	570	6	6	4	68600000	79588000	70811000	62047000	79986000	57405000	4.89806e+07	4.68072e+07	3.92891e+07	4.94443e+07	3.36214e+07	6.5454e+07	1.8311e+06	0	1.38887e+07	1.10333e+07	1.70498e+07	0
NOP56	S	563	5	6	4	59661000	20343000	7719200	60781000	11071000	0	5.73008e+06	1.42164e+07	3.73552e+06	2.23037e+07	1.85805e+07	3.17974e+07	0	3.77263e+06	1.90624e+06	0	6.73913e+06	5.03646e+06
IMA3	S	60	6	6	6	23833000	42078000	32942000	38180000	36682000	43755000	2.03755e+07	1.6251e+07	1.83174e+07	2.2007e+07	1.89648e+07	1.77579e+07	3.91222e+06	5.00663e+06	5.69996e+06	5.81392e+06	3.63093e+06	5.03832e+06
NFIB	S	328	5	6	5	34829000	40172000	26880000	45989000	0	27972000	1.27572e+07	1.53396e+07	2.97031e+06	1.06178e+07	1.25359e+07	1.31119e+07	2.62928e+06	0	2.01605e+06	4.20773e+06	2.54491e+06	3.26924e+06
P3C2B	S	314	6	5	3	149590000	145880000	116170000	168340000	129140000	182370000	3.36346e+07	2.07126e+07	2.47101e+07	2.18149e+07	0	2.95141e+07	7.88084e+06	1.01202e+07	0	0	1.0821e+07	0
ARI1A	S	696	6	6	6	55058000	50432000	60386000	62318000	71315000	66436000	3.63245e+07	3.72936e+07	3.66453e+07	3.70475e+07	3.62256e+07	4.31108e+07	1.09539e+07	1.06467e+07	1.00664e+07	1.167e+07	1.32086e+07	1.33277e+07
ARI1A	S	363	5	1	1	22424000	27762000	27203000	26766000	27892000	0	0	0	5.46922e+06	0	0	0	0	0	1.26488e+06	0	0	0
ARI1A	S	382	6	2	1	7096400	12748000	9059900	10813000	10033000	8644700	0	0	4.2658e+06	3.43906e+06	0	0	0	0	0	0	1.85401e+06	0
TRAD1	S	326	2	1	2	0	161260000	145800000	0	0	0	0	6.14719e+07	0	0	0	0	2.08191e+07	0	0	0	0	2.35801e+07
TRAD1	S	327	4	5	2	162830000	0	0	139210000	157330000	168520000	7.742e+07	0	6.98097e+07	6.5966e+07	7.47126e+07	8.20504e+07	0	2.23603e+07	0	0	0	1.57878e+06
TRAD1	S	415	6	6	6	261890000	227700000	244310000	267650000	245820000	227020000	1.54669e+08	1.31945e+08	1.37705e+08	1.4272e+08	1.46419e+08	1.60776e+08	4.71974e+07	5.20076e+07	5.2814e+07	4.52678e+07	4.84326e+07	4.58224e+07
HSPB6	S	16	6	6	6	97609000	108650000	116540000	108330000	104760000	101070000	2.79669e+07	1.96404e+07	3.46609e+07	2.4921e+07	3.75244e+07	3.35049e+07	7.6979e+06	6.48161e+06	7.98921e+06	7.4215e+06	1.03894e+07	1.2042e+07
AP3D1	S	658	6	6	6	19111000	40095000	14727000	21687000	29163000	46843000	7.65761e+06	2.68396e+07	1.1605e+07	1.28807e+07	1.69788e+07	3.05689e+07	5.78502e+06	4.09727e+06	6.14229e+06	7.91837e+06	4.84629e+06	7.10292e+06
AP3D1	S	829	5	5	5	52692000	51971000	60245000	56987000	0	52966000	2.24817e+07	2.2163e+06	0	1.65931e+07	1.59174e+07	1.85532e+07	5.75868e+06	5.60371e+06	0	5.20682e+06	5.18608e+06	7.46135e+06
ABLM1	S	706	6	6	2	35329000	34500000	26962000	37797000	38060000	29230000	1.37571e+07	7.72398e+06	1.50544e+07	1.00431e+07	1.08853e+07	1.04332e+07	1.85208e+06	0	0	0	1.59761e+06	0
ABLM1	S	587	6	4	6	34849000	37591000	25735000	49214000	40382000	50518000	1.34255e+07	0	1.42823e+07	0	1.14606e+07	1.4975e+07	2.75746e+06	4.05532e+06	3.5207e+06	3.6039e+06	3.49716e+06	4.08142e+06
ABLM1	S	452	6	6	2	88862000	100100000	118520000	106700000	113530000	91123000	3.03162e+07	2.78505e+07	2.70373e+07	2.87669e+07	3.43774e+07	4.77675e+07	0	1.19672e+07	7.74428e+06	0	0	0
ABLM1	S	655	6	6	6	52462000	59351000	50073000	56054000	58150000	48045000	7.33434e+06	8.12681e+06	7.02206e+06	5.92677e+06	8.01714e+06	1.03594e+07	2.83879e+06	2.69826e+06	2.18662e+06	2.79801e+06	3.09864e+06	2.92083e+06
ABLM1	S	431	6	6	5	89998000	66380000	86773000	85669000	75610000	82160000	3.18853e+07	2.66396e+07	3.57531e+07	3.12172e+07	3.68739e+07	3.52872e+07	0	1.23065e+07	1.18667e+07	1.13908e+07	1.14297e+07	1.16649e+07
KMT2D	S	373	4	3	4	11770000	11486000	10502000	0	12655000	0	0	0	8.82455e+06	1.41353e+07	0	1.1541e+07	4.58294e+06	3.08e+06	3.82087e+06	0	0	4.22428e+06
KMT2D	S	1671	6	6	5	31647000	29545000	36621000	27433000	37564000	33105000	3.15315e+07	2.73274e+07	2.91427e+07	2.72219e+07	2.59231e+07	3.28391e+07	1.13111e+07	0	8.24487e+06	1.18532e+07	9.70773e+06	1.16789e+07
KMT2D	S	3130	6	2	2	25617000	24657000	25717000	29746000	23389000	25312000	6.45859e+06	0	5.76898e+06	0	0	0	2.61273e+06	1.90869e+06	0	0	0	0
PDCD5	S	119	6	6	6	12230000	14199000	11433000	17555000	12672000	15234000	7.8154e+06	6.96998e+06	6.33904e+06	6.35245e+06	4.53128e+06	8.47447e+06	697731	1.97438e+06	1.46081e+06	1.05153e+06	2.4475e+06	2.35055e+06
NHRF1	S	280	6	6	6	22813000	24618000	27639000	19312000	21996000	27615000	1.43949e+07	8.75071e+06	1.03578e+07	1.11459e+07	1.06084e+07	1.16401e+07	4.15553e+06	3.02873e+06	3.76051e+06	3.63256e+06	4.04343e+06	3.61252e+06
NHRF1	S	269	6	3	1	24226000	23199000	30318000	20588000	20295000	22853000	7.38665e+06	0	6.91042e+06	0	0	8.8729e+06	1.54934e+06	0	0	0	0	0
NHRF1	S	290	5	4	1	47799000	53186000	52486000	55187000	50124000	0	0	5.62613e+07	4.5293e+07	4.13702e+07	0	6.60451e+07	0	0	0	0	0	1.25302e+06
APOL1	S	311	6	6	6	32909000	42280000	44239000	47821000	42230000	42297000	2.26839e+07	2.15059e+07	2.36442e+07	2.23476e+07	2.1033e+07	2.64154e+07	9.23254e+06	6.64964e+06	7.9736e+06	8.54947e+06	8.71004e+06	8.33436e+06
APOL1	S	314	5	6	6	24204000	25457000	27468000	26376000	26475000	0	1.64907e+07	1.18146e+07	1.04493e+07	1.44779e+07	1.32939e+07	2.01148e+07	5.52284e+06	4.37763e+06	5.33057e+06	5.05464e+06	5.05953e+06	7.1514e+06
SCAM3	S	32	6	5	4	99388000	64756000	72708000	94781000	82843000	78806000	1.89771e+07	0	1.9905e+07	2.09251e+07	1.6958e+07	2.39079e+07	8.03209e+06	3.99356e+06	6.17794e+06	0	4.47714e+06	0
SCAM3	S	76	6	1	2	70275000	62606000	90272000	83579000	89670000	57901000	0	0	3.43642e+07	0	0	0	0	7.43385e+06	8.5476e+06	0	0	0
IKKB	S	672	4	3	1	7416300	0	8341500	0	8554600	7151500	6.27113e+06	0	3.38126e+06	4.07923e+06	0	0	1.61793e+06	0	0	0	0	0
MYPT1	S	299	5	2	2	28109000	31526000	30470000	32689000	21680000	0	0	0	1.64099e+07	0	0	1.47419e+07	0	0	5.64053e+06	0	0	2.22808e+06
MYPT1	S	445	6	6	3	77902000	81562000	73353000	90416000	77951000	68880000	3.74519e+07	2.69956e+07	4.48183e+07	2.89822e+07	2.79603e+07	3.55993e+07	0	1.6135e+07	0	8.57603e+06	0	9.88252e+06
MYPT1	S	507	6	5	3	22390000	25283000	21583000	22947000	27390000	22554000	9.19353e+06	8.19933e+06	8.80192e+06	7.50334e+06	0	1.15518e+07	0	3.52046e+06	3.24057e+06	0	1.79023e+06	0
MYPT1	S	910	6	6	4	72521000	57969000	57732000	68573000	52260000	71790000	6.46848e+06	6.14323e+06	7.14886e+06	5.15079e+06	5.74678e+06	7.43126e+06	2.42629e+06	3.17229e+06	2.01997e+06	0	2.0422e+06	0
MYPT1	S	668	3	2	3	8999000	0	8510500	0	7449600	0	0	0	2.97888e+06	0	0	4.40359e+06	0	978603	1.01554e+06	0	1.39747e+06	0
HNRDL	S	241	3	4	2	5109300	0	5975300	0	5082200	0	0	4.37195e+06	6.09708e+06	5.54746e+06	0	7.68794e+06	0	0	1.65967e+06	2.01106e+06	0	0
ZN609	S	358	6	4	1	11610000	9805400	8381600	10148000	9763900	9713600	0	2.70989e+06	4.22581e+06	2.70769e+06	0	3.48389e+06	0	0	0	0	0	1.72551e+06
ZN609	S	576	5	5	1	19643000	4124600	0	20835000	17119000	5222000	5.93358e+06	7.34819e+06	6.40035e+06	9.24386e+06	0	9.59438e+06	0	0	0	0	2.4228e+06	0
ZN609	S	491	6	2	2	11469000	13012000	8717900	12952000	13485000	10581000	4.75763e+06	0	0	3.61509e+06	0	0	1.86739e+06	1.10301e+06	0	0	0	0
PDZD2	S	1270	6	2	1	20863000	23644000	21411000	29928000	21795000	16665000	0	0	0	1.30488e+07	0	1.84334e+07	0	0	0	0	5.19633e+06	0
MAST4	S	2102	6	5	6	193200000	138190000	133440000	222230000	120100000	124560000	7.03173e+07	1.11688e+06	1.57141e+06	0	1.47438e+08	6.62122e+07	1.35584e+07	5.63144e+06	3.66239e+06	1.27859e+07	2.61623e+07	1.58789e+07
MAST4	S	1370	5	1	1	0	3807800	5435900	5224000	6209900	5426800	3.33181e+06	0	0	0	0	0	0	665500	0	0	0	0
MAST4	S	2442	5	1	2	0	8645900	6931600	8772700	8347000	6517200	0	0	1.75891e+06	0	0	0	938798	613063	0	0	0	0
SC16A	S	2083	6	4	2	43986000	44516000	45736000	51065000	52591000	58784000	0	3.13886e+07	0	2.93185e+07	3.9755e+07	4.13351e+07	1.00326e+07	1.72716e+07	0	0	0	0
SC16A	S	1069	5	6	6	21519000	23097000	21252000	20126000	0	27590000	1.78014e+07	1.39767e+07	1.87943e+07	2.30377e+07	2.31124e+07	1.86128e+07	3.05133e+06	6.18423e+06	8.15817e+06	7.31104e+06	7.90392e+06	9.7054e+06
SC16A	S	1327	6	6	4	40223000	32759000	25989000	38274000	34891000	35288000	2.35937e+07	1.34886e+07	1.64171e+07	1.93353e+07	1.36053e+07	2.07236e+07	4.87612e+06	0	9.74898e+06	5.45315e+06	0	8.17332e+06
SC16A	S	1964	6	6	5	32780000	30046000	25567000	33507000	29547000	33308000	1.31536e+07	1.5818e+07	1.82066e+07	1.78999e+07	1.60288e+07	2.22817e+07	5.04695e+06	3.96489e+06	4.65216e+06	0	4.04413e+06	6.27979e+06
KHNYN	S	10	6	6	6	19924000	18637000	29766000	22107000	20953000	19230000	1.16357e+07	1.0867e+07	9.58932e+06	1.04433e+07	1.27304e+07	1.21594e+07	3.34288e+06	3.5454e+06	5.6347e+06	5.04601e+06	3.6328e+06	5.77896e+06
SR140	S	67	6	6	5	24881000	16200000	19410000	20548000	24952000	17741000	7.31061e+06	1.04095e+07	9.16496e+06	7.30512e+06	7.36775e+06	9.93721e+06	4.17371e+06	635762	0	1.03733e+06	3.39951e+06	2.61157e+06
SR140	S	485	6	3	2	5582900	6947100	6502700	5577500	9032500	6843600	0	2.13855e+06	0	2.26223e+06	0	4.41722e+06	0	3.40464e+06	0	1.93229e+06	0	0
SET1A	S	468	5	3	5	12995000	0	90916000	15064000	12876000	17425000	1.65815e+07	0	2.26641e+07	0	0	6.29838e+07	3.07674e+06	4.52025e+06	5.61419e+06	2.26108e+06	0	6.67434e+06
SET1A	S	470	5	3	5	12995000	0	18189000	15064000	12876000	17425000	1.65815e+07	0	2.26641e+07	0	0	1.10896e+07	3.07674e+06	4.52025e+06	5.61419e+06	2.26108e+06	0	6.67434e+06
SYNEM	S	1049	6	5	6	18327000	18154000	19048000	18493000	17896000	18824000	0	9.36736e+06	1.01244e+07	1.37819e+07	1.30752e+07	1.30842e+07	3.86445e+06	4.9211e+06	6.14135e+06	4.89943e+06	4.13525e+06	4.9444e+06
ARHGB	S	1155	5	4	2	15284000	16705000	14329000	14249000	17812000	0	1.24792e+07	8.01341e+06	0	0	1.39077e+07	1.36417e+07	2.77284e+06	0	4.54402e+06	0	0	0
ARHGB	S	245	4	2	2	0	17237000	0	19574000	13893000	19444000	9.84249e+06	0	0	0	9.08914e+06	0	0	3.39369e+06	3.37038e+06	0	0	0
ARHGB	S	1480	3	1	1	10702000	0	0	9325100	7944900	0	5.78304e+06	0	0	0	0	0	0	0	2.92572e+06	0	0	0
FYB1	S	457	4	5	2	101630000	14983000	114970000	102680000	0	0	0	7.72025e+07	1.1285e+08	1.17762e+08	9.48362e+07	1.18164e+08	0	3.91991e+06	0	0	2.50087e+07	0
ARC1B	S	310	6	3	3	20564000	23294000	19442000	27896000	36900000	21620000	8.90432e+06	0	9.36165e+06	6.03599e+06	0	0	0	2.89123e+06	863639	0	2.06285e+06	0
PGRC2	S	104	6	4	1	9282800	9119200	9005500	10511000	10597000	7969200	0	2.46617e+06	2.54155e+06	2.73846e+06	0	3.1204e+06	0	1.45151e+06	0	0	0	0
ZN185	S	64	5	2	4	25203000	28661000	30977000	31704000	27898000	0	0	0	2.90108e+06	6.8713e+06	0	0	1.65412e+06	1.68738e+06	3.78498e+06	0	0	2.57078e+06
ZN185	S	453	6	6	6	38430000	41545000	41391000	47785000	40877000	41152000	1.89123e+07	1.92404e+07	1.75555e+07	2.10611e+07	2.42332e+07	3.20655e+07	1.01839e+07	9.07103e+06	7.40729e+06	8.00762e+06	1.24493e+07	8.50239e+06
ZN185	S	465	6	5	4	37702000	38665000	42719000	38427000	44616000	30198000	1.63549e+07	1.96034e+07	2.02847e+07	0	1.48779e+07	1.58506e+07	7.06587e+06	0	6.71792e+06	0	7.92e+06	5.06885e+06
CASC3	S	148	6	4	1	77504000	40193000	85977000	94040000	55916000	5919600	7.23369e+07	0	7.07612e+07	6.6744e+07	0	8.08967e+07	682186	0	0	0	0	0
RER1	S	95	6	3	1	21198000	19925000	21225000	24784000	23353000	24210000	3.26567e+06	5.45801e+06	0	0	0	3.77859e+06	0	0	3.57104e+06	0	0	0
SHIP2	S	132	5	6	5	20062000	0	20867000	17506000	21171000	18838000	1.26497e+07	1.17643e+07	9.74294e+06	1.23535e+07	1.23645e+07	1.37035e+07	1.92975e+06	4.43519e+06	2.49341e+06	2.70595e+06	0	3.31282e+06
STX7	S	129	4	6	4	17551000	0	0	17179000	8870600	4835700	7.88529e+06	1.09376e+07	5.59756e+06	9.73832e+06	6.50144e+06	9.30627e+06	1.22939e+06	3.53352e+06	0	0	1.32515e+06	1.17395e+06
PDPK2	S	214	6	6	5	65976000	70763000	56333000	82816000	74709000	62896000	3.32346e+07	3.51444e+07	2.59847e+07	3.79595e+07	3.20281e+07	4.31811e+07	7.0132e+06	0	9.484e+06	1.01992e+07	9.63315e+06	9.22415e+06
R113A	S	6	5	3	2	4592300	6098600	7907300	6965600	7678100	0	3.80452e+06	3.34456e+06	0	0	0	4.4392e+06	0	0	1.49716e+06	1.56622e+06	0	0
R113A	S	253	6	3	1	56488000	55662000	53097000	48253000	59448000	52512000	0	6.47441e+06	8.29339e+06	1.22594e+07	0	0	0	0	0	3.18277e+06	0	0
CLD3	S	209	6	5	5	13456000	10419000	14478000	12668000	19342000	15676000	6.45156e+06	7.21589e+06	6.29355e+06	0	5.26001e+06	8.08439e+06	2.18017e+06	3.12171e+06	1.85716e+06	0	2.02162e+06	2.68335e+06
ZZEF1	S	2444	6	6	6	28241000	25296000	21482000	29456000	28472000	22277000	1.06936e+07	9.59965e+06	1.00238e+07	8.61578e+06	1.11088e+07	1.31277e+07	4.18023e+06	3.99822e+06	3.72042e+06	4.53703e+06	2.74347e+06	5.09263e+06
ASAP2	S	701	6	6	6	48844000	37532000	38858000	52710000	39966000	42611000	2.23916e+07	2.46266e+07	2.42552e+07	2.61803e+07	1.32769e+07	2.77054e+07	5.01945e+06	8.59375e+06	8.63034e+06	4.37436e+06	2.8903e+06	7.04093e+06
ASAP2	S	822	6	4	3	15237000	14035000	14291000	11616000	12509000	15308000	0	0	8.61907e+06	7.20864e+06	8.15801e+06	6.49507e+06	0	1.38313e+06	0	2.28784e+06	968326	0
PJA2	S	253	4	4	1	9769200	7177400	10153000	0	7704100	0	4.94904e+06	0	4.22405e+06	4.73412e+06	0	8.80279e+06	0	0	0	0	2.61786e+06	0
SI1L1	S	208	5	3	1	0	8150400	8747700	13086000	15814000	8109200	0	3.26918e+06	0	4.03154e+06	0	4.71895e+06	0	0	1.44233e+06	0	0	0
SI1L1	S	1549	6	6	6	78447000	60060000	77290000	61534000	64261000	58146000	3.76475e+07	2.89317e+07	4.7484e+07	4.06472e+07	4.43216e+07	4.33041e+07	1.21394e+07	1.44743e+07	1.57479e+07	1.28926e+07	1.17353e+07	1.52e+07
SI1L1	S	1270	5	3	2	5816100	4258900	4279700	5840100	5133800	0	0	3.13183e+06	3.0092e+06	0	3.49774e+06	0	943086	0	0	0	0	994824
SI1L1	S	1585	3	4	6	66874000	0	52984000	62415000	0	0	0	0	1.66804e+07	1.38723e+07	1.4038e+07	2.28509e+07	3.73557e+06	6.80765e+06	5.06885e+06	4.03877e+06	4.69644e+06	5.83652e+06
SI1L1	S	1255	1	3	3	0	0	32785000	0	0	0	0	0	3.49905e+06	4.73675e+06	0	6.21466e+06	1.69936e+06	0	1.91519e+06	0	2.2319e+06	0
SEPT4	S	325	6	6	4	71876000	68038000	50008000	61996000	63022000	57693000	2.50441e+07	2.45958e+07	2.86021e+07	2.60154e+07	2.16521e+07	2.58968e+07	5.38161e+06	1.78153e+06	1.09499e+07	0	6.53847e+06	0
DC1L2	S	194	6	1	5	32595000	25564000	24536000	29040000	29829000	26124000	0	0	0	0	0	9.30891e+06	4.94417e+06	5.67921e+06	0	3.15854e+06	3.53002e+06	5.78036e+06
SNUT1	S	448	6	6	6	178060000	114040000	166670000	177110000	126510000	121810000	9.48911e+07	8.90279e+07	9.89347e+07	8.88543e+07	7.55696e+07	1.47014e+08	2.10608e+07	2.99144e+07	4.0383e+07	2.75629e+07	2.64163e+07	3.52443e+07
TGFI1	S	137	6	6	6	147290000	141790000	165260000	159600000	164660000	137360000	4.40909e+07	4.08274e+07	4.20185e+07	4.66885e+07	4.48754e+07	5.12024e+07	9.30455e+06	1.95572e+06	8.62614e+06	1.23468e+07	1.23608e+07	1.40858e+07
TGFI1	S	141	6	6	5	90862000	8119700	96765000	89555000	103830000	92053000	3.00635e+07	2.58045e+07	3.1459e+07	3.6953e+07	3.52652e+07	3.63772e+07	5.82907e+06	0	8.62614e+06	9.37353e+06	7.85125e+06	1.12792e+07
TGFI1	S	143	6	5	4	43856000	32829000	45513000	8139900	43919000	52482000	0	1.75915e+07	1.98858e+07	1.5795e+07	1.6716e+07	2.03023e+07	3.42258e+06	0	3.89614e+06	1.01016e+06	0	5.68318e+06
TGFI1	S	403	6	6	6	116470000	145060000	127610000	116430000	121330000	118340000	3.38829e+07	3.24127e+07	4.17131e+07	3.2727e+07	4.16603e+07	3.65552e+07	9.36654e+06	9.32856e+06	1.29669e+07	1.07909e+07	8.44553e+06	1.8171e+07
TGFI1	S	68	6	6	6	118210000	92896000	122710000	106980000	118480000	96557000	4.02275e+07	4.1612e+07	4.61698e+07	3.66256e+07	4.24405e+07	6.59331e+07	1.4864e+07	1.01051e+07	1.55645e+07	1.04022e+07	1.14461e+07	2.29644e+07
TGFI1	S	194	6	4	2	72895000	78367000	75622000	81279000	112300000	69380000	1.21115e+07	0	7.75541e+06	6.36871e+07	0	9.34011e+07	0	4.21635e+06	2.06912e+06	0	0	0
SRGP3	S	874	4	2	3	16810000	0	16688000	0	18079000	17448000	7.18403e+06	0	5.67866e+06	0	0	0	0	0	2.6083e+06	0	2.38085e+06	1.12727e+06
ADCY6	S	54	5	3	2	4613400	4411200	7191100	7095300	0	4869700	5.79491e+06	5.38351e+06	2.1302e+06	0	0	0	2.72203e+06	0	0	1.64545e+06	0	0
CTIF	S	299	2	1	1	0	0	22186000	0	23261000	0	0	0	0	1.26286e+07	0	0	0	5.97635e+06	0	0	0	0
VIP2	S	38	5	3	3	1702800	10916000	8671100	11673000	11931000	0	8.8729e+06	0	4.5282e+06	1.94164e+06	0	0	0	1.04794e+06	1.66715e+06	0	0	1.28066e+06
M3K7	S	439	6	6	6	41991000	48234000	69512000	48225000	55190000	42008000	3.36126e+07	2.71472e+07	3.67311e+07	4.01484e+07	3.01602e+07	3.75024e+07	1.06211e+07	1.25337e+07	1.1619e+07	9.57233e+06	9.61404e+06	1.38721e+07
MSI1H	S	15	5	2	5	15338000	0	15907000	13181000	11405000	13942000	1.55262e+07	0	0	0	0	6.29531e+06	4.98565e+06	5.84864e+06	6.50048e+06	5.55197e+06	3.05693e+06	0
RIPK2	S	363	6	6	4	14287000	16431000	9890400	17225000	17386000	10702000	8.11494e+06	4.88026e+06	9.53043e+06	5.97424e+06	5.6391e+06	7.71014e+06	2.05956e+06	1.05586e+06	1.50719e+06	0	1.83681e+06	0
RIPK2	S	531	6	6	4	11165000	19148000	12273000	9805500	12172000	19324000	8.10966e+06	5.60569e+06	6.80955e+06	5.08618e+06	5.61492e+06	6.3931e+06	2.26656e+06	0	2.73135e+06	1.45582e+06	0	2.80034e+06
PRPF3	S	619	6	6	5	34356000	46257000	29951000	40825000	33329000	57372000	1.61796e+07	9.52845e+06	9.76469e+06	1.19089e+07	9.79986e+06	1.56668e+07	4.05998e+06	3.61671e+06	6.30775e+06	2.23859e+06	0	3.68686e+06
TPD54	S	12	5	1	1	9174800	9705200	11713000	0	8208700	9966600	0	0	0	0	4.70994e+06	0	0	2.0635e+06	0	0	0	0
TPD54	S	166	6	6	6	90099000	106460000	86136000	95996000	80922000	87206000	2.64462e+07	2.00641e+07	2.76307e+07	1.65226e+07	2.77296e+07	3.85793e+07	3.16553e+06	6.56551e+06	5.30633e+06	5.62025e+06	7.15536e+06	5.18678e+06
IF4G3	S	1156	6	6	5	55558000	55503000	29836000	49334000	54249000	48561000	1.5548e+07	4.19812e+07	1.32528e+07	2.39497e+07	3.76123e+07	3.69069e+07	6.435e+06	4.30818e+06	3.13244e+06	1.07022e+07	0	3.45125e+06
IF4G3	S	1409	3	2	6	0	21954000	19394000	0	24518000	0	0	1.55891e+07	0	0	1.44463e+07	0	4.84676e+06	5.01782e+06	1.02643e+07	6.8743e+06	3.87284e+06	7.03767e+06
IF4G3	S	495	6	6	5	41140000	28263000	34573000	38793000	35611000	28066000	1.26592e+07	8.03143e+06	1.10151e+07	8.53359e+06	9.00344e+06	9.22694e+06	2.38178e+06	2.18618e+06	3.00845e+06	1.74052e+06	0	3.06322e+06
E41L2	S	715	6	6	4	14029000	15464000	14202000	13283000	12764000	17333000	6.13576e+06	8.27493e+06	5.99511e+06	7.57498e+06	5.95621e+06	8.25734e+06	3.14665e+06	2.13729e+06	2.13001e+06	0	2.07599e+06	0
E41L2	S	39	4	4	2	0	5694500	8783000	0	6297000	7130900	4.17438e+06	0	0	6.57792e+06	3.47576e+06	8.20944e+06	2.10202e+06	2.38621e+06	0	0	0	0
E41L2	S	647	3	6	3	4750200	0	8210400	4820700	0	0	4.02956e+06	5.9182e+06	4.14801e+06	4.61347e+06	8.58677e+06	5.4679e+06	0	0	0	2.32349e+06	2.04411e+06	2.77004e+06
E41L2	S	499	6	5	6	14080000	18265000	16201000	16749000	19651000	20862000	1.04651e+07	8.4125e+06	8.55468e+06	0	8.38437e+06	1.03128e+07	4.47527e+06	4.27182e+06	4.10892e+06	5.11849e+06	4.65379e+06	4.47854e+06
E41L2	S	87	6	6	4	47555000	30342000	41068000	42716000	35968000	39362000	1.0593e+07	8.59798e+06	1.1563e+07	8.5582e+06	1.61635e+07	1.63402e+07	0	738281	0	3.61578e+06	6.28282e+06	3.69082e+06
TGON2	S	298	6	4	3	33525000	29305000	30362000	33919000	29465000	33281000	0	0	3.37357e+07	2.64726e+07	2.1831e+07	2.93668e+07	4.17231e+06	0	0	1.3066e+07	0	1.53082e+07
WIPF1	S	276	6	4	2	13070000	11050000	9941500	20622000	14532000	13865000	0	0	3.90979e+06	3.24831e+06	2.93932e+06	6.89746e+06	0	0	1.29513e+06	0	0	1.5407e+06
WIPF1	S	340	6	6	5	34988000	28047000	29570000	27307000	36499000	26846000	1.23194e+07	1.51981e+07	1.54086e+07	1.69617e+07	1.14246e+07	2.11202e+07	0	3.08816e+06	3.82623e+06	3.96e+06	1.76934e+06	5.72862e+06
RGS14	S	288	6	6	6	33716000	27855000	25880000	25680000	29951000	29347000	1.05442e+07	1.33064e+07	9.4423e+06	1.37129e+07	1.01904e+07	1.92373e+07	4.72953e+06	4.39674e+06	5.4119e+06	3.94368e+06	4.24828e+06	3.79919e+06
DENR	S	73	6	6	4	97829000	78985000	96880000	92087000	103960000	76917000	6.77395e+07	8.03736e+07	6.54496e+07	1.01231e+08	5.47669e+07	1.1572e+08	0	0	2.92502e+07	2.34612e+07	3.37341e+07	2.08336e+06
DNPH1	S	169	5	6	6	109280000	0	98735000	93729000	95082000	110070000	5.99226e+07	4.54512e+07	6.63748e+07	5.56658e+07	7.58641e+07	6.64297e+07	2.0611e+07	3.11845e+07	2.60341e+07	2.17881e+07	2.05816e+07	2.62135e+07
HTSF1	S	676	6	6	6	27966000	23882000	27990000	37752000	31845000	25632000	1.58295e+07	2.63846e+07	1.79954e+07	2.56001e+07	1.09053e+07	2.81318e+07	5.63913e+06	5.90387e+06	6.13902e+06	3.8507e+06	6.25741e+06	5.14623e+06
HTSF1	S	579	6	6	6	325210000	283140000	349890000	362320000	325350000	278340000	2.63846e+08	2.63253e+08	3.11161e+08	3.31599e+08	2.01452e+08	3.47796e+08	7.53896e+07	7.78623e+07	7.90229e+07	8.27913e+07	7.09733e+07	9.02978e+07
HTSF1	S	624	6	6	6	606770000	712400000	576410000	745180000	859730000	826460000	3.60915e+08	3.68761e+08	3.64366e+08	3.8043e+08	2.28311e+08	3.95308e+08	2.67775e+07	5.0339e+07	4.8915e+07	3.18021e+07	2.33377e+07	4.75913e+07
HTSF1	S	529	6	5	5	18133000	19621000	25366000	18462000	24306000	21210000	1.49128e+07	0	1.50992e+07	1.88152e+07	1.70157e+07	1.90903e+07	4.70972e+06	6.6268e+06	6.25368e+06	7.7233e+06	5.59019e+06	0
HTSF1	S	453	6	6	6	3495000	20080000	39734000	36967000	33174000	32284000	2.26355e+07	3.04217e+07	2.61715e+07	3.15579e+07	2.00243e+07	3.29599e+07	1.09949e+07	1.18986e+07	9.88928e+06	9.28847e+06	7.10735e+06	1.07078e+07
HTSF1	S	481	6	6	6	68634000	79075000	45943000	84731000	88822000	69434000	1.66235e+07	4.933e+07	3.02305e+07	3.86364e+07	3.46323e+07	3.89638e+07	9.54017e+06	9.17311e+06	8.82913e+06	1.04637e+07	1.26609e+07	1.86168e+07
HTSF1	S	713	6	6	5	28229000	25431000	26339000	42594000	39737000	29079000	2.14222e+07	2.2196e+07	3.28764e+07	2.04858e+07	2.93141e+07	1.43626e+07	0	4.74142e+06	8.93377e+06	5.46924e+06	2.98235e+06	1.00704e+07
HTSF1	S	714	6	6	5	15100000	25431000	26339000	42594000	39737000	29079000	2.14222e+07	2.2196e+07	3.28764e+07	2.04858e+07	2.93141e+07	1.43626e+07	0	4.74142e+06	8.93377e+06	5.46924e+06	2.98235e+06	1.00704e+07
HTSF1	S	702	6	6	6	67518000	73440000	77521000	111380000	81676000	83150000	4.36711e+07	4.74423e+07	4.69544e+07	4.34206e+07	3.93418e+07	5.40769e+07	1.11086e+07	1.11445e+07	7.91417e+06	7.03347e+06	1.07779e+07	1.37959e+07
HTSF1	S	642	6	6	6	523280000	542990000	567570000	550930000	534670000	540410000	3.10964e+08	2.9914e+08	3.11623e+08	3.40324e+08	2.41145e+08	3.37599e+08	4.85841e+07	4.85352e+07	7.41008e+07	6.65313e+07	4.87123e+07	9.36095e+07
HTSF1	S	616	6	6	6	502690000	553700000	462060000	618460000	699050000	692340000	2.70923e+08	2.55298e+08	2.58858e+08	2.58265e+08	1.49506e+08	2.71121e+08	2.3925e+07	3.71063e+07	3.6018e+07	1.9102e+07	2.17031e+07	3.24849e+07
AAKB2	S	108	6	1	1	30991000	22970000	24321000	18200000	26668000	20681000	0	0	2.20531e+06	0	0	0	0	0	2.85254e+06	0	0	0
SGTA	S	77	6	5	3	36152000	37275000	31044000	25636000	36291000	28696000	1.58416e+07	2.09789e+07	2.25674e+07	2.55649e+07	0	2.42222e+07	6.18726e+06	0	0	0	4.03854e+06	3.1068e+06
ENSA	S	2	6	6	6	225950000	276660000	195690000	291650000	356690000	351210000	2.11635e+08	2.45628e+08	1.97335e+08	2.48573e+08	2.24487e+08	3.38082e+08	8.44156e+07	7.5625e+07	9.10553e+07	7.07938e+07	1.09133e+08	8.48678e+07
AKAP8	S	339	6	6	4	45683000	48900000	26241000	34185000	53798000	36306000	3.8476e+07	1.37859e+07	3.61948e+07	3.643e+07	2.59034e+07	2.98657e+07	4.3951e+06	5.35248e+06	3.11962e+06	0	4.74468e+06	0
AKAP8	S	323	6	6	1	47885000	37883000	10914000	29745000	41097000	24304000	2.02614e+07	1.48256e+07	2.05963e+07	3.03052e+07	1.55014e+07	1.05947e+07	0	0	0	0	0	1.18884e+06
AKAP8	S	328	6	6	6	47885000	54220000	27966000	47021000	59296000	40587000	3.08238e+07	1.48256e+07	2.05963e+07	3.03052e+07	1.55014e+07	2.60308e+07	3.85116e+06	5.38417e+06	5.19284e+06	3.28066e+06	2.91896e+06	1.18884e+06
NRDC	S	94	6	6	6	93347000	59203000	81758000	120290000	95246000	75107000	3.42082e+07	5.29363e+07	4.48842e+07	3.72233e+07	2.84262e+07	5.40637e+07	1.33664e+07	1.14717e+07	1.26286e+07	1.16078e+07	2.11004e+07	1.18243e+07
KIF1C	S	915	6	4	1	30808000	30218000	27069000	28425000	33966000	39323000	7.02294e+06	0	6.32146e+06	4.07329e+06	0	6.91899e+06	0	0	1.33233e+06	0	0	0
RAD21	S	545	2	2	3	0	9999200	0	0	0	15183000	0	0	7.26512e+06	1.06255e+07	0	0	3.92644e+06	0	4.27998e+06	0	0	4.60205e+06
DHX16	S	103	6	6	6	82213000	84216000	76073000	84753000	89271000	104490000	4.55106e+07	2.84438e+07	4.34931e+07	3.59575e+07	2.81098e+07	2.21323e+07	6.93303e+06	8.20292e+06	8.08337e+06	5.21591e+06	5.12362e+06	5.97705e+06
DHX16	S	106	6	5	5	60452000	67033000	44598000	47680000	51967000	64690000	3.11601e+07	2.04304e+07	3.95374e+07	2.48991e+07	1.59068e+07	0	4.455e+06	5.33057e+06	4.76169e+06	3.4918e+06	0	4.55358e+06
DHX16	S	160	6	6	6	38781000	23010000	25999000	38062000	38889000	31302000	9.41791e+06	7.88463e+06	1.05523e+07	7.4339e+06	1.07319e+07	1.19581e+07	2.4179e+06	4.00614e+06	3.69619e+06	2.65538e+06	2.74487e+06	3.40697e+06
MYPT2	S	839	5	4	4	11318000	0	10590000	12195000	9493700	6505900	5.28176e+06	8.57556e+06	0	5.45098e+06	5.75953e+06	0	2.03917e+06	1.89288e+06	0	2.32181e+06	0	1.22694e+06
BNI3L	S	120	3	2	2	0	22819000	0	41961000	27834000	0	0	1.06684e+07	0	1.04262e+07	0	0	0	0	0	1.39828e+06	0	1.87934e+06
PLIN1	S	382	6	6	6	84789000	107490000	89625000	91918000	73813000	115050000	4.39678e+07	2.07708e+07	4.16581e+07	2.82328e+07	2.62154e+07	2.91229e+07	6.22479e+06	1.00251e+07	8.01275e+06	6.17864e+06	3.97352e+06	1.02498e+07
PLIN1	S	174	6	6	3	9019000	8065900	7041600	11764000	10250000	8269200	6.35706e+06	7.43126e+06	5.49999e+06	6.00346e+06	5.12705e+06	5.57097e+06	1.06537e+06	1.58952e+06	0	1.72614e+06	0	0
PLIN1	S	408	2	5	1	0	18402000	0	0	0	13504000	5.36505e+06	4.07439e+06	5.0475e+06	4.54754e+06	0	5.3455e+06	0	1.58561e+06	0	0	0	0
PLIN1	S	130	6	6	6	50598000	50601000	57841000	62907000	54944000	53683000	4.20954e+07	4.64358e+07	4.29371e+07	3.92803e+07	3.88408e+07	5.03365e+07	1.60479e+07	1.45272e+07	1.58395e+07	1.4548e+07	1.32466e+07	1.91717e+07
PLIN1	S	436	4	5	5	0	7398300	16316000	12434000	9037200	0	9.112e+06	0	8.56831e+06	6.90207e+06	1.18456e+07	8.5182e+06	3.16856e+06	2.98981e+06	3.66239e+06	4.26786e+06	0	3.53888e+06
PLIN1	S	81	6	4	4	71099000	63398000	68274000	58534000	57656000	40332000	1.59062e+07	1.59506e+07	0	0	1.83387e+07	1.57343e+07	4.54938e+06	0	6.69858e+06	0	5.47669e+06	6.47881e+06
SOX15	S	37	6	5	5	21607000	19685000	16932000	12649000	17647000	20648000	1.26629e+07	5.39296e+06	1.23153e+07	7.68882e+06	0	9.3133e+06	4.16462e+06	4.65589e+06	4.10286e+06	0	3.8218e+06	3.75212e+06
KPRB	S	227	6	6	4	395090000	378440000	300950000	280530000	397470000	418460000	4.5304e+07	3.6942e+07	5.97402e+07	1.10206e+07	5.81754e+07	4.91894e+07	2.01195e+06	0	3.92155e+07	0	3.88729e+06	1.34804e+07
SMCA5	S	116	6	3	4	12486000	15916000	20347000	18193000	10866000	18168000	0	0	5.83403e+06	3.47334e+06	4.31151e+06	0	1.47015e+06	1.28092e+06	0	2.475e+06	0	1.83353e+06
JIP4	S	730	6	6	3	18618000	22561000	40966000	21169000	18285000	29826000	1.72375e+07	8.76104e+06	1.59857e+07	1.47293e+07	1.67026e+07	7.47741e+06	2.06944e+06	4.72347e+06	4.86051e+06	0	0	0
JIP4	S	733	6	6	4	18618000	22561000	41877000	29137000	24018000	26193000	2.52287e+07	8.76104e+06	1.59857e+07	1.47293e+07	1.67026e+07	1.76985e+07	5.74866e+06	6.65803e+06	2.84625e+06	0	5.44919e+06	0
NUAK1	S	22	6	6	2	12036000	10846000	7398100	10418000	10375000	12656000	7.43456e+06	6.28014e+06	6.32739e+06	6.24806e+06	7.91847e+06	7.86793e+06	4.43612e+06	1.87767e+06	0	0	0	0
NUAK1	S	445	4	6	3	9338300	0	0	10133000	7138700	12225000	8.3213e+06	5.46593e+06	7.29654e+06	4.95498e+06	6.16521e+06	5.06068e+06	0	2.49621e+06	0	2.01636e+06	1.87543e+06	0
SI1L3	S	1364	5	5	4	12436000	12246000	9937900	13338000	0	13601000	0	7.79013e+06	6.3964e+06	5.489e+06	6.1885e+06	8.49271e+06	2.37945e+06	0	3.37271e+06	2.35987e+06	2.40275e+06	0
SI1L3	S	1544	6	6	5	18751000	20015000	18154000	21954000	21554000	18977000	6.36299e+06	9.36187e+06	8.30635e+06	8.88367e+06	8.467e+06	1.05616e+07	3.3282e+06	2.2275e+06	1.65713e+06	2.56915e+06	0	3.93856e+06
GANP	S	527	4	1	2	0	38812000	40040000	37247000	37083000	0	0	0	1.83473e+07	0	0	0	8.06915e+06	2.10459e+06	0	0	0	0
KIF1B	S	1454	2	3	4	5246000	0	4230600	0	0	0	2.75494e+06	2.0926e+06	3.24149e+06	0	0	0	1.17278e+06	1.3063e+06	1.25817e+06	1.42056e+06	0	0
KIF1B	S	1057	6	1	1	6008900	9442600	5533200	4100000	5724300	6564400	0	0	0	1.95632e+06	0	0	1.03395e+06	0	0	0	0	0
KDM1A	S	166	6	6	6	55003000	55111000	46032000	38642000	43374000	66107000	5.07409e+07	4.85367e+06	4.81675e+07	4.14603e+07	4.76005e+07	4.12274e+07	9.19059e+06	1.14836e+07	1.5248e+07	1.65783e+07	1.10191e+07	2.15297e+07
HBP1	S	135	5	1	3	13116000	12317000	12382000	14187000	14187000	0	0	0	0	3.88825e+06	0	0	0	1.70971e+06	1.62597e+06	0	2.41813e+06	0
PEPL	S	14	2	4	1	17193000	0	0	14996000	0	0	4.675e+06	0	4.49502e+06	4.69434e+06	0	5.99951e+06	0	1.25659e+06	0	0	0	0
PLXC1	S	978	6	5	3	40204000	40014000	36378000	39041000	33309000	29756000	8.38613e+06	7.82661e+06	7.60113e+06	0	7.69124e+06	9.14277e+06	0	0	3.75352e+06	1.97131e+06	1.76571e+06	0
VINEX	S	530	6	6	6	202740000	180360000	197330000	188460000	203850000	208230000	1.23917e+08	9.36714e+07	1.24245e+08	1.11644e+08	1.12131e+08	1.34336e+08	4.00148e+07	4.22404e+07	4.46246e+07	3.60623e+07	3.66845e+07	4.06464e+07
[truncated: 3,560 more rows]

## Sheet: tissue_siSILAC_MBR
Gene name	Amino acid	Position	The number of identifed replicates in Sample - 6X	The number of identifed replicates in Sample - 3X	The number of identifed replicates in Sample - 1X	Sample - 6X Replicate 1	Sample - 6X Replicate 2	Sample - 6X Replicate 3	Sample - 6X Replicate 4	Sample - 6X Replicate 5	Sample - 6X Replicate 6	Sample - 3X Replicate 1	Sample - 3X Replicate 2	Sample - 3X Replicate 3	Sample - 3X Replicate 4	Sample - 3X Replicate 5	Sample - 3X Replicate 6	Sample - 1X Replicate 1	Sample - 1X Replicate 2	Sample - 1X Replicate 3	Sample - 1X Replicate 4	Sample - 1X Replicate 5	Sample - 1X Replicate 6
[truncated: 2,127 more rows]

[truncated: 7 more sheets: tissue_siSILAC, tissue_TMT, cell_LFQ_MBR, cell_LFQ, cell_siSILAC_MBR, cell_siSILAC, cell_TMT]
