# Supplementary material for: Comparative Assessment of Quantification Methods for Tumor Tissue Phosphoproteomics
Source: Anal Chem. 2022 Jul 26;94(31):10893–906. doi: 10.1021/acs.analchem.2c01036 (PMC9366746; doi:10.1021/acs.analchem.2c01036)
Supplement: Supplementary file 3 — ac2c01036_si_003.xlsx [file ac2c01036_si_003.xlsx]

## Sheet: legend
			This table was list all the quantified phosphopeptides for all sample group.
Table name	Dataset													Column name	Description
tissue_LFQ_MBR	tissue lysate - LFQ with MBR													Peptides with Phospho (STY) Probabilities	Peptide sequence with phosphosites localization probabilities
tissue_LFQ	tissue lysate - LFQ		The LFQ table was list all the phosphopeptides with normalized intensity											Proteins	Protein information (uniprot ID and gene symbol)
tissue_siSILAC_MBR	tissue lysate - siSILAC with MBR		The siSILAC table was list all the phosphopeptides with normalized ratios the standard sample											Sample - 6X Replicate 1	phosphopeptide quantitaty is respective sample and replicate
tissue_siSILAC	tissue lysate - siSILAC		The TMT table was list all the phosphopeptides with normalized ratios against the reference sample											Sample - 6X Replicate 2	phosphopeptide quantitaty is respective sample and replicate
tissue_TMT	tissue lysate - TMT													Sample - 6X Replicate 3	phosphopeptide quantitaty is respective sample and replicate
cell_LFQ_MBR	cell lysate - LFQ with MBR													Sample - 6X Replicate 4	phosphopeptide quantitaty is respective sample and replicate
cell_LFQ	cell lysate - LFQ													Sample - 6X Replicate 5	phosphopeptide quantitaty is respective sample and replicate
cell_siSILAC_MBR	cell lysate - siSILAC with MBR													Sample - 6X Replicate 6	phosphopeptide quantitaty is respective sample and replicate
cell_siSILAC	cell lysate - siSILAC													Sample - 3X Replicate 1	phosphopeptide quantitaty is respective sample and replicate
cell_TMT	cell lysate - TMT													Sample - 3X Replicate 2	phosphopeptide quantitaty is respective sample and replicate
														Sample - 3X Replicate 3	phosphopeptide quantitaty is respective sample and replicate
														Sample - 3X Replicate 4	phosphopeptide quantitaty is respective sample and replicate
														Sample - 3X Replicate 5	phosphopeptide quantitaty is respective sample and replicate
														Sample - 3X Replicate 6	phosphopeptide quantitaty is respective sample and replicate
														Sample - 1X Replicate 1	phosphopeptide quantitaty is respective sample and replicate
														Sample - 1X Replicate 2	phosphopeptide quantitaty is respective sample and replicate
														Sample - 1X Replicate 3	phosphopeptide quantitaty is respective sample and replicate
														Sample - 1X Replicate 4	phosphopeptide quantitaty is respective sample and replicate
														Sample - 1X Replicate 5	phosphopeptide quantitaty is respective sample and replicate
														Sample - 1X Replicate 6	phosphopeptide quantitaty is respective sample and replicate

## Sheet: tissue_LFQ_MBR
Peptides with Phospho (STY) Probabilities	Proteins	Sample - 6X Replicate 1	Sample - 6X Replicate 2	Sample - 6X Replicate 3	Sample - 6X Replicate 4	Sample - 6X Replicate 5	Sample - 6X Replicate 6	Sample - 3X Replicate 1	Sample - 3X Replicate 2	Sample - 3X Replicate 3	Sample - 3X Replicate 4	Sample - 3X Replicate 5	Sample - 3X Replicate 6	Sample - 1X Replicate 1	Sample - 1X Replicate 2	Sample - 1X Replicate 3	Sample - 1X Replicate 4	Sample - 1X Replicate 5	Sample - 1X Replicate 6
VLGPY(0.522)T(0.511)FS(0.52)ICDT(0.331)S(0.331)NFS(0.611)DY(0.608)IRGGIVS(0.566)QVK	sp|P22314|UBA1_HUMAN	10988000000	11996000000	11031000000	10486000000	13064000000	1128500000	15786000	11902000	5159000000	3980300000	3747800000	16036000	577660000	879850000	2755000000	1949800	545470000	2161800000
VLGPY(0.598)T(0.591)FS(0.601)ICDT(0.336)S(0.335)NFS(0.526)DY(0.527)IRGGIVS(0.485)QVK	sp|P22314|UBA1_HUMAN	10988000000	11996000000	11031000000	10486000000	13064000000	1128500000	15786000	11902000	5159000000	3980300000	3747800000	16036000	577660000	879850000	2755000000	1949800	545470000	2161800000
CGSGPVHISGQHLVAVEEDAES(1)EDEEEEDVK	sp|P06748|NPM_HUMAN	6434200000	6042500000	6106600000	6866600000	6868400000	6209800000	1237000000	1350000000	1568600000	1337800000	1338900000	2078200000	187500000	351380000	943460000	88844000	198410000	565200000
KEES(1)EES(1)DDDMGFGLFD	sp|P05387|RLA2_HUMAN;sp|P05386|RLA1_HUMAN	5594500000	4628000000	2987400000	2891100000	5374800000	5727400000	280910000	173400000	419290000	208700000	72039000	159530000	13094000	43798000	6658400	7364400	5768800	48680000
KEES(1)EES(1)DDDMGFGLFD	sp|P05387|RLA2_HUMAN;sp|P05386|RLA1_HUMAN	5595900000	4635500000	2982600000	2890900000	5369900000	5725100000	281190000	171580000	414940000	209590000	67450000	140640000	12668000	43218000	9413900	11431000	5965800	50755000
AGQPELMS(0.121)PEEPLIAS(0.378)QS(0.408)T(0.164)EPEIGHLS(0.964)PS(0.964)K	sp|Q8N5R6|CCD33_HUMAN	3216200000	0	1821400000	7155000000	11946000000	0	0	0	1513600000	0	0	0	0	1175100000	1334000000	0	0	0
AGQPELMS(0.121)PEEPLIAS(0.378)QS(0.408)T(0.164)EPEIGHLS(0.964)PS(0.964)K	sp|Q8N5R6|CCD33_HUMAN	3216200000	0	1821400000	7155000000	11946000000	0	0	0	1513600000	0	0	0	0	1175100000	1334000000	0	0	0
AEEDEILNRS(1)PR	sp|P27824|CALX_HUMAN	2972500000	2195900000	2218600000	3150600000	2820600000	2421200000	425320000	589430000	458710000	439470000	356840000	584500000	159800000	110950000	123990000	94077000	182790000	93439000
S(0.002)S(0.002)S(0.997)PAPADIAQTVQEDLR	sp|Q13283|G3BP1_HUMAN	2835400000	2315400000	2049200000	2297700000	2245100000	1822900000	597660000	751330000	632700000	766220000	777930000	832620000	212220000	216420000	197650000	201870000	224340000	245000000
T(0.997)LDQS(0.003)PELR	sp|P42345|MTOR_HUMAN	2660700000	2973900000	2412600000	2470600000	2475000000	2510900000	526920000	465480000	500970000	444380000	360790000	508660000	134430000	185750000	116790000	112940000	156830000	149810000
FEEESKEPVADEEEEDS(1)DDDVEPITEFR	sp|P54105|ICLN_HUMAN	2073000000	2043700000	1795500000	2290600000	2167600000	2169100000	857750000	714260000	982810000	701000000	602250000	765320000	196720000	270360000	295040000	190680000	171530000	258340000
QLS(1)SGVSEIR	sp|P04792|HSPB1_HUMAN	2158700000	1953400000	2061800000	2281000000	2224700000	2221500000	401360000	362560000	431800000	369830000	582400000	726810000	161100000	137850000	149460000	164080000	181200000	182450000
LLS(0.688)S(0.729)FKS(0.584)LLEEK	sp|P49454|CENPF_HUMAN	4351200000	0	5360900000	28016000	0	0	1084900000	1640900000	910230000	0	0	1549600000	0	0	0	0	0	0
LLS(0.688)S(0.729)FKS(0.584)LLEEK	sp|P49454|CENPF_HUMAN	4351200000	0	5360900000	28016000	0	0	1084900000	1640900000	910230000	0	0	1549600000	0	0	0	0	0	0
MAADPECLDVGLAAMVCKELT(0.562)LMT(0.562)EEET(0.875)R	sp|P29375|KDM5A_HUMAN	0	3340300000	0	2348600000	3200000000	2883100000	715710000	491480000	0	401320000	5836000	531240000	153110000	0	0	194880000	0	180140000
MAADPECLDVGLAAMVCKELT(0.838)LMT(0.581)EEET(0.581)R	sp|P29375|KDM5A_HUMAN	0	3340300000	0	2348600000	3200000000	2883100000	715710000	491480000	0	401320000	5836000	531240000	153110000	0	0	194880000	0	180140000
MAADPECLDVGLAAMVCKELT(0.667)LMT(0.667)EEET(0.667)R	sp|P29375|KDM5A_HUMAN	0	3340300000	0	2348600000	3200000000	2883100000	715710000	491480000	0	401320000	5836000	531240000	0	0	0	194880000	0	180140000
STAQQELDGKPAS(0.98)PT(0.02)PVIVASHTANKEEK	sp|P35606|COPB2_HUMAN	2081500000	2417800000	2037800000	2847100000	2131600000	182160000	362960000	30831000	347770000	372390000	289210000	468130000	107670000	57526000	101070000	113540000	123330000	100980000
LPS(1)GSGAAS(1)PTGSAVDIR	sp|Q09666|AHNK_HUMAN	1793000000	1744600000	1645100000	1687500000	1812500000	1891700000	503080000	366000000	540430000	88711000	498740000	561960000	135990000	151470000	155640000	132880000	131620000	158970000
IDASKNEEDEGHSNS(0.066)S(0.934)PR	sp|Q14103|HNRPD_HUMAN	2267300000	131300000	1914000000	1362300000	1608200000	1134000000	1384700000	94973000	111160000	99262000	0	1109600000	27239000	679770000	597520000	526880000	23275000	630660000
KVVDYSQFQES(1)DDADEDYGR	sp|Q9H1E3|NUCKS_HUMAN	1827200000	1410900000	1753000000	2006900000	1774300000	1709800000	438230000	323220000	424840000	402920000	350830000	465070000	49144000	65195000	88142000	62440000	55159000	88828000
EGMNPSYDEYADS(1)DEDQHDAYLER	sp|Q08945|SSRP1_HUMAN	1807200000	1938900000	1477600000	2072700000	1884100000	1775000000	378420000	252320000	325260000	311410000	228210000	326030000	37778000	47378000	59131000	3286800	911290	53497000
S(1)PVIGSEVFLPNSNHVASGAGEAEER	sp|P29590|PML_HUMAN	1817300000	1632700000	1375800000	1849200000	1794600000	1555900000	373960000	295220000	405920000	319800000	336080000	423370000	33313000	31209000	37703000	20601000	31471000	81808000
DKS(1)PVREPIDNLTPEER	sp|Q14498|RBM39_HUMAN	1698900000	1319900000	1615600000	1771100000	1451500000	1354700000	394260000	383340000	451140000	361860000	360060000	431150000	97862000	94034000	102110000	125860000	134780000	111990000
T(0.012)MS(0.012)RS(0.012)GS(0.012)FRDGFEEES(0.95)WEK	sp|Q8IVL1|NAV2_HUMAN	844420000	385370000	573670000	626640000	532080000	0	964770000	0	1281200000	1686200000	862440000	819320000	615570000	617850000	546740000	555760000	352830000	961030000
SGPKPFSAPKPQT(0.031)S(0.967)PS(0.002)PK	sp|Q01518|CAP1_HUMAN	2194400000	1858400000	1283900000	1724200000	1945600000	1487600000	246120000	112110000	218470000	135760000	220190000	157190000	40720000	33179000	49853000	53408000	35592000	46105000
AVS(1)PPHLDGPPS(1)PR	sp|P29590|PML_HUMAN	1681500000	1546100000	1327500000	1697000000	1680100000	1449800000	355360000	271380000	385940000	324190000	337830000	393610000	32298000	29328000	35939000	19514000	31576000	78566000
LRLS(1)PSPTSQR	sp|P02545|LMNA_HUMAN	1643500000	1707300000	1478200000	1843600000	1744300000	1597900000	222940000	183050000	198440000	210210000	188320000	246940000	49095000	48797000	39915000	39006000	49884000	54792000
AVS(1)PPHLDGPPS(1)PR	sp|P29590|PML_HUMAN	1651600000	1519800000	1299900000	1665100000	1640700000	1428400000	350920000	266440000	381780000	317710000	330550000	386320000	29597000	28011000	32905000	17139000	29557000	76145000
TRDDGDEEGLLT(0.002)HS(0.998)EEELEHSQDTDADDGALQ	sp|Q9UKM9|RALY_HUMAN	1239100000	1159600000	1162000000	1272600000	1104300000	1206500000	455020000	321190000	495720000	395250000	371470000	415230000	92550000	18021000	122710000	113240000	73376000	139030000
EIDT(0.43)T(0.437)S(0.688)T(0.687)Y(0.683)QLKDT(0.646)ELIY(0.429)GAKHAWR	sp|P29475|NOS1_HUMAN	0	2142800000	2734800000	1710200000	24668000	2631100000	0	256890000	0	0	0	0	0	87558000	493140000	0	0	0
EFITGDVEPTDAESEWHS(1)ENEEEEK	sp|Q99733|NP1L4_HUMAN	1106800000	963260000	1132600000	1157900000	1111300000	973130000	480220000	398590000	505300000	428960000	378440000	408010000	85539000	130580000	151910000	117280000	79766000	148120000
LPS(1)GSGAAS(0.998)PT(0.002)GSAVDIR	sp|Q09666|AHNK_HUMAN	1131400000	1082000000	1172500000	1165800000	1207000000	1123000000	362750000	303240000	370170000	308390000	307220000	357060000	84826000	106520000	103910000	90664000	81375000	111590000
RDS(1)FDDRGPSLNPVLDYDHGSR	sp|P43243|MATR3_HUMAN	1442700000	1380600000	1202000000	1569300000	1451400000	1310200000	159570000	129450000	146770000	113960000	144720000	165350000	23828000	19826000	39163000	22543000	26287000	33791000
SETAPAETATPAPVEKS(1)PAK	sp|P16401|H15_HUMAN	785160000	956630000	997110000	1023700000	1014600000	989190000	387790000	402460000	427010000	387190000	427160000	461320000	130360000	134310000	136160000	164340000	169030000	145390000
LQS(1)EPESIRK	sp|P09496|CLCA_HUMAN	1218800000	1943100000	1033000000	1262800000	1431300000	1320000000	139270000	99502000	121350000	105510000	2374400	88378000	23016000	42297000	28529000	20258000	24164000	30346000
LSGFS(1)FKK	sp|P29966|MARCS_HUMAN	1252300000	1234700000	1306600000	1617300000	1369200000	1454600000	93189000	74191000	98697000	67318000	90888000	98791000	18609000	16774000	17787000	18695000	23147000	24139000
S(0.001)S(0.001)T(0.998)PLPTISSSAENTR	sp|P42167|LAP2B_HUMAN;sp|P42166|LAP2A_HUMAN	1071400000	1061300000	1047200000	1103300000	1085800000	967130000	301650000	280770000	295530000	267630000	293710000	360240000	85900000	88624000	88918000	80509000	88246000	95393000
IEDVGS(1)DEEDDS(1)GKDKK	sp|P08238|HS90B_HUMAN;sp|Q58FF8|H90B2_HUMAN	870810000	764220000	1173900000	932110000	955570000	920420000	368710000	360300000	369380000	503110000	238270000	400720000	133710000	121770000	128460000	117380000	108310000	128110000
TPEELDDS(1)DFETEDFDVR	sp|P35221|CTNA1_HUMAN	1078700000	1116200000	981100000	1135600000	1269400000	1022400000	265740000	253990000	244830000	318700000	230300000	292670000	38175000	37934000	47416000	39002000	37489000	64052000
AASAAAASAAAASAASGS(1)PGPGEGSAGGEKR	sp|Q13263|TIF1B_HUMAN	863780000	807810000	911370000	872200000	699040000	808390000	522100000	306150000	462070000	375430000	347440000	391740000	97325000	176320000	183080000	127090000	92455000	187580000
EAPAEGEAAEPGS(0.967)PT(0.033)AAEGEAASAASSTSSPK	sp|P29966|MARCS_HUMAN	800360000	794310000	842870000	682390000	732530000	745130000	485080000	316970000	472140000	427330000	445070000	512040000	145760000	137440000	168450000	147150000	140200000	162120000
AVS(0.731)PPHLDGPPS(0.746)PRS(0.746)PVIGS(0.775)EVFLPNS(0.002)NHVASGAGEAEER	sp|P29590|PML_HUMAN	227060000	1496100000	1240500000	41708000	1658100000	1439500000	338490000	21566000	369630000	286280000	316310000	384490000	19110000	16174000	24752000	1103500	23004000	64644000
STAQQELDGKPAS(0.031)PT(0.969)PVIVASHTANKEEK	sp|P35606|COPB2_HUMAN	2081500000	7114200	56243000	2847100000	173890000	1676400000	0	276990000	0	372390000	25414000	0	2662200	57526000	101070000	113540000	17934000	3100300
RS(0.063)AS(0.937)PDDDLGSSNWEAADLGNEER	sp|O00193|SMAP_HUMAN	1043100000	975640000	954570000	978010000	835720000	980140000	303100000	235190000	299050000	258370000	289590000	275060000	42511000	61383000	75651000	64007000	54565000	81605000
MES(1)EGGADDS(1)AEEGDLLDDDDNEDRGDDQLELIKDDEK	sp|P07910|HNRPC_HUMAN	565720000	603950000	842230000	809090000	539330000	660640000	575990000	396630000	661180000	720190000	336530000	456960000	78017000	141870000	107290000	86206000	24403000	154910000
EPT(1)PVLGSGAAAAGR	sp|P42167|LAP2B_HUMAN;sp|P42166|LAP2A_HUMAN	876810000	853520000	814110000	779450000	905790000	874220000	296590000	226920000	279280000	263640000	301860000	276540000	70815000	75359000	86587000	70969000	81364000	86448000
LRS(0.002)S(0.998)VPGVR	sp|P08670|VIME_HUMAN	1009100000	1009000000	901540000	1111300000	1124000000	1133400000	129650000	102020000	109160000	83822000	97155000	118670000	29065000	29267000	29270000	20156000	28228000	25071000
LS(1)PVPVPR	sp|Q9UKM9|RALY_HUMAN	859890000	972910000	822970000	1355600000	1142300000	814530000	127770000	135150000	110100000	116390000	136600000	179030000	56690000	34920000	45620000	33662000	65444000	44935000
NT(0.017)T(0.017)ALFS(0.951)QFVS(0.016)GNNR	sp|Q15413|RYR3_HUMAN	976170000	897420000	867400000	939280000	990730000	931150000	278280000	219550000	279380000	214230000	139540000	171830000	909680	60115000	0	0	648110	0
SETAPAAPAAPAPAEKT(1)PVK	sp|P10412|H14_HUMAN	902820000	776730000	840830000	911530000	829570000	761500000	212960000	197530000	227700000	210550000	201450000	294330000	73660000	75824000	85398000	66514000	73296000	68988000
NGKS(0.107)ELDFDT(0.508)DQY(0.204)DILVS(0.091)DFDT(0.091)EEK	sp|Q8TE76|MORC4_HUMAN	0	0	0	0	0	0	6757500000	0	0	0	0	0	0	0	0	0	0	0
GS(1)PTRPNPPVR	sp|Q14195|DPYL3_HUMAN	1041900000	740710000	1054100000	787990000	886780000	971360000	134790000	164630000	140040000	140180000	177450000	200220000	46967000	42852000	37043000	44296000	37722000	53624000
IAS(1)DEEIQGTK	sp|Q8WX93|PALLD_HUMAN	869340000	765630000	842390000	870550000	801610000	814500000	183730000	256780000	199080000	184220000	186720000	233420000	64334000	53013000	63604000	51108000	77608000	52985000
SSGS(1)PYGGGYGSGGGSGGYGSR	sp|P51991|ROA3_HUMAN	1092200000	924680000	981430000	1067400000	981600000	878640000	75404000	58652000	65561000	51224000	57372000	94276000	20715000	0	0	15164000	0	0
KVEEEQEADEEDVS(1)EEEAESK	sp|Q9H3N1|TMX1_HUMAN	689720000	682710000	744160000	820920000	649530000	664300000	265220000	257640000	238100000	234590000	246910000	285470000	78849000	79411000	89064000	90168000	72489000	75651000
DWT(0.032)DY(0.153)DEKAQES(0.467)VGIY(0.44)EVT(0.908)HQFVK	sp|Q9NWV4|CZIB_HUMAN	1388400000	372330000	0	300190000	1145900000	519910000	530410000	76292000	373290000	622170000	498310000	68725000	190480000	1027000	1575100	18349000	3695900	12515000
PGPTPS(0.001)GT(0.057)NVGS(0.012)S(0.012)GRS(0.869)PS(0.049)K	sp|P60468|SC61B_HUMAN	888220000	881960000	679310000	757010000	760680000	720980000	851590	192330000	220780000	193690000	289670000	245650000	2887600	62588000	62363000	1718700	3427700	90155000
KET(1)ES(1)EAEDNLDDLEK	sp|Q8IYB3|SRRM1_HUMAN	841900000	632580000	671220000	831480000	762610000	694320000	191680000	198460000	184850000	196960000	166360000	238670000	46082000	44601000	55483000	33549000	52096000	41928000
DQQPS(1)GS(1)EGEDDDAEAALKK	sp|Q9NXG2|THUM1_HUMAN	794550000	730890000	692940000	1014400000	777910000	734380000	194410000	110090000	199890000	134570000	67001000	109890000	10660000	20438000	17065000	6122900	14827000	19133000
AADVSVTHRPPLS(1)PK	sp|Q8IY67|RAVR1_HUMAN	704880000	744480000	765530000	767240000	746810000	782190000	144960000	136990000	144220000	136240000	143740000	167420000	35628000	35729000	44361000	36817000	42063000	48932000
DQQPS(1)GS(1)EGEDDDAEAALKK	sp|Q9NXG2|THUM1_HUMAN	737910000	671060000	692940000	1014400000	777910000	734380000	194410000	110090000	199890000	134570000	67001000	109890000	10660000	20438000	17065000	6122900	14827000	19133000
WDS(1)YENLSADGEVLHTQGPVDGSLYAK	sp|Q68CZ2|TENS3_HUMAN	944360000	729520000	897460000	850620000	824320000	698500000	65763000	56664000	74775000	57929000	66074000	103860000	0	681000	2134500	0	8141200	1130600
EFDEDS(1)DEKEEEEDTYEK	sp|O43719|HTSF1_HUMAN	606770000	712400000	576410000	745180000	859730000	826460000	164230000	167800000	165800000	173110000	103890000	179880000	11490000	21600000	20989000	13646000	10014000	20421000
RAGDLLEDS(1)PK	sp|P51858|HDGF_HUMAN	530230000	614190000	834930000	644770000	674360000	623680000	141940000	186630000	197910000	189110000	138600000	205160000	59812000	60730000	51155000	59802000	60460000	70301000
VGDTEKPEPERS(1)PPNR	sp|Q9NZ63|TLS1_HUMAN	679410000	16785000	686350000	735630000	760890000	627980000	238980000	184610000	245140000	188750000	264080000	225170000	66371000	66575000	55616000	88305000	53366000	79794000
GS(1)ELT(1)LHQRIHT(1)GEK	sp|Q7Z3V5|ZN571_HUMAN	0	0	0	0	0	0	0	0	0	0	0	0	0	0	0	0	0	5228300000
GS(1)ELT(1)LHQRIHT(1)GEK	sp|Q7Z3V5|ZN571_HUMAN	0	0	0	0	0	0	0	0	0	0	0	0	0	0	0	0	0	5228300000
GS(1)ELT(1)LHQRIHT(1)GEK	sp|Q7Z3V5|ZN571_HUMAN	0	0	0	0	0	0	0	0	0	0	0	0	0	0	0	0	0	5228300000
AKT(0.003)QT(0.997)PPVSPAPQPTEER	sp|Q14247|SRC8_HUMAN	615400000	570980000	635940000	618220000	645200000	519900000	182990000	198810000	193330000	204000000	170630000	232710000	78363000	69452000	72848000	62341000	64645000	74319000
S(0.05)S(0.063)S(0.887)VGSSSSYPIS(0.916)PAVS(0.084)R	sp|Q15149|PLEC_HUMAN	727540000	716150000	109460000	687210000	691490000	753050000	207550000	161800000	169400000	151170000	196120000	216040000	58672000	60872000	52664000	9177600	59047000	53877000
KLS(1)VPT(1)S(1)DEEDEVPAPKPR	sp|Q8NE71|ABCF1_HUMAN	699430000	656790000	577010000	602920000	645650000	711270000	170580000	124340000	159860000	126810000	169710000	149500000	32575000	39025000	51148000	38994000	30214000	52685000
LCDFGSASHVADNDIT(0.002)PY(0.992)LVS(0.006)R	sp|Q13523|PRP4B_HUMAN	631410000	739620000	563380000	648170000	760910000	622930000	124390000	125640000	136630000	134030000	121390000	166360000	34464000	44519000	46455000	38542000	33415000	48481000
FNDS(1)EGDDTEETEDYR	sp|Q9NYF8|BCLF1_HUMAN	584200000	660360000	587770000	749030000	720640000	702720000	129480000	145950000	149050000	156580000	115630000	157070000	21033000	24325000	32585000	24609000	22058000	35803000
KS(0.973)PT(0.021)MEQAVQT(0.005)AS(0.001)AHLPAPAAVGR	sp|Q8ND56|LS14A_HUMAN	848160000	735070000	635700000	658230000	793920000	691700000	22557000	102560000	87822000	78635000	135210000	157080000	12525000	0	31655000	3540800	0	8544800
ESEDKPEIEDVGS(1)DEEEEKK	sp|P07900|HS90A_HUMAN	402280000	424150000	604760000	473860000	434750000	396870000	199500000	270850000	260030000	396240000	155040000	325160000	82481000	85051000	96445000	93371000	82093000	146280000
RVS(1)VCAETYNPDEEEEDTDPR	sp|P13861|KAP2_HUMAN	694260000	516010000	647090000	646250000	518270000	553970000	149060000	166760000	153970000	159500000	159580000	188400000	39832000	53443000	53143000	44375000	43791000	58982000
HGGS(0.987)PQPLAT(0.009)T(0.004)PLSQEPVNPPS(0.017)EAS(0.776)PT(0.207)R	sp|Q9UQ35|SRRM2_HUMAN	591800000	509380000	531080000	549090000	549410000	545680000	254370000	145640000	239330000	201350000	214250000	226210000	46304000	75343000	62221000	65439000	31785000	3355800
AQGEPVAGHES(1)PKIPYEK	sp|O94979|SC31A_HUMAN	641380000	575960000	696870000	800380000	687810000	640170000	92121000	108580000	105310000	78986000	102520000	122340000	24079000	23046000	28882000	23672000	39985000	27466000
AKS(1)PQPPVEEEDEHFDDTVVCLDTYNCDLHFK	sp|Q00839|HNRPU_HUMAN	128650000	86471000	74147000	107050000	106170000	122110000	456400000	413460000	598440000	248820000	585090000	1079300000	11024000	39871000	516470000	1868900	31391000	135580000
HGGS(0.998)PQPLAT(0.478)T(0.478)PLS(0.046)QEPVNPPS(0.055)EAS(0.741)PT(0.204)R	sp|Q9UQ35|SRRM2_HUMAN	505800000	483610000	458610000	478240000	515330000	498410000	229890000	183430000	232800000	226760000	206050000	226210000	56018000	72948000	74600000	73691000	35313000	86836000
KAS(1)PEAASTPRDPIDVDLPEEAER	sp|P29590|PML_HUMAN	739310000	555870000	571800000	649770000	644770000	526820000	115550000	88302000	126690000	121740000	121310000	177170000	29046000	29363000	34902000	30609000	33159000	33910000
AEGEWEDQEALDYFS(1)DK	sp|Q9NYF8|BCLF1_HUMAN	682770000	582740000	554220000	760210000	705760000	597360000	119280000	82646000	133520000	77133000	84411000	110350000	13077000	21808000	28239000	16362000	15676000	24657000
ASAVSELS(1)PR	sp|Q9Y2W1|TR150_HUMAN	650880000	582850000	536050000	672790000	632770000	607830000	109050000	133560000	104120000	98681000	108860000	164750000	32396000	31685000	33077000	26318000	43309000	32581000
QEIESETT(0.005)S(0.994)EEQIQEEK	sp|P13611|CSPG2_HUMAN	952120000	34231000	957590000	46194000	38146000	718290000	0	317830000	248080000	339670000	278840000	477220000	0	0	0	116790000	0	0
MES(1)EGGADDS(1)AEEGDLLDDDDNEDRGDDQLELIKDDEK	sp|P07910|HNRPC_HUMAN	279800000	295840000	473180000	518740000	284220000	257650000	325880000	271190000	384230000	525030000	170950000	314240000	78017000	62907000	49684000	45838000	24403000	87360000
ETPHS(1)PGVEDAPIAK	sp|Q9UHB6|LIMA1_HUMAN	598630000	551600000	574020000	562110000	536330000	587840000	122550000	136800000	138730000	110280000	138570000	146730000	24501000	38542000	37010000	35094000	55299000	41569000
FS(0.161)EMMNNMGGDEDVDLPEVDGADDDS(0.919)QDS(0.919)DDEKMPDLE	sp|Q15185|TEBP_HUMAN	844730000	707640000	483030000	734300000	642870000	365350000	207350000	0	263100000	0	0	0	0	24908000	0	0	0	37401000
FS(0.161)EMMNNMGGDEDVDLPEVDGADDDS(0.919)QDS(0.919)DDEKMPDLE	sp|Q15185|TEBP_HUMAN	844730000	707640000	483030000	734300000	642870000	365350000	207350000	0	263100000	0	0	0	0	24908000	0	0	0	37401000
VLDEEGS(1)ER	sp|O43719|HTSF1_HUMAN	502690000	553700000	462060000	618460000	699050000	692340000	123280000	116170000	117790000	117520000	68031000	123370000	10266000	15922000	15455000	8196500	9312600	13939000
VFDDES(1)DEKEDEEYADEK	sp|O43719|HTSF1_HUMAN	523280000	542990000	567570000	550930000	534670000	540410000	141500000	136120000	141800000	154860000	109730000	153620000	20847000	20826000	31796000	28548000	20902000	40167000
GGVTGS(1)PEASISGSK	sp|Q09666|AHNK_HUMAN	519560000	495030000	488620000	630630000	511310000	492230000	131510000	156610000	134190000	120120000	123670000	199660000	44369000	35360000	35322000	39514000	53064000	37413000
T(0.075)QLS(0.496)QGRS(0.496)S(0.933)PQLDPLRK	sp|Q8ND56|LS14A_HUMAN	737830000	639100000	531440000	546680000	661750000	612630000	3958000	81636000	92724000	59459000	115480000	130580000	7563800	2118100	1903800	4434100	1485300	1662100
SDEFSLADALPEHS(1)PAK	sp|Q8NDC0|MISSL_HUMAN	531220000	491530000	477250000	497670000	528990000	502800000	124740000	143140000	129370000	180790000	154260000	183320000	48884000	39752000	40653000	48573000	38952000	61378000
DTLRT(1)PPRER	sp|Q9UQ35|SRRM2_HUMAN	766290000	628860000	684670000	833360000	80625000	317700000	133550000	116210000	0	124120000	136080000	134270000	30083000	31244000	31893000	32881000	28443000	39934000
TYS(1)LGSALRPSTSR	sp|P08670|VIME_HUMAN	644880000	573870000	555780000	711010000	672080000	569980000	60058000	47934000	55573000	44646000	48366000	72271000	12753000	14176000	12488000	10157000	14453000	15108000
AS(0.001)S(0.999)VTTFTGEPNTCPR	sp|P52943|CRIP2_HUMAN	568140000	525240000	510490000	521130000	535280000	532800000	129160000	117090000	124290000	119170000	113950000	139770000	35753000	42326000	40891000	33648000	34147000	0
DWT(0.163)DY(0.626)DEKAQES(0.249)VGIY(0.243)EVT(0.719)HQFVK	sp|Q9NWV4|CZIB_HUMAN	1388400000	158110000	0	300190000	131580000	519910000	530410000	76292000	46247000	622170000	49997000	68725000	190480000	0	852440	18349000	3695900	0
RGLLYDS(1)DEEDEERPAR	sp|P49736|MCM2_HUMAN	572400000	590930000	511990000	581900000	575810000	625820000	102900000	72311000	97461000	74253000	77768000	88112000	11350000	19543000	18409000	15032000	14211000	20476000
RGEGDAPFSEPGT(0.009)T(0.012)S(0.003)T(0.003)QRPS(0.043)S(0.929)PET(0.001)ATK	sp|Q9UQ35|SRRM2_HUMAN	487230000	440090000	495560000	530740000	538160000	498960000	129210000	158630000	154390000	158260000	141900000	222240000	0	713850	49951000	1301900	54138000	3389000
LATNT(0.002)S(0.998)APDLK	sp|P27816|MAP4_HUMAN	510720000	509660000	473450000	628010000	565610000	445360000	102230000	120380000	104780000	108440000	101980000	159800000	37622000	34048000	28421000	28826000	42144000	41560000
SCFES(0.003)S(0.997)PDPELK	sp|Q9UQ35|SRRM2_HUMAN	573070000	488640000	511260000	544980000	529510000	502290000	111220000	99544000	113830000	98281000	105450000	123770000	30715000	35733000	31132000	29571000	29454000	32090000
LKS(1)EDGVEGDLGETQSR	sp|Q09666|AHNK_HUMAN	434260000	492690000	500280000	523530000	485200000	445210000	120870000	123110000	118340000	108570000	127780000	161840000	34199000	39661000	39298000	40400000	55783000	45528000
VPKPEPIPEPKEPS(1)PEK	sp|Q8IYB3|SRRM1_HUMAN	520300000	530640000	471270000	719580000	543330000	460240000	81630000	84385000	72576000	52013000	79543000	138780000	13426000	12790000	21674000	18691000	34880000	20061000
HRPS(1)PPAT(1)PPPK	sp|Q8IYB3|SRRM1_HUMAN	429470000	275550000	504420000	465290000	347890000	261630000	175210000	152590000	177380000	188910000	291690000	193010000	74961000	43858000	44249000	82853000	36713000	108110000
HRPS(1)PPAT(1)PPPK	sp|Q8IYB3|SRRM1_HUMAN	429470000	275550000	504420000	465290000	343530000	256400000	175210000	152590000	177380000	188910000	291690000	193010000	74961000	43858000	44249000	82853000	36713000	108110000
LSGLS(1)FKR	sp|P49006|MRP_HUMAN	500200000	583560000	498340000	745400000	621410000	573010000	40553000	35109000	39166000	40954000	45209000	46131000	9967500	8438300	8278600	9669900	12651000	11889000
SES(1)PKEPEQLRK	sp|P09651|ROA1_HUMAN	449710000	497290000	395190000	496520000	534890000	673320000	96592000	106870000	91911000	86284000	80032000	110330000	25983000	21566000	22430000	22670000	27252000	21540000
ERS(1)PS(1)PLR	sp|Q9Y2V2|CHSP1_HUMAN	584530000	524730000	465150000	501980000	573670000	539720000	118070000	54500000	107580000	70134000	68555000	75480000	10333000	10481000	12031000	9094400	4845100	19253000
ERS(1)PS(1)PLR	sp|Q9Y2V2|CHSP1_HUMAN	575470000	516590000	459600000	497920000	565560000	538630000	118070000	54500000	104250000	67537000	68555000	73045000	10333000	9547200	12031000	9094400	5872800	17937000
LKDLFDYS(1)PPLHK	sp|Q9NYF8|BCLF1_HUMAN	525250000	558540000	543650000	556340000	522130000	625650000	65109000	33407000	48189000	31206000	54094000	45064000	7795300	8004200	14347000	6902700	10844000	13704000
ASHLRPPS(1)PLLVR	sp|Q8TDB6|DTX3L_HUMAN	456720000	627220000	561400000	486560000	450290000	598150000	74422000	41660000	66085000	57118000	74612000	48771000	15771000	9338400	19753000	14596000	12483000	34169000
KLEKEEEEGIS(1)QES(1)S(1)EEEQ	sp|P17096|HMGA1_HUMAN	348430000	532130000	495750000	680260000	540760000	775140000	86784000	6922300	95843000	38372000	15624000	10769000	2666900	11684000	2371800	2251600	0	1252200
KLEKEEEEGIS(1)QES(1)S(1)EEEQ	sp|P17096|HMGA1_HUMAN	348430000	532130000	495750000	680260000	540760000	775140000	86784000	6922300	95843000	38372000	15624000	10769000	2666900	11684000	2371800	2251600	0	1252200
IDIS(1)PSTLR	sp|Q9NYF8|BCLF1_HUMAN	554410000	509050000	513400000	411210000	443360000	533730000	87818000	74864000	99175000	87368000	76571000	93919000	27841000	33008000	25827000	25020000	22095000	27732000
S(0.001)S(0.007)S(0.992)PVNVKK	sp|Q00839|HNRPU_HUMAN	693420000	332000000	597870000	639940000	296780000	427740000	79721000	56911000	74318000	84195000	64518000	107680000	1605300	23333000	28227000	17595000	19881000	18051000
HGLQLGAQS(1)PGR	sp|Q8N1G0|ZN687_HUMAN	510350000	522080000	518110000	581670000	606140000	527670000	90493000	0	0	75421000	0	85388000	0	0	0	0	35572000	0
KEKT(1)PELPEPSVK	sp|Q8IYB3|SRRM1_HUMAN	383460000	431010000	459280000	475610000	464600000	441990000	100180000	97000000	100740000	119020000	126140000	134040000	31990000	25241000	27931000	31978000	37760000	39485000
KGNAEGS(1)S(1)DEEGKLVIDEPAK	sp|P51858|HDGF_HUMAN	368290000	541980000	295560000	433930000	605110000	526570000	117210000	74942000	153030000	117780000	61964000	106810000	15700000	19291000	20889000	18228000	12307000	24177000
AEVPGAT(0.001)GGDS(0.999)PHLQPAEPPGEPR	sp|Q9P2K5|MYEF2_HUMAN	421370000	397230000	341970000	439030000	413400000	411360000	166940000	102450000	131030000	116930000	143300000	147240000	40035000	41153000	53362000	39523000	49125000	43133000
QAS(1)IELPSMAVASTK	sp|P33241|LSP1_HUMAN	589500000	395190000	385570000	369540000	464270000	374850000	98022000	90881000	99390000	108160000	151680000	171060000	26790000	32358000	35897000	24202000	28491000	31801000
EAEEGEDDRDS(1)ANGEDDS	sp|P07910|HNRPC_HUMAN	78991000	429050000	323520000	635330000	277590000	209370000	155140000	206920000	189670000	238100000	128700000	341280000	45091000	30864000	21210000	0	31777000	54389000
RQS(1)PS(0.999)PS(0.001)TRPIR	sp|Q8IYB3|SRRM1_HUMAN	505800000	390170000	528580000	503530000	433880000	430370000	130520000	0	64308000	65212000	107420000	67657000	22087000	21446000	32254000	29479000	10174000	46624000
RGRS(1)PQPPAEEDEDDFDDTLVAIDTYNCDLHFK	sp|Q9BUJ2|HNRL1_HUMAN	616650000	543290000	437510000	566560000	609670000	577490000	0	0	0	0	2011700	9760900	0	1339800	1208200	1028700	902270	0
S(1)DAAVDTSSEITTK	sp|P06454|PTMA_HUMAN	429070000	386800000	380360000	295120000	360730000	366860000	168780000	91567000	156130000	157900000	157280000	134500000	42372000	52345000	52195000	41066000	28901000	55091000
CIFY(0.192)DT(0.786)EHLKY(0.489)HT(0.517)QIHVRS(0.508)T(0.508)R	sp|Q5JSH3|WDR44_HUMAN	0	0	1663900000	0	0	0	0	345650000	410050000	347570000	289850000	299620000	0	0	0	0	0	0
CIFY(0.367)DT(0.607)EHLKY(0.474)HT(0.491)QIHVRS(0.531)T(0.531)R	sp|Q5JSH3|WDR44_HUMAN	0	0	1663900000	0	0	0	0	345650000	410050000	347570000	289850000	299620000	0	0	0	0	0	0
CIFY(0.367)DT(0.607)EHLKY(0.474)HT(0.491)QIHVRS(0.531)T(0.531)R	sp|Q5JSH3|WDR44_HUMAN	0	0	1663900000	0	0	0	0	345650000	410050000	347570000	289850000	299620000	0	0	0	0	0	0
GDS(1)ES(1)EEDEDLEVPVPSR	sp|P13861|KAP2_HUMAN	470930000	472840000	322980000	514350000	450630000	523180000	111350000	51761000	117220000	71185000	54875000	56128000	20814000	29622000	27836000	9170000	15830000	26163000
NKPGPNIES(1)GNEDDDASFK	sp|O60841|IF2P_HUMAN	409430000	377820000	307210000	643600000	523070000	314700000	81092000	116920000	74829000	108050000	67420000	152410000	34211000	19407000	21890000	18215000	34265000	20540000
GDS(1)ES(1)EEDEDLEVPVPSR	sp|P13861|KAP2_HUMAN	470930000	472750000	322980000	514350000	450630000	523180000	111350000	51761000	117220000	71185000	54875000	56128000	20814000	7323200	7297100	25811000	2458500	26163000
TAHNSEADLEESFNEHELEPS(0.186)S(0.814)PK	sp|Q8IWS0|PHF6_HUMAN	449950000	383310000	422850000	511850000	418860000	371720000	106880000	91754000	107270000	86515000	97548000	105860000	4380900	6095200	36853000	28100000	26871000	25795000
SGLTVPT(0.001)S(0.999)PK	sp|Q53EL6|PDCD4_HUMAN	362610000	438940000	422620000	458380000	457170000	444860000	78154000	79095000	74437000	81085000	85567000	108130000	27328000	25940000	25426000	26006000	28562000	30486000
YDERPGPS(1)PLPHR	sp|P08621|RU17_HUMAN	406110000	446040000	380110000	538430000	562250000	539760000	60817000	40065000	47644000	40025000	54306000	52729000	12224000	12556000	13139000	12399000	13750000	13177000
KVELS(1)ES(1)EEDKGGK	sp|Q8IYB3|SRRM1_HUMAN	526590000	328630000	424770000	537180000	490430000	244070000	14637000	114300000	135450000	106840000	4632000	133780000	44773000	22522000	23180000	41655000	0	48892000
LAPVPS(1)PEPQKPAPVS(0.98)PES(0.02)VK	sp|Q96JM3|CHAP1_HUMAN	421250000	360780000	447170000	385760000	417290000	196900000	121580000	91788000	130120000	121650000	135740000	145460000	36420000	36290000	43505000	40581000	41119000	47803000
NFTKPQDGDVIAPLIT(1)PQKK	sp|Q9Y3Z3|SAMH1_HUMAN	517010000	417450000	444210000	503420000	437400000	333040000	67996000	60659000	80875000	59354000	68714000	92050000	18728000	13902000	20412000	18970000	18471000	21001000
VSGRT(0.028)S(0.972)PPLLDR	sp|Q9UQ35|SRRM2_HUMAN	473090000	399800000	420390000	441390000	462830000	437650000	69469000	69578000	70985000	58268000	58096000	88551000	21231000	25193000	23295000	17644000	21946000	22901000
VS(0.003)GRT(0.903)S(0.094)PPLLDR	sp|Q9UQ35|SRRM2_HUMAN	473090000	399800000	420390000	441390000	462830000	437650000	69469000	69578000	70985000	58268000	58096000	88551000	21231000	25193000	23295000	17644000	21946000	22901000
AQT(1)PPGPSLSGSK	sp|Q9UQ35|SRRM2_HUMAN	333320000	392600000	339880000	366570000	376830000	360310000	122400000	135860000	120460000	116230000	110100000	164530000	39169000	37509000	36918000	31121000	45202000	39580000
LDQPVS(1)APPS(1)PR	sp|Q16204|CCDC6_HUMAN	331890000	406570000	402880000	388410000	418530000	391500000	104720000	96289000	97295000	106010000	99764000	112990000	30015000	28828000	29037000	28362000	30037000	33175000
KPAT(1)PAEDDEDDDIDLFGS(1)DNEEEDKEAAQLR	sp|P29692|EF1D_HUMAN	300330000	329610000	287830000	378600000	341270000	304170000	164970000	188500000	180330000	189120000	88928000	208800000	21930000	33793000	44839000	12083000	11545000	44985000
IDIS(1)PSTFRK	sp|Q9Y2W1|TR150_HUMAN	478160000	400800000	457980000	472560000	459140000	355930000	73628000	51542000	75407000	50980000	61869000	66049000	15365000	28623000	18806000	15839000	14378000	19948000
LPS(0.001)S(0.999)PVYEDAASFK	sp|Q14247|SRC8_HUMAN	407590000	334440000	566400000	365350000	373250000	306710000	96859000	68943000	103190000	79474000	90644000	83692000	24537000	38709000	30164000	25084000	22677000	34163000
GS(1)PHYFSPFRPY	sp|Q13242|SRSF9_HUMAN	529370000	501740000	375230000	563380000	579180000	498050000	0	0	1003000	0	0	2558300	0	0	0	0	0	0
RPNEDS(1)DEDEEKGAVVPPVHDIYR	sp|Q12996|CSTF3_HUMAN	498430000	381670000	417740000	598510000	409580000	394090000	58647000	41910000	56670000	38400000	43953000	64461000	6565100	4793100	9893100	8161900	6366900	7752400
RQNY(0.223)DY(0.225)AVY(0.218)LLT(0.223)VLY(0.652)HES(0.73)WNT(0.73)EEWEK	sp|P82673|RT35_HUMAN	698670000	435180000	512200000	541560000	428130000	0	0	0	0	0	136480000	165240000	2189500	44117000	3327100	40731000	24494000	5466700
RQNY(0.245)DY(0.245)AVY(0.245)LLT(0.246)VLY(0.654)HES(0.682)WNT(0.682)EEWEK	sp|P82673|RT35_HUMAN	698670000	435180000	512200000	541560000	428130000	0	0	0	0	0	136480000	165240000	2189500	44117000	3327100	40731000	24494000	5466700
ERS(1)PALKS(1)PLQSVVVR	sp|Q9Y2W1|TR150_HUMAN	493600000	446730000	377530000	495280000	426220000	406040000	56664000	48716000	54578000	47503000	53472000	64752000	8395200	6920700	12247000	9268900	12178000	13505000
IDASKNEEDEGHS(0.003)NS(0.969)S(0.029)PR	sp|Q14103|HNRPD_HUMAN	796810000	796710000	0	0	0	0	328560000	94973000	111160000	250510000	0	375690000	27239000	54710000	25523000	44460000	23275000	98872000
ETNLDS(1)LPLVDTHSK	sp|P08670|VIME_HUMAN	371790000	337960000	345690000	422270000	334010000	311090000	128040000	108200000	122050000	98116000	96636000	129970000	27081000	35402000	36009000	28939000	24214000	32658000
KGNAEGS(1)S(1)DEEGKLVIDEPAK	sp|P51858|HDGF_HUMAN	297400000	476260000	355460000	337130000	534620000	456010000	87726000	53361000	118740000	92529000	34078000	79135000	6955600	13711000	12851000	7320800	6938100	12000000
DDDDIDLFGS(1)DDEEESEEAKR	sp|P24534|EF1B_HUMAN	348180000	337300000	344920000	405550000	353740000	405340000	150630000	78076000	127800000	146410000	70523000	81092000	8898700	21227000	23600000	12354000	2878200	28370000
RS(1)PS(1)PYYSR	sp|P62995|TRA2B_HUMAN;sp|Q13595|TRA2A_HUMAN	693340000	184920000	466530000	658260000	265100000	360020000	93941000	32587000	38797000	34669000	38671000	29492000	4490800	4353300	5175600	4411100	6957300	10677000
DLDEEGS(1)EKELHENVLDK	sp|O43719|HTSF1_HUMAN	325210000	283140000	349890000	362320000	325350000	278340000	120060000	119790000	141590000	150890000	91668000	158260000	32349000	33410000	33908000	35525000	30454000	38746000
S(1)PS(1)PYYSR	sp|P62995|TRA2B_HUMAN;sp|Q13595|TRA2A_HUMAN	685790000	179250000	459170000	649350000	255350000	355180000	93941000	32587000	38797000	34669000	38671000	29492000	4490800	4353300	5175600	4411100	6957300	10677000
AS(1)PIKMDLAPSK	sp|P27816|MAP4_HUMAN	431300000	354930000	385200000	492890000	387850000	323450000	63354000	54766000	54682000	65131000	70038000	86023000	14946000	10016000	14459000	11384000	16837000	17122000
VDS(0.978)T(0.02)T(0.002)CLFPVEEK	sp|Q06210|GFPT1_HUMAN	415080000	351920000	322230000	390100000	364240000	363190000	72198000	78019000	78745000	80560000	69889000	96203000	28635000	33158000	25104000	24511000	26377000	31119000
DGDS(0.002)Y(0.008)DPY(0.715)DFS(0.21)DT(0.065)EEEMPQVHT(1)PK	sp|P25205|MCM3_HUMAN	387950000	391940000	301950000	368890000	390670000	392240000	87002000	88331000	84536000	101870000	77770000	81861000	4787200	9979600	12187000	7616900	8232700	13416000
IDASKNEEDEGHS(0.903)NS(0.089)S(0.008)PR	sp|Q14103|HNRPD_HUMAN	0	131300000	729840000	0	733640000	530330000	137720000	94973000	111160000	99262000	0	82222000	27239000	22809000	25523000	17372000	23275000	35696000
SASAPAAEGEGT(0.979)PT(0.021)QPASEKEPEMPGPR	sp|P35659|DEK_HUMAN	254640000	307800000	338090000	267520000	296160000	335530000	133550000	113150000	135660000	118440000	121240000	122940000	35972000	47671000	44952000	43924000	39936000	42817000
RYS(1)PPIQR	sp|Q8IYB3|SRRM1_HUMAN	404010000	487330000	329870000	439640000	458890000	513640000	24526000	16900000	23288000	17640000	18287000	24550000	5638000	7008300	5431000	4684500	5378800	5293600
EVEDKES(1)EGEEEDEDEDLSK	sp|O95218|ZRAB2_HUMAN	361180000	355480000	314890000	397230000	411180000	270200000	111350000	100360000	76961000	95514000	57822000	117540000	22630000	17488000	22399000	15034000	17884000	13910000
NFS(1)DNQLQEGK	sp|P37802|TAGL2_HUMAN	370160000	414730000	329090000	415980000	411290000	295520000	62172000	66851000	53979000	69030000	58569000	89072000	18872000	16585000	17181000	17939000	22669000	22423000
QES(1)DPEDDDVKKPALQSSVVATSK	sp|Q9H307|PININ_HUMAN	343000000	227860000	374450000	402540000	314240000	250110000	57301000	93811000	70071000	114330000	101980000	204960000	31838000	24589000	32031000	35201000	33585000	35386000
CIFY(0.227)DT(0.749)EHLKY(0.498)HT(0.519)QIHVRS(0.504)T(0.504)R	sp|Q5JSH3|WDR44_HUMAN	0	0	1663900000	0	0	0	0	0	410050000	347570000	0	299620000	0	0	0	0	0	0
T(0.817)IGWKLLS(0.389)VS(0.804)LT(0.872)MY(0.201)GALY(0.459)LY(0.459)ER	sp|Q8IWA4|MFN1_HUMAN	1906200000	0	0	0	0	0	0	0	354120000	364760000	0	0	0	89121000	0	0	0	0
T(0.817)IGWKLLS(0.389)VS(0.804)LT(0.872)MY(0.201)GALY(0.459)LY(0.459)ER	sp|Q8IWA4|MFN1_HUMAN	1906200000	0	0	0	0	0	0	0	354120000	364760000	0	0	0	89121000	0	0	0	0
T(0.817)IGWKLLS(0.389)VS(0.804)LT(0.872)MY(0.201)GALY(0.459)LY(0.459)ER	sp|Q8IWA4|MFN1_HUMAN	1906200000	0	0	0	0	0	0	0	354120000	364760000	0	0	0	89121000	0	0	0	0
S(1)RT(1)PPVTR	sp|Q9UQ35|SRRM2_HUMAN	230080000	461480000	355820000	478920000	445450000	458100000	33347000	20124000	39090000	33424000	41284000	28757000	11808000	14533000	13686000	12896000	496150	20345000
S(1)RT(1)PPVTR	sp|Q9UQ35|SRRM2_HUMAN	230080000	461480000	355820000	478920000	445450000	458100000	33347000	20124000	39090000	33424000	41284000	28757000	11808000	14533000	13686000	12896000	496150	20345000
VDNLTYRT(0.015)S(0.985)PDTLR	sp|Q01130|SRSF2_HUMAN	138500000	522900000	176870000	457120000	803580000	482950000	21836000	0	23795000	9075800	0	8766900	7209200	11613000	5519400	0	0	14119000
GAKEEHGGLIRS(1)PR	sp|P26368|U2AF2_HUMAN	283340000	235930000	428350000	221450000	396170000	389920000	82422000	98271000	75425000	90161000	93381000	128530000	27580000	22331000	19284000	26665000	28702000	31476000
TSQVGAASAPAKES(1)PR	sp|Q13428|TCOF_HUMAN	330380000	382770000	273240000	335540000	408550000	354450000	67114000	56085000	71626000	68343000	94503000	72914000	23657000	21955000	22342000	20815000	13853000	28610000
TRDDGDEEGLLT(0.026)HS(0.974)EEELEHS(1)QDT(1)DADDGALQ	sp|Q9UKM9|RALY_HUMAN	314240000	347840000	279720000	453150000	301580000	354970000	115000000	68526000	143730000	104640000	6938500	91464000	17495000	6665900	11520000	9527700	8131800	6033500
VKAS(0.998)PIT(0.002)NDGEDEFVPSDGLDKDEYTFSPGK	sp|Q02880|TOP2B_HUMAN	413630000	372340000	283080000	383430000	380780000	338500000	25108000	75685000	92350000	63219000	25879000	95107000	16109000	4839600	28174000	1995000	17550000	21641000
TRDDGDEEGLLT(0.026)HS(0.974)EEELEHS(1)QDT(1)DADDGALQ	sp|Q9UKM9|RALY_HUMAN	306320000	293290000	279720000	410140000	362430000	354970000	115000000	80135000	143730000	104640000	6938500	91464000	14761000	15280000	12597000	11928000	8131800	23124000
DPSAS(1)PGDAGEQAIR	sp|P18206|VINC_HUMAN	262850000	291310000	337350000	299930000	312760000	279500000	94910000	105720000	86264000	104060000	93295000	131180000	39970000	35072000	34826000	38051000	37415000	46981000
KEDS(1)DEEEDDDS(1)EEDEEDDEDEDEDEDEIEPAAMK	sp|P19338|NUCL_HUMAN	53427000	405250000	237420000	422150000	212710000	435960000	135260000	87513000	199510000	165190000	69647000	116370000	11278000	32266000	24012000	9689200	5594400	5554900
QPLLLS(1)EDEEDTKR	sp|Q99613|EIF3C_HUMAN;sp|B5ME19|EIFCL_HUMAN	356970000	293670000	290890000	312480000	325560000	290830000	73230000	66890000	76217000	70044000	124430000	131160000	29139000	33248000	36099000	27658000	31665000	41481000
TRDDGDEEGLLT(0.998)HS(0.99)EEELEHS(0.012)QDTDADDGALQ	sp|Q9UKM9|RALY_HUMAN	275540000	235600000	206230000	247240000	927090000	266270000	107270000	55013000	103460000	35210000	56334000	68020000	9527500	0	9881600	0	1843800	2532500
LEEPPELNRQS(1)PNPR	sp|Q7Z5L9|I2BP2_HUMAN	318430000	359240000	330330000	398310000	355250000	276980000	61291000	69184000	62708000	70114000	77731000	89540000	21756000	16669000	19499000	19908000	23774000	30491000
GNVVPS(1)PLPTR	sp|Q9Y2V2|CHSP1_HUMAN	330130000	331970000	305940000	326720000	365910000	344170000	100160000	63408000	91535000	61614000	64729000	76836000	20432000	24490000	22552000	17252000	14360000	25552000
S(1)QKQEEENPAEETGEEKQDTQEK	sp|O43768|ENSA_HUMAN	225950000	276660000	195690000	291650000	356690000	351210000	96302000	111770000	89795000	113110000	102150000	153840000	36222000	32450000	39071000	30377000	46828000	36416000
AGLESGAEPGDGDS(0.943)DT(0.029)T(0.029)K	sp|O60832|DKC1_HUMAN	342790000	266110000	331420000	339850000	279120000	289360000	91477000	119280000	90009000	88084000	87920000	103140000	21417000	24366000	23836000	17835000	24697000	21669000
S(0.024)DKS(0.976)PDLAPTPAPQSTPR	sp|Q9BY44|EIF2A_HUMAN	313840000	285660000	327630000	341260000	328260000	309030000	84399000	85631000	71180000	70335000	76017000	117200000	23015000	19104000	23964000	23948000	31951000	28018000
AES(1)PESSAIESTQSTPQK	sp|Q9NTI5|PDS5B_HUMAN	269830000	268590000	287110000	382880000	326300000	262420000	89325000	100900000	84446000	88344000	86003000	132710000	35709000	27884000	27696000	21710000	35927000	26128000
KPAT(1)PAEDDEDDDIDLFGS(1)DNEEEDKEAAQLR	sp|P29692|EF1D_HUMAN	273920000	308390000	244720000	336590000	309390000	280220000	116530000	136280000	116490000	131500000	67066000	132720000	12194000	17478000	25849000	1191300	6004200	20593000
S(1)PVSTRPLPSASQK	sp|Q8ND56|LS14A_HUMAN	329050000	307410000	321410000	422790000	427510000	310590000	51194000	50274000	46331000	45327000	46073000	60579000	14736000	12709000	14047000	13743000	15965000	11016000
S(1)GDET(1)PGSEVPGDK	sp|Q1KMD3|HNRL2_HUMAN	385170000	402150000	294270000	385950000	395000000	405640000	45122000	28193000	32335000	26093000	45498000	19977000	2493200	3549000	4584700	3180000	4328600	4432500
KAEQGS(1)EEEGEGEEEEEEGGESK	sp|Q8NE71|ABCF1_HUMAN	232960000	281670000	217090000	258460000	334980000	321460000	103750000	114820000	88433000	100080000	108930000	126530000	28319000	28605000	27424000	29998000	30763000	33286000
MVIQGPS(0.041)S(0.959)PQGEAMVTDVLEDQKEGR	sp|Q12888|TP53B_HUMAN	398750000	296030000	285970000	410160000	311830000	326790000	0	66342000	76555000	82424000	73724000	82586000	0	0	0	787940	0	0
APVPSTCSSTFPEELS(0.999)PPS(0.001)HQAK	sp|Q14980|NUMA1_HUMAN	287240000	337340000	280220000	303680000	274850000	267740000	82900000	66167000	91711000	82580000	80331000	97487000	24901000	19759000	26765000	25603000	21996000	25719000
S(0.082)T(0.082)APS(0.025)AAAS(0.023)AS(0.023)AS(0.025)AAAS(0.126)S(0.612)PAGGGAEALELLEHCGVCR	sp|Q13263|TIF1B_HUMAN	834650000	0	0	695110000	0	705010000	0	0	0	0	0	148640000	0	3730000	0	0	4577300	0
PGSTGTWNPGS(0.95)S(0.05)ER	sp|P02671|FIBA_HUMAN	0	458960000	503260000	0	534860000	460690000	65636000	66438000	72797000	51650000	51920000	0	25673000	24390000	17499000	17122000	19078000	20866000
RDVYLS(1)PR	sp|P38159|RBMX_HUMAN;sp|Q96E39|RMXL1_HUMAN	367950000	307540000	361480000	341430000	338860000	346790000	41655000	29853000	43471000	28992000	32504000	42932000	9268200	12978000	7157500	7715200	11168000	10643000
IAAPELHKGDS(1)DS(1)EEDEPTK	sp|Q92733|PRCC_HUMAN	309000000	296330000	297490000	370740000	339690000	339340000	66641000	30259000	60037000	53457000	42984000	62092000	10537000	10230000	13265000	11330000	9961800	11969000
EDKS(0.912)PS(0.086)EES(0.001)APTTSPESVSGSVPSSGSSGR	sp|P54725|RD23A_HUMAN	411750000	306620000	0	0	362800000	0	134970000	180150000	151090000	213390000	143570000	229780000	60896000	962170	1801400	63630000	58658000	0
LGIAVIHGEAQDAESDLVDGRHS(1)PPMVR	sp|O60256|KPRB_HUMAN	395090000	378440000	300950000	280530000	397470000	418460000	20615000	16810000	27184000	5014800	26472000	22383000	863310	0	16827000	0	1668000	5784300
KGPGQPS(0.014)S(0.986)PQRLDR	sp|O95400|CD2B2_HUMAN	308030000	201690000	233440000	398990000	256250000	226260000	118580000	69920000	92061000	70268000	97590000	50204000	27583000	18934000	28733000	28225000	32704000	47815000
SEDES(1)ET(1)EDEEEKSQEDQEQKR	sp|P25205|MCM3_HUMAN	263450000	294740000	212170000	293740000	367060000	348790000	68760000	76903000	71838000	62578000	57511000	84717000	19027000	844900	25075000	16151000	22971000	19671000
DEILPT(0.002)T(0.998)PISEQK	sp|P23396|RS3_HUMAN	0	270460000	258600000	281990000	296640000	315030000	115790000	83288000	123860000	83848000	120330000	101980000	30688000	49229000	41512000	40840000	29457000	44448000
S(1)PS(1)PEPIYNSEGK	sp|Q15637|SF01_HUMAN	276880000	320510000	229300000	276800000	293950000	289030000	109860000	73955000	109040000	66276000	72769000	80173000	13312000	14340000	21678000	10517000	10894000	13672000
S(1)PS(1)PEPIYNSEGK	sp|Q15637|SF01_HUMAN	276880000	320510000	229300000	276800000	293950000	289030000	109860000	73955000	109040000	66276000	72769000	80173000	13312000	14340000	21678000	10517000	10894000	13672000
S(0.947)ET(0.053)APAETATPAPVEK	sp|P16401|H15_HUMAN	270680000	223920000	287000000	260010000	256830000	208200000	106910000	65315000	101230000	89337000	105350000	97424000	26481000	39284000	35023000	34965000	24186000	39299000
S(0.002)AT(0.127)RPS(0.871)PS(1)PER	sp|Q9UQ35|SRRM2_HUMAN	299350000	241390000	199430000	319020000	287260000	394180000	103580000	58503000	103470000	73688000	51746000	38396000	16556000	17156000	28655000	0	8989200	28737000
QVS(1)ASELHTSGILGPETLR	sp|P58107|EPIPL_HUMAN	549610000	453370000	0	466470000	491870000	26717000	42785000	32244000	29450000	27276000	47441000	44145000	8397700	0	14544000	7021800	8700100	13174000
ET(0.109)S(0.274)VS(0.552)KEDT(0.066)DHEEKAS(0.999)NEDVTK	sp|O75475|PSIP1_HUMAN	151280000	10661000	89992000	254030000	334050000	186610000	191390000	183050000	206180000	181320000	0	169750000	65347000	49060000	43410000	62275000	0	82583000
RPMEEDGEEKS(1)PSK	sp|Q12906|ILF3_HUMAN	407790000	193210000	273780000	242990000	179730000	117980000	120290000	0	144480000	0	140100000	61756000	56228000	72343000	62801000	54617000	35461000	74467000
TAS(1)GSSVTSLDGTR	sp|Q92597|NDRG1_HUMAN	303430000	294710000	259260000	354420000	311570000	265030000	65736000	6800800	63682000	70712000	64835000	7251800	25923000	23533000	16476000	16745000	27392000	26451000
RTDALTSS(1)PGR	sp|P49736|MCM2_HUMAN	371020000	23428000	381390000	477750000	379060000	167650000	50111000	32611000	46267000	50353000	43984000	54093000	15763000	17455000	17277000	19276000	10442000	0
IHIDPEIQDGS(1)PTTSR	sp|P50479|PDLI4_HUMAN	307770000	241320000	279580000	253290000	242470000	262040000	77535000	56433000	77296000	59491000	84730000	75282000	19583000	22868000	25449000	19373000	19218000	28055000
AS(1)LGS(1)LEGEAEAEAS(0.428)S(0.572)PK	sp|Q09666|AHNK_HUMAN	323250000	220120000	217120000	339540000	300420000	317710000	84268000	71659000	58907000	63382000	39542000	73160000	8536000	4014900	7793300	5621700	9176700	7100900
WLDES(1)DAEMELR	sp|Q9P035|HACD3_HUMAN	319470000	368650000	285720000	379180000	348540000	358720000	16835000	10579000	12687000	12882000	8636700	14155000	2873900	3160800	2296800	0	1695900	3253900
IES(1)DEEEDFENVGK	sp|Q96T23|RSF1_HUMAN	289700000	253050000	279830000	296150000	255570000	269090000	71765000	47014000	73560000	68036000	60325000	74312000	15182000	18372000	17800000	14110000	16518000	16469000
S(0.963)ET(0.037)APAAPAAAPPAEK	sp|P16403|H12_HUMAN	142700000	348600000	433640000	135500000	115890000	125880000	56138000	116960000	48735000	127140000	135680000	140700000	16268000	55407000	54740000	49578000	12914000	17282000
GSGTAS(1)DDEFENLR	sp|Q7Z6Z7|HUWE1_HUMAN	411590000	348020000	0	352610000	361160000	0	79435000	81066000	88016000	70711000	72198000	104200000	26314000	30293000	31408000	25177000	22634000	25813000
S(0.009)S(0.012)KAS(0.979)LGS(1)LEGEAEAEASSPK	sp|Q09666|AHNK_HUMAN	328400000	188260000	237240000	348560000	299350000	259200000	86443000	67874000	80165000	64475000	45043000	66482000	4927400	14002000	10022000	11057000	3515100	13569000
AQTLPTSVVTITS(0.002)ES(0.717)S(0.281)PGKR	sp|Q01082|SPTB2_HUMAN	353810000	243780000	300410000	347400000	278810000	258640000	58971000	46415000	57518000	0	53173000	60725000	11769000	13469000	17904000	14168000	9391500	0
DDS(0.072)HS(0.928)AEDS(1)EDEKEDHKNVR	sp|Q9H1E3|NUCKS_HUMAN	305590000	132830000	221720000	214500000	184940000	245110000	344590000	0	188350000	172890000	0	0	10387000	22086000	39509000	16505000	0	24810000
QGSITSPQANEQS(0.071)VT(0.929)PQRR	sp|Q9UQ35|SRRM2_HUMAN	287500000	276040000	243940000	336150000	337090000	233510000	86548000	62392000	14004000	51718000	51372000	77615000	14316000	13798000	13852000	4707200	15304000	1415600
T(1)PS(1)PLVLEGTIEQS(0.086)S(0.913)PPLS(0.001)PTTK	sp|P33241|LSP1_HUMAN	309860000	382030000	123160000	136160000	398690000	411840000	87815000	25761000	82611000	57971000	48248000	7500100	6912800	13722000	1445500	9978800	0	10761000
ESPRPLQLPGAEGPAIS(1)DGEEGGGEPGAGGGAAGAAGAGRR	sp|Q6PKG0|LARP1_HUMAN	306380000	216220000	239900000	246390000	235590000	230420000	93146000	60206000	103010000	60530000	92566000	90144000	15134000	23117000	29714000	25356000	11259000	34788000
VKAQT(0.994)PPGPS(0.009)LS(0.015)GS(0.053)KS(0.929)PCPQEK	sp|Q9UQ35|SRRM2_HUMAN	287910000	451940000	0	308120000	112070000	106010000	110580000	0	137600000	104660000	97928000	189500000	34902000	40698000	41646000	36699000	0	34166000
AGEPNS(0.998)PDAEEANS(0.001)PDVTAGCDPAGVHPPR	sp|Q08J23|NSUN2_HUMAN	115430000	153090000	259040000	117920000	302420000	302190000	130660000	112450000	70801000	136790000	73870000	146650000	15822000	36430000	22054000	18225000	11882000	26953000
TFS(1)ATVR	sp|Q9Y2V2|CHSP1_HUMAN	267150000	316590000	268560000	371680000	318820000	354640000	20628000	19950000	22360000	12009000	16941000	31210000	5194300	6944200	4189500	3725400	7090400	4950100
SELNEIKENQRS(1)PVR	sp|Q13427|PPIG_HUMAN	315790000	274940000	282830000	326590000	357820000	302370000	34594000	21717000	28685000	23435000	22499000	22539000	5208700	5682200	7397100	5353000	7574100	6025200
IES(1)PKLER	sp|Q92598|HS105_HUMAN	264630000	306140000	175740000	324400000	365920000	374770000	37670000	36427000	32563000	26845000	25786000	35072000	6863200	7159900	7566000	6674000	10379000	6396000
AIGGIILT(0.001)AS(0.999)HNPGGPNGDFGIK	sp|P36871|PGM1_HUMAN	145280000	607610000	123240000	345050000	264530000	349020000	19426000	27928000	28789000	28295000	27965000	65297000	2047200	1894100	2463800	0	3030800	5410700
EIAIVHS(1)DAEKEQEEEEQKQEMEVK	sp|Q9H307|PININ_HUMAN	239340000	216490000	299660000	293310000	213470000	211300000	61654000	52580000	77076000	111610000	51352000	95752000	21192000	17599000	21720000	22892000	18076000	21462000
REDEGEPGDEGQLEDEGS(1)QEKQGR	sp|Q969E4|TCAL3_HUMAN	205020000	184900000	229790000	220470000	233490000	190240000	81020000	105250000	77308000	137110000	76663000	122180000	29015000	24882000	31353000	31734000	29866000	35640000
YRS(1)PYSGPK	sp|Q14498|RBM39_HUMAN	433900000	181180000	449330000	434170000	144870000	226330000	20411000	19426000	18545000	16039000	22042000	28783000	5447500	7229100	4489300	4928200	5624500	6399900
TPSNTPSAEADWS(1)PGLELHPDYK	sp|Q9Y3Z3|SAMH1_HUMAN	313240000	251560000	259630000	267560000	291850000	216360000	62742000	47678000	67355000	52534000	52142000	63753000	17666000	0	23676000	17071000	17092000	0
RVPS(0.997)PT(0.003)PAPK	sp|Q9UQ35|SRRM2_HUMAN	349420000	180050000	358100000	428150000	227630000	69901000	45188000	47830000	65760000	59242000	0	84427000	18356000	16376000	16431000	19003000	15764000	0
GEPAAAAAPEAGAS(1)PVEK	sp|P29966|MARCS_HUMAN	186420000	193100000	252540000	237060000	262680000	203770000	69504000	89917000	78759000	78859000	63256000	113190000	32678000	25842000	27717000	25125000	31026000	28052000
LDSQPQETS(1)PELPR	sp|O14545|TRAD1_HUMAN	261890000	227700000	244310000	267650000	245820000	227020000	70380000	60040000	62661000	64943000	66626000	73159000	20252000	22316000	22662000	19424000	20782000	19662000
RAS(1)VCAEAYNPDEEEDDAESR	sp|P31323|KAP3_HUMAN	254750000	206580000	255720000	279800000	245040000	204810000	64376000	70276000	58732000	76042000	64901000	90307000	16639000	16098000	20956000	18971000	24889000	23056000
AVSETPAVPPVS(0.879)EDEDDDDDDAT(0.12)PPPVIAPRPEHTK	sp|Q13153|PAK1_HUMAN	298610000	207830000	222380000	210160000	222910000	280000000	119080000	0	115900000	105550000	99823000	108700000	0	0	0	0	0	0
GVT(0.001)IPYRPKPS(0.022)S(0.022)S(0.954)PVIFAGGQDR	sp|Q15366|PCBP2_HUMAN	448490000	0	343960000	380490000	352220000	297960000	34162000	0	0	19429000	30599000	33079000	6845000	0	11462000	4581000	7983000	10444000
GDS(1)DDEYDRR	sp|Q9BXP5|SRRT_HUMAN	307920000	258350000	244700000	318450000	327260000	323190000	35570000	32543000	0	29474000	27974000	37998000	7410700	6306600	6366300	5572900	6408700	5985100
T(0.022)QT(0.978)PPVS(1)PAPQPTEER	sp|Q14247|SRC8_HUMAN	255930000	229170000	241670000	245450000	205840000	219620000	73101000	76809000	71134000	78576000	79195000	83383000	15541000	18441000	18800000	14151000	25898000	20647000
LAPVPS(1)PEPQKPAPVS(0.98)PES(0.02)VK	sp|Q96JM3|CHAP1_HUMAN	212020000	180130000	213640000	174410000	205900000	394170000	75286000	47809000	72066000	70257000	78723000	82535000	22467000	24224000	26660000	26121000	24936000	27056000
KKS(1)PNELVDDLFK	sp|Q9UNZ2|NSF1C_HUMAN	286130000	295060000	271370000	346130000	278830000	336240000	27460000	15526000	19882000	11849000	18238000	23982000	2691900	3407000	5396500	2773900	2868300	4530100
Y(0.242)S(0.758)PSQNS(1)PIHHIPSRR	sp|Q9NYF8|BCLF1_HUMAN	284020000	283480000	316320000	258330000	282170000	247510000	43600000	39373000	45247000	32619000	26872000	48408000	7349500	0	6839600	7100600	7576800	11257000
LSS(1)PVLHR	sp|Q16643|DREB_HUMAN	234040000	325640000	203210000	297660000	269340000	376930000	32023000	31500000	30089000	25552000	26526000	36623000	9209000	10745000	10208000	8851700	8385300	9159800
VQIPVS(0.039)RPDPEPVS(0.813)DNEEDS(0.813)Y(0.335)DEEIHDPR	sp|Q07157|ZO1_HUMAN	223900000	205060000	233570000	259870000	318670000	210270000	96540000	57067000	70460000	68381000	51993000	71433000	8389500	13661000	18255000	9274900	5931900	12501000
EPAITSQNS(1)PEAR	sp|P23193|TCEA1_HUMAN	253910000	233000000	255360000	253460000	258850000	249620000	55651000	51999000	55792000	50996000	40873000	60746000	19063000	18522000	20223000	15200000	19247000	18394000
HTGPNS(1)PDTANDGFVR	sp|P31943|HNRH1_HUMAN;sp|P55795|HNRH2_HUMAN	259200000	238970000	221000000	327040000	304480000	239590000	41835000	42065000	33892000	45998000	35182000	51351000	18974000	13562000	14222000	13202000	12164000	13480000
SPAVATSTAAPPPPS(0.154)S(0.829)PLPS(0.017)K	sp|Q14157|UBP2L_HUMAN	270910000	280760000	262210000	0	234880000	267280000	81366000	78395000	90120000	77057000	85339000	101160000	0	24670000	0	24892000	0	33911000
SAT(0.003)RPS(0.997)PS(1)PER	sp|Q9UQ35|SRRM2_HUMAN	299350000	199580000	199430000	54403000	239610000	394180000	103580000	58503000	103470000	73688000	51746000	38396000	16556000	17156000	28655000	0	0	28737000
QPS(1)EEEIIK	sp|Q15121|PEA15_HUMAN	315310000	258020000	191860000	284090000	267980000	245670000	45866000	44034000	39499000	40800000	53230000	54631000	7894800	7544800	9492500	8442200	10110000	8379800
EAPAEGEAAEPGS(0.5)PT(0.5)AAEGEAASAASSTSSPK	sp|P29966|MARCS_HUMAN	800360000	0	0	0	0	0	0	316970000	0	0	0	0	0	137440000	168450000	147150000	140200000	162120000
VQIPVS(0.039)RPDPEPVS(0.813)DNEEDS(0.813)Y(0.335)DEEIHDPR	sp|Q07157|ZO1_HUMAN	223900000	205060000	233570000	259870000	255490000	210270000	96540000	57067000	70460000	68381000	51993000	71433000	8389500	13661000	18255000	9274900	5931900	12501000
KGGSYSQAASSDS(0.001)AQGS(0.998)DVS(0.001)LTACK	sp|P10316|1A69_HUMAN;sp|P01892|1A02_HUMAN;sp|P01891|1A68_HUMAN;sp|Q09160|1A80_HUMAN;sp|P30447|1A23_HUMAN;sp|P05534|1A24_HUMAN	243760000	191600000	216100000	242520000	211650000	210750000	96047000	69218000	83890000	89060000	75751000	80923000	2716000	2451200	23394000	2390600	3410100	17261000
RQS(1)PS(0.999)PS(0.001)TRPIR	sp|Q8IYB3|SRRM1_HUMAN	300230000	233470000	261930000	229920000	275560000	192600000	55418000	0	64308000	36438000	61268000	67657000	11291000	12933000	21908000	14209000	1024400	22385000
DVT(1)PPPETEVVLIK	sp|P27816|MAP4_HUMAN	194580000	205660000	219780000	210230000	204180000	205020000	70633000	71076000	67306000	116970000	53334000	76854000	31310000	25987000	26297000	23740000	24708000	27653000
RPS(0.999)GT(0.001)GTGPEDGRPSLGSPYGQPPR	sp|P50479|PDLI4_HUMAN	213990000	254980000	299930000	353720000	347380000	240750000	42094000	2929800	20236000	18016000	0	34622000	5269600	6215300	1907300	1257500	1128400	1229700
SEDDS(0.001)AKFDS(0.986)NEEDS(0.013)ASVFSPSFGLK	sp|Q02880|TOP2B_HUMAN	272670000	261470000	221200000	231440000	243810000	214050000	62950000	68164000	60104000	57850000	67893000	76173000	0	0	0	1134700	0	0
GTLDEEDEEADS(0.997)DT(0.003)DDIDHR	sp|Q9HCN4|GPN1_HUMAN	211610000	189220000	229210000	260620000	228480000	197750000	65421000	78207000	69119000	73793000	65884000	88913000	13623000	12043000	16813000	660630	10734000	24461000
AHS(0.777)S(0.217)PAS(0.006)LQLGAVSPGTLTPTGVVSGPAATPTAQHLR	sp|P46937|YAP1_HUMAN	520230000	76547000	372160000	69943000	96292000	606980000	0	0	8917800	0	2669100	66410000	4010600	3932400	2037700	0	0	4377800
FAS(1)DDEHDEHDENGATGPVK	sp|P05455|LA_HUMAN	149360000	339110000	140900000	294700000	216540000	276440000	44309000	76264000	40197000	59710000	36424000	102250000	10461000	9461000	6032800	9095000	10214000	12661000
AS(1)PS(1)PQPSSQPLQIHR	sp|Q9HC35|EMAL4_HUMAN	228540000	244930000	246020000	273940000	241780000	240390000	51269000	42676000	48827000	40733000	40895000	54781000	12440000	10895000	12520000	11856000	13066000	13616000
EMEHNTVCAAGT(0.171)S(0.829)PVGEIGEEK	sp|P18583|SON_HUMAN	251090000	187630000	250780000	250340000	210000000	232510000	59414000	51526000	68669000	59007000	58462000	68710000	15327000	16755000	16961000	0	14005000	17422000
Y(0.061)S(0.937)PS(0.005)QNS(0.997)PIHHIPSR	sp|Q9NYF8|BCLF1_HUMAN	255770000	272960000	302030000	231880000	259250000	231100000	40156000	39373000	43515000	30800000	26872000	48408000	7349500	5883700	6839600	326930	7576800	11257000
KGAGDGS(1)DEEVDGKADGAEAK	sp|P35579|MYH9_HUMAN	202490000	269020000	130110000	291550000	319500000	270920000	43092000	59351000	29578000	36622000	36510000	66412000	11681000	9847200	12118000	9701600	16041000	800330
TAQVPS(1)PPR	sp|Q9UKV3|ACINU_HUMAN	221930000	248490000	241410000	234360000	239610000	239570000	49771000	53613000	40975000	39171000	38633000	54129000	15362000	17380000	16190000	12817000	21345000	17690000
KQS(1)LGELIGTLNAAK	sp|P60174|TPIS_HUMAN	340070000	322640000	164980000	232230000	272080000	240510000	26485000	27790000	24325000	27228000	32190000	35388000	4371600	4086900	10699000	3328200	4708100	10569000
MS(0.987)KVS(0.574)FKIT(0.48)LT(0.48)S(0.48)DPR	sp|P61960|UFM1_HUMAN	145720000	209230000	140360000	353470000	287530000	202740000	60651000	81312000	50905000	31268000	53570000	42374000	27450000	16433000	18578000	13735000	26673000	16292000
LPAKLS(0.993)IS(0.007)K	sp|Q6NZI2|CAVN1_HUMAN	313420000	0	0	392750000	386360000	283270000	46670000	53482000	44879000	43540000	42372000	64863000	13347000	11705000	12660000	11688000	18463000	14827000
IS(1)APNVDFNLEGPK	sp|Q09666|AHNK_HUMAN	255060000	232890000	228000000	247180000	226130000	225890000	38160000	41264000	41818000	43523000	40335000	53851000	13946000	10883000	12400000	9029000	10089000	13404000
PAVEASTGGEATQET(0.001)GKEEAGKEEPPPLT(0.999)PPAR	sp|Q9C0C2|TB182_HUMAN	204160000	208260000	185840000	156660000	201650000	238780000	79525000	52905000	51813000	75405000	71936000	92873000	18510000	17736000	0	29991000	18233000	27776000
S(1)PGAPGPLTLK	sp|Q15942|ZYX_HUMAN	193330000	233060000	245790000	255990000	217520000	230290000	49241000	35039000	48899000	40201000	49823000	46297000	13982000	14111000	12390000	12196000	14546000	14506000
LAEDEGDS(1)EPEAVGQSR	sp|Q9UIG0|BAZ1B_HUMAN	196490000	195250000	172900000	236950000	235750000	209460000	57699000	67130000	56007000	65366000	46017000	85422000	18079000	17139000	16599000	13864000	18455000	14536000
AES(1)GPDLR	sp|P15924|DESP_HUMAN	224910000	257050000	244250000	208090000	273130000	298110000	32211000	23155000	29661000	24806000	27902000	29959000	7765500	8713700	7602500	8225100	6704000	8316100
IS(1)EDETER	sp|Q9UKV3|ACINU_HUMAN	458980000	0	450340000	368200000	0	439080000	0	0	0	0	0	0	0	0	1823600	0	0	1001700
EDEIS(1)PPPPNPVVK	sp|P10644|KAP0_HUMAN	156700000	173050000	222400000	168880000	199000000	165460000	69150000	66847000	69866000	97014000	65755000	81269000	29796000	31167000	32482000	28668000	26543000	33401000
GSAPHS(0.001)ES(0.002)DLPEQEEEILGS(0.996)DDDEQEDPNDY(0.001)CK	sp|Q96SB4|SRPK1_HUMAN	200220000	168570000	162730000	194930000	181910000	177800000	90968000	81303000	97432000	85914000	86826000	95033000	0	20392000	26757000	18118000	0	25978000
SGAQAS(0.059)S(0.384)T(0.558)PLS(0.878)PT(0.121)R	sp|P02545|LMNA_HUMAN	208760000	210370000	216640000	268480000	227630000	202160000	47372000	43413000	49786000	44784000	48104000	56792000	15059000	15855000	15776000	13353000	14550000	15153000
KPPAPPS(0.582)PVQS(0.7)QS(0.7)PS(0.015)T(0.003)NWSPAVPVKK	sp|Q8IYB3|SRRM1_HUMAN	151410000	214810000	354320000	150600000	175910000	265680000	138160000	0	39938000	0	112120000	61929000	0	15678000	0	7406000	0	11383000
PGSTGTWNPGS(0.174)S(0.826)ER	sp|P02671|FIBA_HUMAN	461460000	0	503260000	557560000	0	0	65636000	0	1392600	0	0	97418000	1108600	0	0	0	0	0
MS(0.954)KVS(0.575)FKIT(0.49)LT(0.49)S(0.49)DPR	sp|P61960|UFM1_HUMAN	145720000	209230000	140360000	353470000	287530000	106350000	60651000	81312000	50905000	31268000	53570000	42374000	27450000	16433000	18578000	13735000	26673000	16292000
RPEGPGAQAPS(0.001)S(0.999)PR	sp|P40222|TXLNA_HUMAN	199970000	217200000	218850000	261820000	268090000	218060000	44303000	41424000	37894000	39329000	40892000	0	13198000	14397000	15358000	9758500	12859000	19765000
S(0.008)QS(0.992)LPNSLDYTQTSDPGR	sp|Q96TC7|RMD3_HUMAN	206670000	194940000	195080000	207130000	221120000	185160000	58538000	46650000	56519000	57575000	56542000	63959000	20166000	21223000	20916000	18875000	17517000	20856000
AS(0.002)S(0.998)PPDRIDIFGR	sp|Q9NWB6|ARGL1_HUMAN	224060000	282780000	220770000	267690000	225840000	281310000	24755000	16174000	19056000	21842000	25240000	23316000	5338000	5454100	5616400	4331400	6734700	0
YLEEDNS(1)DES(1)DAEGEHGDGAEEEAPPAGPRPGPEPAGLGR	sp|Q9H1C4|UN93B_HUMAN	213680000	221290000	167330000	207670000	225840000	245350000	76547000	39449000	64364000	66725000	32393000	57686000	6418400	10039000	10274000	0	1314000	13026000
YLEEDNS(1)DES(1)DAEGEHGDGAEEEAPPAGPRPGPEPAGLGR	sp|Q9H1C4|UN93B_HUMAN	213680000	221290000	167330000	207670000	225840000	245350000	76547000	39449000	64364000	66725000	32393000	57686000	6418400	10039000	10274000	0	1314000	13026000
AGEPNS(0.982)PDAEEANS(0.982)PDVT(0.035)AGCDPAGVHPPR	sp|Q08J23|NSUN2_HUMAN	153340000	327310000	111710000	274090000	147080000	134620000	66271000	54786000	70801000	72462000	62215000	76150000	15822000	16401000	22054000	13431000	11882000	21868000
STLES(0.011)EKPGS(0.778)PEAAET(0.2)S(0.011)PPSNIIDHCEK	sp|Q96T23|RSF1_HUMAN	183980000	164230000	291880000	204490000	201770000	149850000	0	72489000	119190000	81728000	30124000	137330000	1468600	2589600	3549000	0	1415000	0
SSS(1)PELVTHLK	sp|Q07960|RHG01_HUMAN	198310000	224410000	184600000	274490000	285320000	170860000	34791000	40785000	36368000	33666000	39243000	57384000	13207000	8930200	9471400	7908100	15024000	9128100
RPAEAT(0.116)S(0.509)S(0.444)PT(0.081)S(0.85)PERPR	sp|Q9BU76|MMTA2_HUMAN	239560000	203510000	230060000	201370000	158730000	123450000	93503000	52241000	50425000	58064000	90288000	19715000	18171000	11807000	12140000	19797000	18611000	33199000
DLGHPVEEEDELES(1)GDQEDEDDESEDPGKDLDHI	sp|O60763|USO1_HUMAN	191190000	158810000	206320000	151080000	170660000	191480000	79116000	51743000	99224000	63230000	77153000	74558000	17414000	19236000	23489000	21753000	11239000	23330000
IS(0.389)Y(0.04)T(0.583)PPES(0.988)PVPSYASSTPLHVPVPR	sp|P41212|ETV6_HUMAN	227760000	217940000	204740000	220050000	239540000	237230000	0	59971000	52941000	0	72849000	70168000	0	0	0	13453000	12349000	0
AS(1)GVAVSDGVIK	sp|P23528|COF1_HUMAN	196650000	199000000	193700000	208320000	208520000	202090000	45724000	47369000	50524000	51451000	52018000	61848000	17474000	19141000	13490000	13629000	18694000	16117000
S(0.01)VS(0.99)EAALAQPQGPLGTDSLK	sp|Q05469|LIPS_HUMAN	224750000	183760000	179040000	214770000	206670000	165320000	54721000	57960000	57956000	56106000	48082000	64674000	15188000	20347000	19435000	14061000	16924000	14630000
S(0.009)PS(0.963)PPT(0.014)QHT(0.014)GQPPGQPSAPSQLSAPR	sp|Q68EM7|RHG17_HUMAN	229150000	210460000	220940000	229960000	253330000	223990000	0	63448000	0	63606000	82010000	0	0	785360	0	1828500	0	25901000
LCDDGPQLPT(0.009)S(0.991)PR	sp|O60504|VINEX_HUMAN	202740000	180360000	197330000	188460000	203850000	208230000	56387000	42624000	56536000	50802000	51024000	61128000	17170000	18125000	19148000	15474000	15741000	17441000
DGDSY(0.001)DPY(0.055)DFS(0.907)DT(0.037)EEEMPQVHTPK	sp|P25205|MCM3_HUMAN	250170000	0	215530000	256820000	239190000	575140000	0	0	42358000	0	0	0	425780	741700	0	0	0	0
EMEHNTVCAAGT(0.595)S(0.405)PVGEIGEEK	sp|P18583|SON_HUMAN	0	187630000	250780000	250340000	210000000	232510000	59414000	51526000	68669000	59007000	58462000	68710000	15327000	16755000	16961000	0	14005000	17422000
ELEEEEENS(1)DEDELDSHTMVK	sp|Q13188|STK3_HUMAN	191900000	173680000	179240000	214180000	184570000	203150000	59696000	46217000	57558000	67799000	50323000	65349000	11115000	16245000	15534000	12008000	8352300	16127000
S(1)RT(1)PLLPR	sp|Q9UQ35|SRRM2_HUMAN	211380000	213090000	182190000	278740000	262690000	250210000	32186000	23507000	31242000	24558000	17608000	24376000	2811100	3387400	3063900	3285200	2912500	5204100
S(1)RT(1)PLLPR	sp|Q9UQ35|SRRM2_HUMAN	211380000	213090000	182190000	278740000	262690000	250210000	32186000	23507000	31242000	24558000	17608000	24376000	2811100	3387400	3063900	3285200	2912500	5204100
DDS(0.06)HS(0.94)AEDS(1)EDEKEDHKNVR	sp|Q9H1E3|NUCKS_HUMAN	174970000	132830000	170670000	110750000	134160000	209870000	302750000	0	188350000	125800000	0	0	0	5243500	17036000	0	0	0
KGGSYSQAASSDS(0.009)AQGS(0.811)DVS(0.883)LT(0.297)ACKV	sp|P10316|1A69_HUMAN;sp|P01892|1A02_HUMAN;sp|P01891|1A68_HUMAN;sp|Q09160|1A80_HUMAN;sp|P30447|1A23_HUMAN;sp|P05534|1A24_HUMAN	175480000	159370000	175670000	197690000	172970000	181020000	96047000	69218000	83890000	75549000	64767000	65254000	15324000	0	20752000	0	756720	15400000
KGGSYTQAASSDSAQGS(0.991)DVS(0.008)LT(0.001)ACKV	sp|P30455|1A36_HUMAN;sp|P30443|1A01_HUMAN;sp|P16188|1A30_HUMAN;sp|P13746|1A11_HUMAN;sp|P04439|1A03_HUMAN	193070000	167880000	207740000	214980000	188620000	106180000	84547000	75202000	85279000	88323000	79797000	38982000	5114200	7099800	1435800	3782300	16151000	0
SYS(1)PDGKESPSDKK	sp|P43243|MATR3_HUMAN	0	195280000	138160000	200620000	196440000	177790000	182870000	25969000	117400000	69925000	65839000	0	21083000	39765000	35008000	24621000	29781000	33229000
T(0.001)RLS(0.999)PPR	sp|Q96PK6|RBM14_HUMAN	131010000	239520000	199580000	217150000	240300000	278120000	24611000	29571000	27286000	23760000	38887000	37800000	9552100	10923000	8542300	10497000	6663600	14283000
SAS(1)ADNLTLPR	sp|Q8ND76|CCNY_HUMAN	219710000	189280000	185190000	219650000	202820000	199660000	41005000	34792000	45455000	38193000	38379000	50648000	14517000	15336000	12676000	11563000	12102000	13886000
ATAPQTQHVS(1)PMR	sp|P29692|EF1D_HUMAN	138080000	72115000	175840000	166100000	109400000	118060000	75413000	84495000	105700000	64706000	98278000	101180000	40334000	42728000	45667000	2261900	33178000	69189000
SLAPDRS(1)DDEHDPLDNTSRPR	sp|Q92614|MY18A_HUMAN	231640000	214600000	204260000	216670000	225120000	194270000	43922000	28904000	32365000	34592000	34754000	35351000	6054800	5085000	9518000	7702700	8581300	7854900
RIQPQPPDEDGDHS(1)DKEDEQPQVVVLK	sp|Q96AT1|K1143_HUMAN	174960000	153660000	196360000	174610000	193270000	187790000	49643000	57730000	62190000	58973000	53022000	88576000	16045000	15892000	20223000	1334500	11280000	14112000
ASAPS(1)PNAQVACDHCLK	sp|Q14258|TRI25_HUMAN	206300000	214870000	196210000	219000000	213130000	181540000	37491000	33025000	34781000	32383000	35339000	46760000	11238000	11487000	12645000	12135000	17617000	10885000
VGEDEDGS(1)DEEVVHNEDIHFEPIVSLPEVEVK	sp|P49792|RBP2_HUMAN	350280000	219000000	270620000	180060000	208480000	244020000	5238200	6722300	12954000	0	3932200	16993000	0	0	4095400	0	0	0
T(1)PS(1)PLVLEGT(0.001)IEQS(0.015)S(0.983)PPLS(0.001)PTTK	sp|P33241|LSP1_HUMAN	252560000	153160000	68652000	99177000	211500000	513440000	0	7537300	44055000	23455000	87942000	0	19444000	13212000	12129000	6988400	0	3636600
S(0.54)KS(0.441)PLPPEEEAKDEEEDQT(0.019)LVNLDTYTSDLHFQVSK	sp|Q1KMD3|HNRL2_HUMAN	348890000	292320000	247220000	0	253640000	366900000	0	0	0	0	0	0	0	0	633930	0	0	0
S(0.032)T(0.034)LES(0.2)EKPGS(0.504)PEAAET(0.535)S(0.68)PPS(0.015)NIIDHCEK	sp|Q96T23|RSF1_HUMAN	183980000	164230000	180250000	204490000	201770000	149850000	80610000	72489000	80452000	81728000	0	101660000	0	1436500	1521800	0	1415000	0
S(0.001)T(0.001)LES(0.027)EKPGS(0.65)PEAAET(0.661)S(0.66)PPSNIIDHCEK	sp|Q96T23|RSF1_HUMAN	183980000	164230000	180250000	204490000	201770000	149850000	80610000	72489000	80452000	81728000	0	101660000	0	1436500	1521800	0	1415000	0
KPPAPPS(0.999)PVQS(0.585)QS(0.402)PS(0.047)T(0.211)NWS(0.756)PAVPVK	sp|Q8IYB3|SRRM1_HUMAN	176940000	189440000	150710000	163100000	143900000	172360000	68283000	62065000	74623000	60984000	67091000	80194000	16175000	7818700	20896000	6578400	14047000	26976000
RLS(1)QPESAEK	sp|Q9UKV3|ACINU_HUMAN	395220000	140220000	185820000	352600000	399000000	0	0	0	0	0	0	0	0	14608000	12791000	0	0	0
IDEDGENTQIEDT(0.004)EPMS(0.995)PVLNS(0.002)K	sp|Q12888|TP53B_HUMAN	0	173090000	193640000	191510000	159210000	179300000	104300000	64538000	111610000	65482000	71832000	71115000	15657000	23579000	19140000	18830000	13964000	21723000
T(0.403)RGLT(0.416)VMFEIMKT(0.442)Y(0.722)GHT(0.416)Y(0.602)EK	sp|Q9Y6D6|BIG1_HUMAN	0	6940500	21820000	429550000	529850000	59753000	2413000	0	201530000	0	137270000	1142500	97134000	0	1102300	1369100	7573800	0
T(0.403)RGLT(0.416)VMFEIMKT(0.442)Y(0.722)GHT(0.416)Y(0.602)EK	sp|Q9Y6D6|BIG1_HUMAN	0	6940500	21820000	429550000	529850000	59753000	2413000	0	201530000	0	137270000	1142500	97134000	0	1102300	1369100	7573800	0
RQLHLEGASLELS(0.999)DDDT(0.001)ESK	sp|P35580|MYH10_HUMAN	218800000	186660000	202370000	174130000	179890000	177370000	44329000	40133000	44266000	31959000	43277000	56972000	7598300	17018000	25603000	12534000	7417000	26178000
AIPVAQDLNAPS(0.001)DWDS(0.999)R	sp|P10451|OSTP_HUMAN	206720000	183850000	177380000	218100000	196250000	208220000	39296000	39896000	37917000	44985000	38868000	47463000	8497500	10160000	9483000	8409600	9183400	11807000
KVEEEGS(1)PGDPDHEASTQGR	sp|Q9NZT2|OGFR_HUMAN	148660000	219930000	171640000	156660000	142610000	137780000	56102000	76747000	48104000	50888000	85928000	81343000	19195000	15384000	18275000	23502000	16352000	27149000
RKPS(0.997)VPDS(0.001)AS(0.002)PADDSFVDPGER	sp|P16333|NCK1_HUMAN	7161900	197120000	240400000	216790000	191830000	223550000	49498000	53295000	42781000	52450000	54678000	64334000	13564000	16238000	17877000	16605000	18677000	18976000
AT(0.002)VT(0.998)PS(1)PVKGK	sp|Q9H1E3|NUCKS_HUMAN	175550000	180150000	216570000	210080000	181460000	246990000	38451000	31313000	40507000	27163000	26451000	41577000	12189000	11527000	13219000	12453000	10298000	11907000
VLS(1)PADK	sp|P69905|HBA_HUMAN	175190000	226750000	103450000	212980000	252990000	290000000	28193000	40941000	20376000	25853000	21067000	37531000	6883800	5697100	5527100	6956000	10443000	5719200
HELS(1)PPQKR	sp|Q9BXP5|SRRT_HUMAN	224150000	168090000	211400000	207140000	181040000	226470000	86438000	0	54623000	38594000	0	0	0	16504000	15364000	14633000	0	29227000
RPAS(0.92)PS(0.525)S(0.554)PEHLPAT(0.001)PAESPAQR	sp|Q9H7L9|SDS3_HUMAN	240440000	202690000	262400000	274660000	35851000	172410000	49368000	10681000	42554000	57700000	11322000	68067000	10711000	3441600	12184000	4478000	11991000	2582100
RDYDDMS(1)PR	sp|P61978|HNRPK_HUMAN	235630000	204620000	228620000	212160000	228450000	222920000	21753000	15630000	25760000	16324000	15377000	19509000	3285100	6494000	3535100	3211300	3191700	4579600
STGVSFWT(0.001)QDS(0.003)DENEQEQQS(0.948)DT(0.047)EEGS(0.001)NKK	sp|O14974|MYPT1_HUMAN	219520000	224670000	258110000	243620000	234080000	256490000	0	0	0	0	0	0	11583000	0	0	1687600	10462000	0
ADAPDAGAQS(0.987)DS(0.013)ELPSYHQNDVSLDR	sp|Q92538|GBF1_HUMAN	181630000	157430000	183730000	190530000	161600000	172220000	67115000	65124000	72474000	0	72135000	95150000	0	0	21238000	19637000	0	0
AFVEDS(1)EDEDGAGEGGSSLLQK	sp|Q8N9T8|KRI1_HUMAN	166620000	157760000	161440000	190690000	195950000	184770000	55885000	45462000	58485000	49855000	52737000	55952000	10809000	15028000	15428000	13114000	12472000	17116000
AHS(0.464)S(0.527)PAS(0.01)LQLGAVSPGTLTPTGVVSGPAATPTAQHLR	sp|P46937|YAP1_HUMAN	0	392980000	0	376570000	490420000	0	57739000	59825000	0	0	65104000	0	0	5418000	0	0	3570600	3515800
VADPDHDHTGFLTEY(1)VATR	sp|P28482|MK01_HUMAN	185040000	167530000	186480000	204630000	172220000	166600000	42777000	39185000	49175000	39396000	46334000	52023000	13572000	13297000	18702000	14323000	11649000	17591000
SSSVGSSSSYPIS(0.999)PAVS(0.001)R	sp|Q15149|PLEC_HUMAN	81504000	186830000	179810000	193090000	190970000	208950000	59591000	41191000	56299000	44291000	52281000	50123000	13423000	19935000	16898000	15114000	9151100	17160000
IS(0.075)Y(0.006)T(0.915)PPES(0.003)PVPSYASSTPLHVPVPR	sp|P41212|ETV6_HUMAN	227760000	43254000	237880000	259680000	239540000	237230000	0	59971000	52941000	0	72849000	0	0	0	0	0	0	0
AALAPAKES(1)PR	sp|Q13428|TCOF_HUMAN	223010000	221030000	237260000	253100000	197880000	126580000	0	20918000	39346000	37113000	0	42146000	0	13809000	9728300	0	8890800	0
S(0.916)LPT(0.058)T(0.026)VPES(1)PNYR	sp|Q6PKG0|LARP1_HUMAN	200250000	194190000	202160000	217240000	202770000	185370000	44814000	2325200	0	36967000	35606000	47771000	760700	12058000	9893500	8139200	9986100	13641000
SHVEDGDIAGAPAS(0.5)S(0.5)PEAPPAEQDPVQLK	sp|Q9P2E9|RRBP1_HUMAN	163830000	135720000	137000000	167130000	162690000	150490000	62716000	45830000	58046000	68478000	74685000	76190000	24034000	20480000	27915000	22383000	1183100	23919000
SHVEDGDIAGAPAS(0.5)S(0.5)PEAPPAEQDPVQLK	sp|Q9P2E9|RRBP1_HUMAN	163830000	135720000	137000000	167130000	162690000	150490000	62716000	45830000	58046000	68478000	74685000	76190000	24034000	20480000	27915000	22383000	1183100	23919000
RPS(1)QEQSASASSGQPQAPLNR	sp|Q5T1M5|FKB15_HUMAN	189480000	182260000	170180000	236650000	170740000	175520000	46432000	36148000	38461000	32021000	30448000	44420000	11684000	10929000	13890000	8690900	13496000	9780500
EELEQQT(1)DGDCEEDEEEENDGETPK	sp|Q99442|SEC62_HUMAN	136600000	137580000	158170000	134030000	145320000	137280000	64128000	74232000	75447000	81097000	61818000	86271000	19766000	18030000	22539000	20812000	12135000	28059000
S(0.271)S(0.329)S(0.4)PVTELAS(0.76)RS(0.24)PIRQDR	sp|Q9UQ35|SRRM2_HUMAN	223030000	159870000	181790000	241820000	239130000	67574000	55856000	37293000	49115000	36913000	44223000	44917000	0	0	0	8248900	0	12124000
SIS(1)ADDDLQESSR	sp|P18615|NELFE_HUMAN	170450000	157140000	192510000	205120000	181540000	135730000	36658000	46760000	41900000	47856000	48452000	57593000	11530000	10451000	11693000	10236000	13446000	16083000
WAHDKFS(1)GEEGEIEDDES(0.964)GT(0.036)ENREEK	sp|Q9Y2W1|TR150_HUMAN	146410000	160510000	159860000	229610000	175520000	177640000	52304000	54635000	47675000	50736000	27585000	55680000	6900200	8493900	8076300	8838200	6521300	11849000
VQIPVS(0.013)RPDPEPVS(0.654)DNEEDS(0.654)Y(0.68)DEEIHDPR	sp|Q07157|ZO1_HUMAN	0	205060000	233570000	0	255490000	210270000	96540000	57067000	70460000	68381000	51993000	71433000	8389500	13661000	18255000	9274900	5931900	12501000
KEDS(1)DEEEDDDS(1)EEDEEDDEDEDEDEDEIEPAAMK	sp|P19338|NUCL_HUMAN	84375000	240560000	44064000	224640000	235560000	262500000	48770000	14054000	102330000	74829000	0	34969000	0	9658900	3838600	0	0	7950900
YMAENPTAGVVQEEEEDNLEY(0.024)DS(0.966)DGNPIAPT(0.01)KK	sp|Q86XP3|DDX42_HUMAN	208390000	194020000	169890000	176170000	174940000	213820000	0	37228000	73196000	39972000	39980000	39348000	0	13277000	0	0	6179900	0
RPAS(0.396)PS(0.785)S(0.819)PEHLPATPAESPAQR	sp|Q9H7L9|SDS3_HUMAN	203410000	165040000	220940000	221850000	187580000	172410000	40082000	0	33445000	49562000	2334400	57865000	7849700	842830	7936900	1091400	8276300	1782900
RPAS(0.396)PS(0.785)S(0.819)PEHLPATPAESPAQR	sp|Q9H7L9|SDS3_HUMAN	203410000	165040000	220940000	221850000	187580000	172410000	40082000	0	33445000	49562000	2334400	57865000	7849700	842830	7936900	1091400	8276300	1782900
SQDATFSPGSEQAEKS(1)PGPIVSR	sp|Q86WB0|NIPA_HUMAN	209090000	148600000	165630000	174680000	155630000	181760000	39089000	37276000	44743000	40508000	41993000	53002000	13423000	12817000	16503000	12570000	15382000	14961000
NTPSQHS(0.003)HS(0.016)IQHS(0.982)PER	sp|Q9NYF8|BCLF1_HUMAN	281540000	216350000	249100000	259880000	186770000	49151000	107780000	0	0	0	0	0	0	0	13405000	10910000	0	0
KCS(1)LPAEEDSVLEK	sp|P27816|MAP4_HUMAN	179590000	160890000	175400000	216480000	183410000	132740000	39313000	40396000	42648000	40366000	33705000	49721000	10741000	10629000	8713100	10577000	12019000	9019100
SS(0.001)S(0.999)FKDFAK	sp|O75995|SASH3_HUMAN	172960000	205460000	145290000	228370000	218600000	253240000	19650000	15252000	17685000	13564000	13922000	19405000	4939500	5264900	4679000	4297100	5439700	3880000
S(0.614)GT(0.659)PPRQGS(0.134)IT(0.298)S(0.298)PQANEQS(0.228)VT(0.77)PQRR	sp|Q9UQ35|SRRM2_HUMAN	170710000	156470000	141200000	194370000	194330000	166990000	58741000	48216000	48729000	55409000	38898000	36674000	6821400	4303300	11772000	5144500	6637300	892800
DT(0.01)EELKS(0.461)CGIQDIFVFCT(0.529)R	sp|Q16667|CDKN3_HUMAN	214270000	87286000	108000000	148290000	80676000	82057000	142270000	0	104190000	64963000	106620000	93292000	19304000	21717000	31668000	21951000	0	19600000
RKPS(1)PEPEGEVGPPK	sp|Q7Z5L9|I2BP2_HUMAN	103020000	146490000	141140000	192100000	220910000	147230000	44164000	50254000	39050000	43865000	59082000	56031000	14776000	11397000	20148000	19669000	17827000	18084000
TNPPTQKPPS(1)PPMSGR	sp|Q8IZP0|ABI1_HUMAN	174020000	173550000	170160000	187430000	178780000	204610000	39933000	22341000	32804000	34508000	38461000	30469000	9264400	9882900	9228200	9291500	7234700	13053000
KKPS(1)EEEAAVAAGGPPGGPQVNPIPVTDEVV	sp|P13498|CY24A_HUMAN	246140000	160740000	170010000	167430000	164580000	161380000	62384000	0	2430000	47078000	40864000	59437000	11328000	11080000	15013000	0	1354700	13325000
VPPAPVPCPPPS(1)PGPS(0.263)AVPS(0.216)S(0.521)PK	sp|O95817|BAG3_HUMAN	134620000	159980000	133820000	147620000	123780000	162360000	69795000	49849000	63397000	60763000	59737000	56731000	13506000	19324000	22084000	16660000	14034000	23956000
MLPHAPGVQMQAIPEDAVHEDS(1)GDEDGEDPDKR	sp|Q92769|HDAC2_HUMAN	144420000	140940000	169260000	182260000	176430000	174300000	39357000	40546000	42278000	40570000	41262000	47928000	11110000	11126000	20126000	13859000	15998000	17769000
GTDDS(1)PKDSQEDLQER	sp|Q969E4|TCAL3_HUMAN;sp|Q6IPX3|TCAL6_HUMAN;sp|Q5H9L2|TCAL5_HUMAN	149430000	160630000	141330000	125280000	226540000	203370000	42639000	55964000	41177000	47636000	29900000	57702000	10243000	8901200	10302000	2089500	11775000	1753900
VSVGAPDLSLEAS(0.015)EGS(0.985)IKLPK	sp|Q09666|AHNK_HUMAN	188600000	195690000	210000000	228990000	201820000	185820000	9886200	13483000	16210000	11854000	14907000	25441000	0	0	6063300	1352200	356560	1419000
S(1)PPADAIPK	sp|P18754|RCC1_HUMAN	131820000	154510000	119660000	111550000	183390000	168240000	24045000	80507000	22347000	49453000	75432000	91644000	18953000	6910400	7813800	17193000	22996000	19301000
DPALNT(0.985)S(0.986)LPQKVLGT(0.974)T(0.929)EEIS(0.126)GK	sp|Q8TEU7|RPGF6_HUMAN	0	0	0	0	0	0	0	0	0	0	0	0	0	624660000	680940000	0	0	0
DPALNT(0.985)S(0.986)LPQKVLGT(0.974)T(0.929)EEIS(0.126)GK	sp|Q8TEU7|RPGF6_HUMAN	0	0	0	0	0	0	0	0	0	0	0	0	0	624660000	680940000	0	0	0
DPALNT(0.985)S(0.986)LPQKVLGT(0.974)T(0.929)EEIS(0.126)GK	sp|Q8TEU7|RPGF6_HUMAN	0	0	0	0	0	0	0	0	0	0	0	0	0	624660000	680940000	0	0	0
DPALNT(0.985)S(0.986)LPQKVLGT(0.974)T(0.929)EEIS(0.126)GK	sp|Q8TEU7|RPGF6_HUMAN	0	0	0	0	0	0	0	0	0	0	0	0	0	624660000	680940000	0	0	0
VQIPVS(0.582)RPDPEPVS(0.582)DNEEDS(0.41)Y(0.425)DEEIHDPR	sp|Q07157|ZO1_HUMAN	0	0	5429600	0	317780000	437640000	119570000	61542000	114080000	93693000	84268000	0	1436300	14453000	20293000	10635000	5744300	17518000
KPPAPPS(0.95)PVQS(0.124)QS(0.894)PS(0.026)T(0.006)NWSPAVPVKK	sp|Q8IYB3|SRRM1_HUMAN	151410000	214810000	0	201790000	175910000	161880000	138160000	0	39938000	0	112120000	61929000	6161000	15678000	0	7406000	5169000	11383000
DGLPRT(0.997)PS(0.003)RR	sp|Q9UQ35|SRRM2_HUMAN	168530000	192350000	155860000	252730000	215290000	123060000	20819000	23851000	43045000	18467000	40429000	0	10637000	7714200	7891200	12429000	10578000	0
ERS(1)PALKS(1)PLQSVVVR	sp|Q9Y2W1|TR150_HUMAN	192430000	190940000	182950000	190510000	169020000	142390000	30856000	30514000	36056000	27660000	24539000	39657000	6091300	5920400	7522000	5687400	6776900	8345200
T(0.13)KPT(0.175)QAAGPS(0.329)S(0.366)PQKPPT(0.993)PEET(0.007)K	sp|P18887|XRCC1_HUMAN	118580000	132720000	111550000	162830000	222990000	207310000	38869000	39372000	43247000	54295000	25834000	49218000	16593000	15829000	18754000	15299000	6888900	14685000
NHSVNEEEQEEQGEGS(1)EDEWEQVGPR	sp|Q14694|UBP10_HUMAN	172120000	154570000	140010000	165390000	167510000	149430000	49018000	44933000	47590000	41932000	42722000	55886000	9040400	10715000	13483000	10401000	7609200	12015000
VIENADGS(1)EEETDTR	sp|P35749|MYH11_HUMAN	151860000	150360000	141810000	169800000	150310000	184950000	44847000	44084000	43972000	43380000	41833000	52053000	11572000	12059000	12901000	11164000	13305000	12841000
EVS(1)DDEAEEKEDKEEEK	sp|P07900|HS90A_HUMAN	50321000	0	93576000	0	0	60209000	0	44017000	167990000	149240000	99811000	74173000	75163000	121180000	98581000	86737000	23704000	145270000
KET(1)ES(1)EAEDNLDDLEK	sp|Q8IYB3|SRRM1_HUMAN	172790000	169940000	141260000	203340000	203550000	146000000	42214000	38517000	42754000	39395000	25074000	42615000	4942000	6429900	787830	1802400	5562400	2337500
VGDPPQPLPEEPMEVQGAERAS(1)PEPQR	sp|P46379|BAG6_HUMAN	188000000	121780000	143130000	153410000	150110000	135680000	46696000	42386000	53664000	56354000	44776000	56309000	14223000	16014000	19427000	16118000	9919700	19931000
VKPET(1)PPRQS(0.023)HS(0.069)GS(0.217)IS(0.692)PYPK	sp|Q9UQ35|SRRM2_HUMAN	234780000	173330000	130260000	181870000	153080000	268360000	34480000	15881000	22899000	17319000	20778000	17311000	1308800	2480000	4998000	3713300	982180	837530
EEPLS(1)EEEPCTSTAIASPEK	sp|Q9Y2X3|NOP58_HUMAN	153430000	120540000	162050000	135820000	146610000	137480000	62069000	46294000	60288000	59204000	46431000	50151000	15124000	20329000	21335000	17025000	12720000	17364000
KLS(1)GDQITLPTTVDYSSVPK	sp|O00559|RCAS1_HUMAN	192000000	169330000	152200000	150050000	156240000	175460000	39177000	29202000	48815000	28598000	41111000	37939000	6922200	9156400	13174000	10577000	7725400	12003000
RQS(0.997)PS(0.056)PS(0.561)T(0.385)RPIR	sp|Q8IYB3|SRRM1_HUMAN	182770000	177140000	180860000	244340000	201980000	121520000	31671000	26744000	20075000	32750000	23590000	24763000	2893800	2880900	3877900	0	0	0
LDQPVS(1)APPS(1)PR	sp|Q16204|CCDC6_HUMAN	145860000	159570000	144270000	139100000	153660000	184340000	50064000	40050000	44972000	44772000	44735000	51740000	11694000	12837000	13788000	10744000	10856000	14068000
GAVAAEGAS(0.979)DT(0.021)EREEPTESQGLAAR	sp|Q9P1Y6|PHRF1_HUMAN	188520000	155570000	154200000	164800000	176930000	137320000	43456000	38161000	34108000	44429000	39996000	47898000	9013500	8262700	11495000	0	11880000	10186000
ASLGSLEGEAEAEAS(0.01)S(0.99)PK	sp|Q09666|AHNK_HUMAN	134780000	132900000	173570000	130470000	143640000	173600000	65342000	43090000	55910000	57509000	54714000	44071000	14126000	1273100	17049000	15619000	11966000	1974500
ILGS(0.001)AS(0.999)PEEEQEKPILDRPTR	sp|Q7Z422|SZRD1_HUMAN	191270000	152780000	174120000	188650000	195270000	163470000	25203000	23827000	29940000	26459000	24352000	38243000	7240700	6554700	8237600	7259500	7485600	1198900
GKGGVTGSPEASIS(0.008)GS(0.992)KGDLK	sp|Q09666|AHNK_HUMAN	151060000	151490000	175010000	186120000	139180000	157860000	39924000	42136000	42545000	35522000	40036000	56621000	5480700	6512600	7222600	9808600	11648000	7717800
RYPSSISS(0.003)S(0.997)PQK	sp|Q14157|UBP2L_HUMAN	222880000	212370000	267240000	3424500	164620000	227430000	5601400	23476000	30121000	20080000	26795000	43950000	1389200	2124700	0	0	8217700	5867500
QFIAAQNLGPAS(0.154)GHGT(0.064)PAS(0.072)S(0.075)PS(0.081)S(0.085)S(0.089)S(0.092)LPS(0.334)PMS(0.758)PT(0.195)PR	sp|Q8WX93|PALLD_HUMAN	172860000	160870000	176140000	124780000	293270000	159230000	33617000	18165000	49928000	15404000	27443000	5052800	10563000	6982500	1790100	1820700	1788400	5325500
LLKEGEEPTVYS(1)DEEEPKDESAR	sp|O00264|PGRC1_HUMAN	34476000	37381000	111970000	80728000	55786000	29323000	70571000	105740000	89560000	122120000	42944000	165020000	55208000	62158000	45460000	51904000	37691000	62634000
AQS(1)PT(0.005)PS(0.995)LPASWK	sp|Q9UMS6|SYNP2_HUMAN	181050000	185490000	164160000	175660000	157990000	215760000	26819000	18148000	29167000	21425000	23801000	22786000	6083400	7005000	6242500	4363600	4470400	7534400
PAS(0.077)AS(0.823)PAPNANADGT(0.033)KT(0.033)S(0.033)R	sp|Q6W2J9|BCOR_HUMAN	155950000	150010000	148210000	202380000	169030000	174420000	33808000	31396000	28788000	33174000	27098000	43648000	11285000	8929200	10019000	9409500	12054000	8114900
NHET(0.065)DGGS(0.935)AHGDDDDDGPHFEPVVPLPDKIEVK	sp|P49792|RBP2_HUMAN	201760000	184990000	183410000	195900000	243190000	166960000	29354000	3549500	6168700	23236000	3314800	0	3751100	5121400	1328600	2685200	1978800	0
TLSNAEDYLDDEDS(1)D	sp|Q92882|OSTF1_HUMAN	145460000	183820000	127690000	177360000	167420000	215770000	41512000	25151000	45497000	46715000	18855000	30762000	5209700	5776900	4409000	3169900	0	7536500
AVT(1)PVPTKTEEVSNLK	sp|Q6PKG0|LARP1_HUMAN	151880000	169540000	177540000	210010000	156340000	158300000	24079000	25518000	24687000	30121000	38306000	38600000	6621500	4856600	5915100	8684000	10435000	9358000
NKQDDDLNCEPLS(1)PHNITPEPVSK	sp|Q6VMQ6|MCAF1_HUMAN	192620000	136580000	151560000	170180000	145320000	136430000	38307000	37244000	45756000	34868000	35062000	53697000	9895300	11911000	14426000	11643000	10487000	11991000
EPEMPGPREES(1)EEEEDEDDEEEEEEEKEK	sp|P35659|DEK_HUMAN	107860000	90009000	123740000	113840000	104080000	93755000	76825000	83713000	77186000	113110000	42963000	120550000	12119000	20658000	20113000	11947000	6182800	26767000
TNTNVNCPIECFMPLDVQADREDS(1)RE	sp|P02751|FINC_HUMAN	162150000	166980000	137720000	211570000	154530000	159110000	36707000	27158000	40352000	23659000	35830000	44709000	8558200	6687700	10136000	3816700	3014000	12344000
VS(0.009)ALEEDMDDVES(0.996)S(0.995)EEEEEEDEKLER	sp|Q8NAV1|PR38A_HUMAN	138620000	229470000	94449000	223620000	191840000	267810000	17109000	6567400	32994000	18930000	5175400	10541000	648070	3764800	1252100	1109400	0	0
VS(0.009)ALEEDMDDVES(0.996)S(0.995)EEEEEEDEKLER	sp|Q8NAV1|PR38A_HUMAN	138620000	229470000	94449000	223620000	191840000	267810000	17109000	6567400	32994000	18930000	5175400	10541000	648070	3764800	1252100	1109400	0	0
SDDSKS(0.035)S(0.955)S(0.009)PELVTHLK	sp|Q07960|RHG01_HUMAN	241440000	0	189540000	204320000	196570000	184120000	34187000	31099000	38448000	35747000	28247000	45486000	0	621720	0	10475000	402840	1663900
ARGS(1)VSDEEMMELR	sp|P13796|PLSL_HUMAN	204190000	181070000	117910000	168640000	152260000	170050000	44219000	25357000	42335000	32893000	33394000	35771000	3145300	7421900	5716700	3981000	4304900	6924100
RVS(1)EVEEEKEPVPQPLPSDDTR	sp|O43290|SNUT1_HUMAN	178060000	114040000	166670000	177110000	126510000	121810000	43179000	40511000	45019000	40432000	34387000	66897000	9037000	12836000	17328000	11827000	11335000	15123000
TAS(1)LTSAASVDGNR	sp|Q9UN36|NDRG2_HUMAN	129420000	149500000	155390000	178900000	151730000	129910000	43477000	43773000	35479000	44526000	42228000	50161000	12951000	11704000	10038000	12754000	14952000	14880000
KQSFDDNDS(1)EELEDKDSK	sp|O60841|IF2P_HUMAN	162110000	171210000	139630000	208080000	171690000	199190000	20860000	40175000	28790000	29106000	1273000	38338000	4342500	4556600	5527200	993680	1641000	0
RNS(0.999)S(0.001)S(0.999)PVSPASVPGQR	sp|Q9H1B7|I2BPL_HUMAN	189560000	207910000	34305000	245210000	227800000	63167000	9534100	44261000	37823000	40914000	35794000	56992000	1341300	13053000	1326900	1577000	13756000	2164200
T(0.001)QPDGT(0.002)S(0.002)VPGEPAS(0.98)PIS(0.016)QR	sp|Q14980|NUMA1_HUMAN	142140000	139100000	143000000	116380000	139580000	155840000	52391000	39593000	46271000	43314000	48407000	53510000	13926000	15118000	15498000	17925000	15747000	19549000
GYT(0.024)S(0.868)DS(0.108)EVYTDHGRPGK	sp|Q92538|GBF1_HUMAN	339920000	168730000	203850000	244230000	0	214240000	0	2839200	19131000	19859000	0	0	0	0	0	955670	0	654760
IAESHLQSISNLNENQAS(1)EEEDELGELR	sp|Q9UD71|PPR1B_HUMAN	191010000	147020000	146380000	175510000	173880000	165700000	41999000	34848000	39632000	33878000	0	45617000	7619500	6548800	0	1650000	0	1185200
SLDS(1)DES(1)EDEEDDYQQK	sp|Q13442|HAP28_HUMAN	169860000	146630000	156400000	173580000	187860000	171230000	16126000	33095000	39159000	40178000	20279000	38638000	4259300	0	983530	4267800	0	7097600
RGNDPLTS(0.003)S(0.997)PGR	sp|P49736|MCM2_HUMAN	184230000	0	195320000	191940000	182980000	165990000	39012000	36992000	36297000	32951000	32514000	54271000	10941000	10530000	9999400	9552900	15611000	0
SLYAS(0.09)S(0.909)PGGVYATR	sp|P08670|VIME_HUMAN	338710000	0	0	0	371720000	352590000	24257000	12045000	22165000	11757000	21460000	23813000	4664200	7884700	5256000	4537600	0	6603100
AAS(0.363)S(0.637)AAQGAFQGN	sp|O15127|SCAM2_HUMAN	155180000	125930000	168430000	172600000	128570000	134520000	41715000	36380000	41036000	37840000	39117000	44024000	11793000	15318000	13458000	10024000	13296000	12877000
QSQQPMKPIS(1)PVKDPVS(0.951)PAS(0.049)QK	sp|Q12888|TP53B_HUMAN	152990000	138120000	150000000	175760000	161090000	123560000	35757000	24446000	38106000	34927000	41916000	46355000	9192600	16664000	14447000	9992400	10945000	13284000
T(0.208)PS(0.789)PLVLEGT(0.251)IEQS(0.744)S(0.717)PPLS(0.206)PT(0.065)T(0.021)K	sp|P33241|LSP1_HUMAN	185360000	162850000	159500000	164320000	201290000	42403000	46314000	43557000	54637000	72381000	4251700	60369000	0	0	0	0	0	0
ISS(0.002)LPVS(0.997)RPIS(0.001)PSPSAILER	sp|Q5T5P2|SKT_HUMAN	256300000	242810000	14935000	238620000	0	237570000	0	32135000	42613000	33332000	36743000	50003000	0	0	0	1685700	2410700	2467800
S(1)RS(1)PLAIR	sp|Q9UQ35|SRRM2_HUMAN	158760000	161730000	128340000	226360000	226470000	207430000	17728000	12981000	15070000	14742000	7454800	10992000	0	1466000	0	0	0	0
S(1)RS(1)PLAIR	sp|Q9UQ35|SRRM2_HUMAN	158760000	161730000	128340000	226360000	226470000	207430000	17728000	12981000	15070000	14742000	7454800	10992000	0	1466000	0	0	0	0
NQVEEDAEDS(1)GEADDEEKPEIHKPGQNSFSK	sp|O75717|WDHD1_HUMAN	186470000	131010000	111540000	183410000	128760000	182300000	27747000	28832000	40825000	30330000	36244000	42963000	7642500	6870200	10828000	10013000	10372000	8431200
GDEEGLGGEEEEEEEEEEEDDS(1)AEEGGAAR	sp|Q9Y2K7|KDM2A_HUMAN	133960000	125560000	114270000	131610000	122530000	110860000	63173000	59893000	60624000	60918000	58930000	71749000	12970000	12221000	16778000	1660800	10429000	15542000
GGT(0.988)PAGS(0.899)ARGS(0.783)PT(0.33)RPNPPVR	sp|Q14195|DPYL3_HUMAN	181230000	186080000	159890000	197860000	200860000	223770000	0	0	18424000	847490	0	0	3925900	3164600	405070	0	4741700	0
VGGS(1)DEEASGIPSR	sp|Q9NQ55|SSF1_HUMAN	159920000	138480000	141340000	163420000	158950000	139160000	32560000	40095000	30758000	31889000	31587000	51664000	9547500	8704700	10570000	7961700	11106000	9957400
AIPVS(0.997)PS(0.003)AVEEDEDEDGHTVVATAR	sp|Q07157|ZO1_HUMAN	138740000	171760000	128390000	125060000	122850000	147880000	56085000	38162000	50134000	52499000	39044000	42128000	0	1581500	18755000	13006000	12876000	16998000
EIIDAS(1)DKEGMS(1)PAKR	sp|Q13523|PRP4B_HUMAN	185790000	160620000	158370000	189360000	169730000	181080000	23011000	15349000	20254000	17668000	15281000	21339000	4276100	2133200	2201800	3350300	3798300	1892600
IGPPS(1)PGDDEEEAAAAAGAPAAAGATGDLASAQLGGAPNR	sp|Q02447|SP3_HUMAN	149320000	117130000	149880000	117250000	121640000	137040000	50892000	39145000	51482000	46130000	56447000	47624000	17082000	15104000	18744000	19988000	0	18630000
S(0.158)QS(0.828)LPHS(0.012)AT(0.001)VTLGGTSDPSTLSSSALSER	sp|Q8WUA7|TB22A_HUMAN	195460000	121230000	155280000	213500000	175500000	152790000	0	30120000	38854000	0	39283000	50210000	0	0	0	0	0	0
AKPCGVRLS(1)GEAR	sp|Q9UL46|PSME2_HUMAN	183120000	186680000	162420000	173820000	150450000	161560000	22112000	13858000	20415000	20910000	22550000	19698000	4647800	4944500	5539500	5317700	5492500	5977600
TPESQPDT(1)PPGTPLVSQDEKR	sp|Q96T60|PNKP_HUMAN	131370000	125050000	124360000	134090000	114200000	112940000	46210000	52767000	50216000	48828000	53231000	58301000	16149000	16575000	21632000	22418000	20663000	18999000
LGVSVS(1)PSR	sp|Q86VM9|ZCH18_HUMAN	139620000	183590000	151940000	188270000	184070000	128250000	22329000	25012000	22329000	21406000	23846000	34175000	7218300	7590600	5820900	6201600	9398600	6380400
ARRS(0.927)S(0.927)EEVDGQHPAQEEVPES(0.138)PQT(0.005)S(0.003)GPEAENR	sp|Q6JBY9|CPZIP_HUMAN	142670000	129670000	142790000	218290000	124240000	131520000	6038900	54107000	32634000	41050000	31728000	65726000	13091000	0	1983300	10052000	12753000	7128200
DLGHPVEEEDELES(0.462)GDQEDEDDES(0.538)EDPGK	sp|O60763|USO1_HUMAN	25762000	27894000	637010000	28095000	31699000	0	13804000	10923000	264860000	8922600	0	14617000	38012000	2824500	4221800	3340600	0	53355000
VIGQDHDFS(0.994)ES(0.994)S(0.994)EEEAPAEAS(0.009)S(0.009)GALR	sp|P23497|SP100_HUMAN	185010000	179380000	90967000	213820000	191140000	121890000	30530000	43212000	26455000	26772000	14885000	17000000	0	2715200	4304500	7128100	0	5475500
YGLQDS(1)DEEEEEHPSK	sp|P52948|NUP98_HUMAN	160810000	132420000	132380000	211510000	174150000	157950000	25519000	25164000	20516000	29777000	16866000	32255000	6879200	5365900	5249300	4572200	5481000	5464400
EDS(0.996)GT(0.004)FSLGK	sp|O75569|PRKRA_HUMAN	149550000	136760000	154650000	151220000	149070000	149980000	32090000	26949000	34383000	33239000	28139000	39808000	10608000	12151000	11109000	10391000	9240000	11970000
EELMS(0.132)S(0.868)DLEETAGSTSIPK	sp|O00567|NOP56_HUMAN	186800000	11571000	172020000	187890000	175140000	163960000	62586000	0	59213000	64950000	0	64762000	0	0	0	0	0	0
AKT(0.895)QT(0.1)PPVS(0.005)PAPQPTEER	sp|Q14247|SRC8_HUMAN	108210000	215080000	24108000	225190000	185240000	83774000	28855000	70025000	2746100	80203000	0	81797000	5285400	5620000	6492300	0	6858100	18502000
T(1)PPVVIK	sp|Q96A49|SYAP1_HUMAN	156130000	143780000	145020000	166970000	147890000	150290000	31268000	21388000	43342000	24137000	32013000	34180000	6266400	5021800	9779300	9766900	7315400	10796000
AETSEGSGSAPAVPEAS(0.002)AS(0.998)PK	sp|P51608|MECP2_HUMAN	120950000	129890000	135880000	135140000	119560000	104090000	43345000	50541000	47497000	49846000	37088000	65693000	20049000	15892000	14252000	14129000	16964000	17726000
SQGDEAGGHGEDRPEPLS(1)PK	sp|Q9NZT2|OGFR_HUMAN	135210000	145140000	72602000	131140000	169880000	209310000	20778000	43656000	24195000	26685000	39700000	53954000	11554000	5314300	8889300	13688000	12938000	12845000
GS(0.001)GEKPVS(0.004)APGDDT(0.665)ES(0.665)LHS(0.665)QGEEEFDMPQPPHGHVLHR	sp|Q12888|TP53B_HUMAN	125210000	234320000	108720000	208220000	192440000	201060000	16417000	0	10907000	6833700	15032000	10631000	0	0	2158500	0	0	2006000
GS(0.001)GEKPVS(0.004)APGDDT(0.665)ES(0.665)LHS(0.665)QGEEEFDMPQPPHGHVLHR	sp|Q12888|TP53B_HUMAN	125210000	234320000	108720000	208220000	192440000	201060000	16417000	0	10907000	6833700	15032000	10631000	0	0	2158500	0	0	2006000
GS(0.001)GEKPVS(0.004)APGDDT(0.665)ES(0.665)LHS(0.665)QGEEEFDMPQPPHGHVLHR	sp|Q12888|TP53B_HUMAN	125210000	234320000	108720000	208220000	192440000	201060000	16417000	0	10907000	6833700	15032000	10631000	0	0	2158500	0	0	2006000
AS(1)PEPELQLRPYQMEVAQPALEGK	sp|Q9BYX4|IFIH1_HUMAN	189190000	147810000	151400000	120590000	160340000	142970000	26697000	25045000	29666000	30664000	23421000	35973000	7557800	6943000	8928400	8177300	6992900	10285000
LPAKLS(0.163)IS(0.837)K	sp|Q6NZI2|CAVN1_HUMAN	241460000	186190000	123390000	228650000	141270000	170990000	6374900	4578800	5946900	4271100	6350100	11246000	0	0	0	0	0	1553000
DGDS(0.002)Y(0.002)DPY(0.736)DFS(0.24)DT(0.023)EEEMPQVHT(0.996)PK	sp|P25205|MCM3_HUMAN	0	332400000	257400000	0	326980000	0	75415000	0	0	88635000	36779000	0	0	0	7129100	6645800	0	0
MS(0.97)KVS(0.182)FKIT(0.616)LT(0.616)S(0.616)DPR	sp|P61960|UFM1_HUMAN	145720000	136440000	0	353470000	129880000	202740000	0	0	0	31268000	51940000	42374000	14174000	0	0	13735000	0	9022300
MS(0.97)KVS(0.182)FKIT(0.616)LT(0.616)S(0.616)DPR	sp|P61960|UFM1_HUMAN	145720000	136440000	0	353470000	129880000	202740000	0	0	0	31268000	51940000	42374000	14174000	0	0	13735000	0	9022300
MS(0.97)KVS(0.182)FKIT(0.616)LT(0.616)S(0.616)DPR	sp|P61960|UFM1_HUMAN	145720000	136440000	0	353470000	129880000	202740000	0	0	0	31268000	51940000	42374000	14174000	0	0	13735000	0	9022300
LELQGPRGS(1)PNAR	sp|P19338|NUCL_HUMAN	155440000	206660000	105040000	198210000	154130000	180870000	21955000	14431000	17297000	15175000	20241000	17681000	2944300	3073800	3797800	3030800	5538900	3373800
IQEQES(1)S(1)GEEDSDLSPEER	sp|P41236|IPP2_HUMAN;sp|Q6NXS1|IPP2B_HUMAN	150780000	205140000	36083000	228530000	219630000	206120000	8331600	4463300	10113000	48906000	0	6451500	0	0	0	0	0	0
S(1)KSES(1)PKEPEQLR	sp|P09651|ROA1_HUMAN	165240000	132760000	134160000	173790000	156690000	160050000	32965000	3483600	32579000	27802000	29824000	35004000	6282400	6186100	5188600	5633300	6772500	6838200
NVPQEESLEDS(1)DVDADFK	sp|O00505|IMA4_HUMAN	125290000	140300000	118610000	141060000	138510000	145050000	48396000	32246000	48054000	40664000	41588000	39650000	6750300	11626000	12912000	9061300	7088900	13766000
MVIQGPS(0.591)S(0.409)PQGEAMVTDVLEDQKEGR	sp|Q12888|TP53B_HUMAN	0	0	0	410160000	311830000	0	82915000	0	76555000	82424000	73724000	82586000	0	0	0	0	0	0
LEEGVAS(0.94)DEEAEEAQPGS(0.028)GPS(0.031)PEPEGSPPAHPQ	sp|Q7Z406|MYH14_HUMAN	136220000	31883000	141770000	126420000	23692000	146590000	65055000	49611000	66377000	57684000	73203000	60123000	18101000	5773600	33511000	28662000	23411000	29438000
ERPES(0.977)PMVPS(0.023)EQVVEEAVPLPPQALTTSQDGHRR	sp|Q5T1M5|FKB15_HUMAN	147090000	143310000	134870000	127680000	147120000	140890000	41715000	28683000	35383000	39562000	40818000	42153000	6957400	4745600	10120000	5617500	5863100	10652000
DNTFFRES(1)PVGR	sp|Q8NEY8|PPHLN_HUMAN	163760000	148710000	154720000	174570000	173830000	150800000	18650000	16007000	19924000	16703000	16979000	26078000	4717500	6941200	4788900	4225000	6065100	4169900
TEELIES(1)PKLESSEGEIIQTVDR	sp|Q99590|SCAFB_HUMAN	176670000	120430000	143950000	135850000	152440000	154730000	35361000	31078000	30523000	37031000	40448000	36079000	0	0	11229000	0	1890400	1874900
SEVQQPVHPKPLS(0.999)PDS(0.001)R	sp|Q9UHB6|LIMA1_HUMAN	193760000	149840000	147450000	144030000	149810000	162530000	25388000	20601000	17160000	20241000	18947000	23680000	5412700	4611000	7935900	4542700	5819100	6829700
KPVTVSPTTPT(0.012)S(0.977)PT(0.01)EGEAS(0.001)	sp|Q9Y6G9|DC1L1_HUMAN	152530000	125380000	144580000	146020000	120570000	140480000	48806000	45133000	0	46776000	50585000	59057000	15400000	0	12202000	0	0	0
WAHDKFS(1)GEEGEIEDDES(0.989)GT(0.011)ENREEK	sp|Q9Y2W1|TR150_HUMAN	99939000	136140000	121810000	164680000	150580000	149810000	38326000	44728000	44607000	44125000	15485000	49956000	2635100	8791800	8107300	8006400	6044200	12384000
SLGLSLS(1)GGDQEDAGR	sp|Q9UJ70|NAGK_HUMAN	139400000	121440000	118610000	140940000	136780000	129900000	44251000	28466000	41716000	38504000	41741000	34939000	11014000	16687000	16233000	14174000	12185000	18001000
LSS(0.001)ES(0.004)HHGGS(0.995)PIHWVLPAGMSAK	sp|Q96MU7|YTDC1_HUMAN	169100000	158800000	142530000	342330000	119920000	147570000	6796900	0	0	0	7836000	5969400	0	703790	2030500	0	0	1095900
AS(0.998)LT(0.982)LS(0.019)LMEKEQR	sp|Q9BV73|CP250_HUMAN	131100000	153930000	141420000	155480000	158900000	130630000	27734000	27035000	27106000	27443000	26931000	36892000	10055000	7042100	7630200	11502000	8721600	11436000
AS(0.998)LT(0.982)LS(0.019)LMEKEQR	sp|Q9BV73|CP250_HUMAN	131100000	153930000	141420000	155480000	158900000	130630000	27734000	27035000	27106000	27443000	26931000	36892000	10055000	7042100	7630200	11502000	8721600	11436000
QS(0.002)QQPMKPIS(0.998)PVKDPVS(0.968)PAS(0.032)QK	sp|Q12888|TP53B_HUMAN	131570000	118980000	142890000	165350000	153150000	113620000	32207000	24446000	33912000	30548000	37125000	46355000	9192600	15535000	13267000	9992400	9854400	12353000
VKVDGPRS(1)PSYGR	sp|Q07955|SRSF1_HUMAN	215860000	54933000	187180000	169690000	198170000	192150000	6520200	9640800	13560000	15503000	6356500	13429000	2364800	2267000	2904900	2284200	3664300	3091700
YSDVEVPASVTGYSFASDGDS(0.013)GT(0.013)CS(0.011)PLRHS(0.964)FQK	sp|P35611|ADDA_HUMAN	0	215360000	197420000	150480000	179660000	251440000	32844000	0	0	0	30486000	26043000	3822700	9144200	0	0	1894700	0
RRT(1)PS(1)PPPR	sp|Q8IYB3|SRRM1_HUMAN	187170000	155400000	159790000	140790000	0	187990000	74072000	0	67606000	27644000	48264000	0	7854600	11885000	12351000	6950700	0	9805800
RRT(1)PS(1)PPPR	sp|Q8IYB3|SRRM1_HUMAN	187170000	155400000	159790000	140790000	0	187990000	74072000	0	67606000	27644000	48264000	0	7854600	11885000	12351000	6950700	0	9805800
RS(0.031)LQPPGIES(0.028)EKS(0.941)EK	sp|O15021|MAST4_HUMAN	193200000	138190000	133440000	222230000	120100000	124560000	31997000	508220	715050	0	67090000	30129000	5817800	2416400	1571500	5486300	11226000	6813500
REEQTDT(0.004)S(0.996)DGESVTHHIR	sp|P36915|GNL1_HUMAN	133510000	186020000	78971000	136910000	234820000	132970000	20296000	52335000	20096000	31728000	31903000	1991800	5495300	247180	896170	9171600	923940	12839000
AAS(0.5)S(0.5)AAQGAFQGN	sp|O15127|SCAM2_HUMAN	155180000	125930000	168430000	172600000	128570000	134520000	41715000	36380000	41036000	0	39117000	44024000	0	0	0	0	0	0
APQTSS(0.009)S(0.99)PPPVRR	sp|Q8IYB3|SRRM1_HUMAN	129970000	170520000	125280000	130200000	173230000	166940000	29060000	21425000	26237000	23274000	23485000	33841000	0	6716700	6768800	5617700	6409900	7025500
APS(1)VANVGSHCDLSLK	sp|P21333|FLNA_HUMAN	127320000	133630000	159600000	112380000	112850000	134130000	38470000	29288000	43105000	26514000	31463000	34394000	13881000	19059000	19592000	15876000	11378000	22828000
TPNNVVSTPAPS(0.998)PDAS(0.002)QLASSLSSQK	sp|Q8WWI1|LMO7_HUMAN	123560000	151770000	120420000	143550000	125500000	106690000	48964000	31916000	60233000	50089000	46562000	55444000	8019300	0	8861700	0	1124400	3049600
VIDGLET(1)LDELEK	sp|Q9H2H8|PPIL3_HUMAN	0	0	0	0	1079800000	0	2518800	0	0	0	1583900	0	485170	0	623940	590920	0	0
S(0.499)RT(0.765)S(0.719)VQT(0.016)EDDQLIAGQSAR	sp|P26232|CTNA2_HUMAN	46147000	248630000	42102000	308400000	242430000	57280000	15596000	10841000	15806000	60205000	8835500	13708000	1528600	4494100	3202100	1904400	1626700	2691000
S(0.499)RT(0.765)S(0.719)VQT(0.016)EDDQLIAGQSAR	sp|P35221|CTNA1_HUMAN	46147000	248630000	42102000	308400000	242430000	57280000	15596000	10841000	15806000	60205000	8835500	13708000	1528600	4494100	3202100	1904400	1626700	2691000
SAS(1)EPSLHR	sp|P04049|RAF1_HUMAN;sp|P10398|ARAF_HUMAN	128610000	178980000	154450000	165690000	185210000	163790000	18747000	0	16334000	10602000	18382000	14911000	4149400	5530000	4574500	6458300	0	7386200
S(0.047)S(0.047)T(0.906)PPGESYFGVSSLQLK	sp|Q9UQ35|SRRM2_HUMAN	238080000	0	202130000	216760000	237650000	188830000	0	0	0	0	0	0	0	0	0	0	0	0
TIDLGAAAHY(0.002)T(0.01)GDKAS(0.959)PDQNAS(0.013)T(0.013)HT(0.003)PQSSVK	sp|Q14677|EPN4_HUMAN	272610000	249890000	273240000	0	0	277950000	0	0	0	0	0	0	2613700	0	0	2752100	0	0
AAQGAAAAVAAGT(0.052)S(0.052)GVAGEGEPGPGENAAAEGT(0.251)APS(0.68)PGRVS(0.711)PPT(0.253)PAR	sp|Q9H7Z6|KAT8_HUMAN	0	194480000	167500000	0	165000000	205130000	81929000	60071000	88655000	88271000	0	0	23611000	1763500	0	0	1275500	0
DGLAPEKT(0.036)S(0.964)PDRDK	sp|Q7L4I2|RSRC2_HUMAN	209080000	0	219580000	220770000	210450000	25729000	1356500	0	0	0	68345000	74556000	0	0	302080	22643000	0	23767000
QVS(0.102)AS(0.898)ELHT(0.001)SGILGPETLR	sp|P58107|EPIPL_HUMAN	125670000	0	423410000	0	0	515880000	0	2653200	0	0	0	0	0	0	0	3659300	1659400	3535500
TEDGGWEWS(1)DDEFDEESEEGK	sp|O95747|OXSR1_HUMAN	160110000	172040000	152360000	200440000	170580000	160490000	10975000	9656400	11155000	12734000	8412400	0	0	0	0	1046000	0	2087600
KRPS(1)LPS(0.212)S(0.788)PSPGLPK	sp|O43294|TGFI1_HUMAN	147290000	141790000	165260000	159600000	164660000	137360000	20063000	18578000	19120000	21245000	20420000	23299000	3992500	839180	3701400	5297900	5303900	6044100
EKT(1)PS(1)PKEEDEEPES(1)PPEK	sp|Q9H1E3|NUCKS_HUMAN	127390000	131530000	128740000	139570000	179590000	195400000	18320000	22761000	27723000	22184000	18494000	20729000	6103300	4792700	6220600	6525300	3585700	4136700
KLS(1)LGQYDNDAGGQLPFSK	sp|Q68CZ2|TENS3_HUMAN	150320000	172860000	130050000	151250000	145850000	147730000	27444000	16956000	27379000	16659000	23654000	23878000	3809300	4777600	4729200	5539000	3368700	6363400
AIPGDQHPES(0.998)PVHT(0.002)EPMGIQGR	sp|Q14676|MDC1_HUMAN	122940000	154310000	128170000	156580000	158680000	162020000	25805000	16196000	20188000	26985000	21237000	29594000	5352000	4172200	6535400	7236300	5925700	8594800
ILEDHGS(1)PAGEIDDEDKDKDETETVK	sp|Q15154|PCM1_HUMAN	171250000	126390000	123440000	155000000	138330000	110030000	26535000	28661000	27508000	29009000	32159000	34976000	7775200	9347000	9605500	9391500	12722000	7534500
EDDDVIVNKPHVS(0.991)DEEEEEPPFY(0.009)HHPFK	sp|P18583|SON_HUMAN	143700000	136460000	141180000	154120000	222840000	140290000	16018000	12412000	16393000	15680000	16239000	15305000	3018600	2741400	5604600	3917600	3740800	6070400
EGS(1)PIPHDPEFGSK	sp|P85037|FOXK1_HUMAN	153080000	139950000	132080000	123720000	142520000	138800000	40219000	24271000	36579000	25007000	29415000	34254000	4690900	4557700	4403900	8174500	6057300	7532000
IGHHS(0.85)T(0.13)S(0.02)DDSSAYR	sp|P12694|ODBA_HUMAN	108880000	0	140440000	99809000	213900000	201440000	46322000	40319000	53411000	26387000	0	0	17466000	21564000	22520000	14456000	9381400	29757000
AQS(0.974)S(0.026)PAAPASLSAPEPASQAR	sp|Q8WUI4|HDAC7_HUMAN	151120000	121500000	122310000	142200000	153630000	124140000	32928000	33080000	34153000	31027000	35021000	40940000	12478000	11324000	0	0	0	0
IGEGT(1)Y(1)GVVYK	sp|P06493|CDK1_HUMAN;sp|P24941|CDK2_HUMAN;sp|Q00526|CDK3_HUMAN	152160000	154190000	145150000	147080000	144130000	166940000	21984000	14404000	18655000	14079000	14822000	17240000	4185000	5432900	5361100	3740800	5541200	5591200
KVELS(1)ES(1)EEDKGGK	sp|Q8IYB3|SRRM1_HUMAN	177400000	59291000	128610000	194040000	134660000	54983000	125210000	11447000	10336000	13928000	93170000	5924600	0	0	633460	0	30105000	0
TQT(1)PPLGQTPQLGLK	sp|P78344|IF4G2_HUMAN	140560000	119110000	120180000	146240000	117600000	123770000	34098000	28087000	35486000	30373000	29001000	40547000	10858000	12508000	11183000	12238000	10902000	16236000
S(1)RT(1)PPSAPSQSR	sp|Q9UQ35|SRRM2_HUMAN	249140000	169540000	0	0	173270000	244050000	50394000	0	45877000	37934000	29333000	0	759880	0	11555000	0	9080200	11334000
VLGS(1)EGEEEDEALS(1)PAK	sp|P18858|DNLI1_HUMAN	137380000	109100000	111180000	144320000	107750000	129240000	46769000	26692000	34710000	44593000	29552000	44423000	9830200	10669000	12069000	10379000	10664000	11533000
AAT(0.001)AARPPAPPPAPQPPS(0.974)PT(0.584)PS(0.427)PPRPT(0.014)LAR	sp|Q96B36|AKTS1_HUMAN	126850000	159730000	131750000	79115000	154780000	120760000	44386000	18820000	33968000	29906000	39988000	36366000	7330800	6037100	7323400	12371000	5160000	11377000
TNT(1)PVKEDWNVR	sp|P78347|GTF2I_HUMAN	134450000	153400000	124620000	201300000	181990000	111890000	11087000	14596000	12863000	10916000	12604000	21460000	6700100	5017700	3443500	2980700	6191500	3933100
ASS(1)LEDLVLK	sp|Q15477|SKIV2_HUMAN	152370000	131580000	132580000	174390000	124950000	115080000	23592000	26474000	22870000	24434000	24128000	28411000	5568500	6289500	6351500	5871600	7615600	6331000
S(1)AGEEEDGPVLTDEQK	sp|Q66PJ3|AR6P4_HUMAN	117050000	110900000	118650000	132640000	117400000	123460000	39179000	39925000	38550000	36343000	34546000	45374000	10172000	10201000	10787000	9832900	11045000	12166000
FGESEEVEMEVES(1)DEEDDKQEK	sp|Q15459|SF3A1_HUMAN	101280000	108870000	107600000	104080000	121400000	117880000	45193000	39390000	49518000	35274000	40661000	55256000	11708000	13263000	16643000	12761000	18284000	18807000
VTNDIS(1)PESSPGVGR	sp|Q15154|PCM1_HUMAN	114360000	116530000	116670000	140210000	133780000	119000000	33191000	38005000	32003000	39131000	36103000	45434000	9051000	8639300	8553100	7830600	9121800	10172000
HAPS(1)PEPAVQGTGVAGVPEESGDAAAIPAK	sp|P13051|UNG_HUMAN	145520000	103370000	121360000	142510000	105270000	93472000	42672000	30446000	43892000	39459000	35282000	43751000	11496000	11525000	15158000	13604000	4327800	12821000
VATTPGS(1)PSLGR	sp|Q9HBL0|TENS1_HUMAN	0	177650000	0	208320000	199460000	159870000	32058000	37907000	33030000	26163000	32274000	49459000	9671900	9947600	9016000	7990900	12385000	10027000
EES(1)DGEYDEFGRK	sp|O95218|ZRAB2_HUMAN	103520000	119680000	139380000	166180000	126640000	112760000	33551000	30490000	37094000	33430000	19591000	47506000	5306800	7544000	7608200	6273500	6066100	8823000
ALSSLHGDDQDS(1)EDEVLTIPEVK	sp|P11717|MPRI_HUMAN	145280000	125200000	122920000	129690000	127910000	117490000	33789000	28634000	33585000	34112000	42209000	37742000	0	0	10622000	8339600	5413100	7627700
S(1)PEGEQEDRPGLHAYEK	sp|P33241|LSP1_HUMAN	112900000	169020000	147330000	118370000	175730000	165440000	18225000	17293000	18315000	13279000	7104800	18304000	4813200	6025500	6551600	2071600	3482500	4666800
S(1)HNNFVAILDLPEGEHQYK	sp|Q9Y478|AAKB1_HUMAN	174280000	185020000	104930000	177690000	174420000	163690000	7017800	0	4964100	0	5238000	5596000	0	0	2070000	0	0	0
IVS(1)AQS(1)LAEDDVE	sp|Q15388|TOM20_HUMAN	124090000	123400000	120640000	132310000	135750000	129840000	30537000	26033000	32195000	31442000	31587000	32407000	8573700	9257600	9045100	8179500	8458300	10200000
T(0.001)KPT(0.004)QAAGPS(0.152)S(0.843)PQKPPT(0.979)PEET(0.021)K	sp|P18887|XRCC1_HUMAN	118580000	132720000	111550000	162830000	222990000	207310000	1968300	1767300	1017900	0	0	42685000	0	0	0	0	0	0
VHDRS(1)EEEEEEEEEEEEEQPR	sp|Q5TAQ9|DCAF8_HUMAN	118030000	108860000	87195000	135300000	188250000	171590000	33954000	27656000	30066000	21976000	20567000	26333000	5465900	5434400	7183100	5125000	3710000	4778100
RAS(1)GQAFELILS(1)PR	sp|P16949|STMN1_HUMAN	158900000	139310000	133270000	142160000	162370000	138320000	12663000	13133000	14263000	16449000	17116000	24621000	5019400	4421100	4192300	3148700	4856300	5960700
HSSDINHLVT(0.933)QGRES(0.066)PEGSYTDDANQEVR	sp|Q5T0N5|FBP1L_HUMAN	174700000	129010000	164940000	215050000	127060000	84858000	7564700	18589000	40686000	1867200	0	25151000	0	2281500	1071700	2738100	2364200	0
AITSLLGGGS(1)PK	sp|Q6KC79|NIPBL_HUMAN	150030000	128730000	108440000	138180000	129070000	133220000	27464000	20254000	31119000	23937000	30022000	29353000	7208000	9315900	8056500	7042000	7034100	9153700
SLYAS(0.872)S(0.127)PGGVYATR	sp|P08670|VIME_HUMAN	0	345840000	306340000	345140000	0	0	0	0	0	0	0	0	0	0	0	0	0	0
LQDS(0.182)S(0.817)DPDT(0.014)GS(0.011)EEEGS(0.406)S(0.362)RLS(0.207)PPHS(0.001)PR	sp|Q92974|ARHG2_HUMAN	61594000	143720000	136910000	156330000	73783000	64772000	22199000	66081000	56435000	44075000	54834000	78500000	0	4319100	7945900	5900800	10493000	7440400
S(1)DVEENNFEGRES(1)R	sp|Q13595|TRA2A_HUMAN	106910000	127110000	102140000	125870000	137640000	158660000	40433000	33211000	37768000	49197000	17809000	40957000	2446300	3715600	3585700	1734300	2168100	2575800
KTAATAAAAAAEPPAPPPPPPPEEDPEQDS(1)GPEDLPLVR	sp|P06400|RB_HUMAN	116080000	131220000	109660000	98556000	118540000	121440000	41493000	33629000	44092000	36327000	42786000	35659000	9422100	8927800	12081000	12485000	8393900	12847000
ET(0.109)S(0.274)VS(0.552)KEDT(0.066)DHEEKAS(0.999)NEDVTK	sp|O75475|PSIP1_HUMAN	151280000	0	89992000	155580000	207980000	186610000	0	0	65404000	68177000	0	0	16670000	11418000	10936000	14589000	0	13756000
S(0.013)QLDDHPES(0.985)DDEENFIDANDDEDMEKFT(0.001)DADKETEIVK	sp|Q03701|CEBPZ_HUMAN	99291000	94213000	97219000	114150000	122580000	109760000	55787000	33970000	50876000	53440000	38584000	49252000	8778000	14768000	14640000	11462000	6650900	16145000
KDIDHETVVEEQIIGENS(1)PPDYSEYMTGK	sp|P25490|TYY1_HUMAN	137390000	129550000	141050000	123680000	143650000	120240000	25539000	36314000	33098000	25059000	35161000	35189000	1379500	0	0	1539800	0	0
LQEEGGGS(0.998)DEEET(0.002)GSPSEDGMQSAR	sp|Q13610|PWP1_HUMAN	173950000	114170000	18052000	180000000	154240000	143770000	9183300	46041000	8835000	37853000	41078000	46529000	10441000	0	1764200	0	765540	2103100
KVEEDLKADEPS(1)S(1)EES(1)DLEIDK	sp|P50502|F10A1_HUMAN	96503000	92494000	155230000	141790000	61201000	162460000	48357000	38760000	51548000	48699000	17310000	51708000	4081500	5376200	0	4534400	0	7777300
S(0.012)QPPGEDS(0.994)DT(0.994)DVDDDSRPPGRPAEVHLER	sp|Q14676|MDC1_HUMAN	77703000	174490000	119170000	173440000	97540000	168690000	30463000	19843000	27124000	28161000	17603000	30851000	3533100	1477700	7302600	3475600	4675400	0
AGEQQLS(1)EPEDMEMEAGDTDDPPR	sp|Q93009|UBP7_HUMAN	124550000	115300000	100030000	94966000	101500000	117130000	60238000	28468000	57859000	36787000	48439000	36193000	7210400	13081000	12649000	11842000	4950600	13941000
AES(1)PEEVACRKEEEER	sp|Q7Z6Z7|HUWE1_HUMAN	132840000	136430000	110090000	118160000	132330000	158030000	27361000	26086000	21694000	24934000	22338000	28999000	8119000	8700200	7508000	6701400	6721900	7133200
LGSSGLGS(1)ASSIQAAVR	sp|Q7Z6Z7|HUWE1_HUMAN	146220000	153790000	151550000	155750000	0	148500000	0	27032000	39932000	33274000	36815000	33047000	9990000	10441000	9853300	8350500	6913000	12643000
VGS(1)LDNVGHLPAGGAVK	sp|P27816|MAP4_HUMAN	148910000	116300000	118800000	171300000	131100000	127840000	18680000	16329000	19769000	20731000	22516000	33045000	6236800	6011900	6248500	5102300	5374700	6207700
AAPEAS(0.166)S(0.834)PPAS(1)PLQHLLPGK	sp|Q96TA1|NIBA2_HUMAN	122550000	119290000	127620000	102690000	104160000	118910000	37263000	35200000	37631000	36626000	41742000	43567000	0	8951000	9069200	9815400	8532900	12622000
AAPEAS(0.166)S(0.834)PPAS(1)PLQHLLPGK	sp|Q96TA1|NIBA2_HUMAN	122550000	119290000	127620000	102690000	104160000	118910000	37263000	35200000	37631000	36626000	41742000	43567000	0	8951000	9069200	9815400	8532900	12622000
AGPDLPS(0.001)LPS(0.001)HALEDEGWAAAAPS(0.865)PGS(0.134)AR	sp|Q9H3Q1|BORG4_HUMAN	141010000	120980000	129450000	135160000	145970000	120430000	26075000	24301000	22268000	23138000	28412000	31089000	0	0	7930000	4940900	5432900	7354700
DHS(1)PT(0.042)PS(0.95)VFNS(0.009)DEER	sp|Q6UN15|FIP1_HUMAN	121540000	116810000	128720000	133630000	130360000	121730000	27478000	25454000	32110000	27424000	32027000	31866000	6935800	9512500	6992800	8406200	557870	11692000
SLYPS(1)LEDLKVDK	sp|O00560|SDCB1_HUMAN	132330000	148240000	111890000	133690000	134380000	126530000	22705000	21398000	24120000	26564000	25755000	27521000	6702600	5156700	5509900	6993300	7014700	5894400
LGASNS(1)PGQPNSVKR	sp|P49756|RBM25_HUMAN	93580000	136750000	89659000	116330000	144950000	162770000	24565000	28729000	24920000	29284000	29671000	40263000	9231400	8076700	7422200	7273700	7488000	8813600
IQEQES(1)S(1)GEEDSDLSPEER	sp|P41236|IPP2_HUMAN;sp|Q6NXS1|IPP2B_HUMAN	150780000	205140000	36083000	228530000	102710000	206120000	8331600	4463300	10113000	8761000	0	6451500	0	0	0	0	0	0
SLDSEPSVPSAAKPPS(1)PEK	sp|Q7Z3K3|POGZ_HUMAN	109420000	97626000	96220000	119050000	143940000	111150000	35871000	38386000	31566000	39973000	32041000	43684000	12321000	10219000	11102000	9883100	12518000	10528000
S(1)DVEENNFEGRES(1)R	sp|Q13595|TRA2A_HUMAN	100080000	122360000	105700000	127570000	137880000	152740000	37426000	33498000	31708000	46359000	19677000	36425000	1995200	2715300	1929100	2343000	2888600	2136000
AES(1)PAEKVPEESVLPLVQK	sp|Q9UKV3|ACINU_HUMAN	126180000	102730000	118180000	119460000	112230000	94009000	39549000	26118000	41542000	32397000	36215000	40340000	11017000	14236000	12653000	13478000	10678000	13744000
RISAAPVGS(1)R	sp|O00750|P3C2B_HUMAN	149590000	145880000	116170000	168340000	129140000	182370000	15305000	9425000	11244000	9926600	0	13430000	3381600	4342500	0	0	4643200	0
RLS(1)PS(1)AS(1)PPR	sp|Q8IYB3|SRRM1_HUMAN	124550000	112310000	129130000	149900000	161430000	141690000	21745000	18234000	18894000	22597000	15401000	19171000	4333000	4132000	4640800	5439100	4724500	4629400
IAAPELHKGDS(1)DS(1)EEDEPTK	sp|Q92733|PRCC_HUMAN	118900000	137220000	126850000	195410000	173390000	133430000	20979000	0	19302000	14485000	6610200	11456000	0	486400	898410	858120	0	2598800
AS(1)PS(1)PQPSSQPLQIHR	sp|Q9HC35|EMAL4_HUMAN	72197000	140290000	126500000	170470000	161960000	129490000	28417000	22477000	18902000	21289000	16238000	30127000	1493300	4716300	5743900	3931000	0	6010700
DLVQPDKPAS(1)PK	sp|Q6PJT7|ZC3HE_HUMAN	124730000	113600000	108400000	150300000	135720000	116850000	26788000	29998000	24477000	28379000	19655000	33027000	8573800	7456100	8636300	7414700	9062300	7095700
LGLAVIHGEAQCTELDMDDGRHS(1)PPMVK	sp|Q14558|KPRA_HUMAN	175650000	139150000	151420000	144010000	141330000	145210000	9878600	1915000	11356000	3839200	8117000	15378000	0	984090	6997500	0	0	2706100
ACAS(0.957)PS(0.043)AQVEGSPVAGSDGSQPAVK	sp|Q9UFC0|LRWD1_HUMAN	124630000	110420000	109270000	109230000	112970000	31624000	45766000	35127000	49103000	38518000	43709000	44916000	17405000	18622000	18685000	17940000	13150000	15551000
LSPS(1)PTSQR	sp|P02545|LMNA_HUMAN	175000000	124720000	115170000	126590000	128300000	158880000	11165000	12189000	20837000	18533000	24538000	15540000	1208600	4650300	4503400	4930400	457290	9408900
LITSEEERS(1)PAK	sp|Q12888|TP53B_HUMAN	149970000	77255000	131770000	152480000	127750000	60168000	26428000	33391000	46588000	22530000	38073000	30417000	0	7219200	8148400	13480000	13910000	14432000
ENAS(1)PAPGTTAEEAMSR	sp|P46379|BAG6_HUMAN	93169000	110800000	135770000	84734000	115330000	104390000	42651000	37346000	38611000	45224000	30330000	44386000	12457000	12316000	11922000	11059000	10160000	12196000
T(0.174)PS(0.826)PLVLEGT(0.045)IEQS(0.303)S(0.656)PPLS(0.884)PT(0.088)T(0.024)K	sp|P33241|LSP1_HUMAN	197750000	196350000	32061000	16286000	216980000	131130000	35093000	0	30069000	48881000	11482000	7500100	1769400	9066000	0	10971000	0	7124400
EYIPGQPPLSQS(0.003)S(0.031)DS(0.902)S(0.055)PT(0.008)R	sp|P07814|SYEP_HUMAN	328540000	322100000	0	301750000	0	0	0	0	0	0	0	0	0	0	0	0	0	0
SSS(1)LGNLKK	sp|Q86W92|LIPB1_HUMAN	137050000	139400000	153340000	217670000	160120000	36175000	19035000	9614700	16488000	11927000	14762000	14306000	2826100	4043400	3367700	4630700	2050700	4412100
SNS(1)PLPVPPSK	sp|Q13247|SRSF6_HUMAN	114430000	112340000	117630000	108590000	110630000	140750000	31168000	27903000	31097000	35253000	29333000	33725000	9269700	9894900	8080300	9772600	10800000	10208000
KGAAEEAELEDS(1)DDEEKPVK	sp|Q9UBB9|TFP11_HUMAN	137040000	86530000	122220000	131610000	98804000	94183000	35339000	41867000	40391000	34857000	29424000	50063000	7846500	9163200	12593000	7680600	0	11019000
S(1)LEPAENVHGAGGGAFPASQTPSKPASADGHR	sp|P12931|SRC_HUMAN	121540000	145850000	144410000	135620000	131980000	103750000	18791000	17637000	19064000	21080000	15188000	33987000	5329400	2630400	8517200	6819200	7292800	8320400
S(1)DFDEFER	sp|P26368|U2AF2_HUMAN	132470000	129000000	108520000	170620000	147510000	145670000	11722000	17290000	12806000	18860000	11962000	21954000	2824300	2538100	2078500	3103700	4014900	3969200
RLS(1)PS(1)AS(1)PPR	sp|Q8IYB3|SRRM1_HUMAN	124550000	112310000	129130000	149900000	161430000	141690000	21745000	18234000	18894000	22597000	15401000	19171000	0	4132000	0	0	4724500	0
EKT(1)PS(1)PKEEDEEPES(1)PPEK	sp|Q9H1E3|NUCKS_HUMAN	128040000	125110000	109080000	143090000	169590000	176740000	10142000	0	10833000	10462000	9460400	27511000	3190600	2337500	2585200	4737900	605430	9647500
SLS(1)PGGAALGYR	sp|Q96T37|RBM15_HUMAN	159970000	146780000	155250000	144270000	131790000	119880000	0	10268000	10856000	7121800	11194000	17981000	4176100	5750500	5428200	3020100	3263000	4666200
EKT(1)PS(1)PKEEDEEPES(1)PPEK	sp|Q9H1E3|NUCKS_HUMAN	128040000	125110000	109080000	143090000	169590000	176740000	10142000	0	10833000	10462000	9460400	27511000	3190600	2337500	2585200	4737900	605430	2524700
AMS(0.999)T(0.001)TSISSPQPGK	sp|Q9UJU6|DBNL_HUMAN	128220000	134410000	118670000	133230000	132330000	109520000	24364000	21279000	26135000	26006000	25084000	27568000	6876300	6974000	0	0	6023000	6736600
SNS(1)VEKPVSSILSR	sp|Q9UI08|EVL_HUMAN	137240000	128050000	128260000	134950000	114520000	120070000	23316000	17781000	24044000	17401000	22562000	29043000	5207000	5386600	6443300	4996600	6013600	7948700
ET(0.014)T(0.962)CS(0.023)KES(0.001)NEELTESCETK	sp|P01042|KNG1_HUMAN	0	0	0	0	30788000	0	160250000	106590000	115750000	120020000	71795000	108820000	91925000	51653000	39921000	0	0	33312000
STFREES(1)PLR	sp|Q9NYF8|BCLF1_HUMAN	129510000	157680000	118270000	146150000	126220000	157740000	16105000	9715100	13013000	10306000	12970000	12273000	3206600	3524800	3994700	2821200	3478600	3477700
KPS(0.969)PS(0.621)ES(0.409)PEPWKPFPAVSPEPR	sp|Q96JM3|CHAP1_HUMAN	74234000	190970000	162580000	205160000	56298000	133530000	26508000	8723100	21932000	17292000	7378200	9865500	1405800	0	4912200	1521800	1601000	5955200
SLS(1)PSHLTEDR	sp|Q5T200|ZC3HD_HUMAN	128710000	114180000	122410000	154890000	135060000	127910000	18666000	20517000	18114000	16174000	16405000	22083000	5268300	5217300	4935200	3676200	7136700	4720600
ASLEVS(0.001)RS(0.999)PR	sp|O60762|DPM1_HUMAN	129050000	122910000	137320000	132110000	155480000	120430000	18121000	20997000	0	16821000	19357000	25790000	7143200	0	5662900	0	7137300	7462300
ERVPS(1)VAEAPQLRPAGTAAAK	sp|Q63ZY3|KANK2_HUMAN	135560000	130080000	115800000	139150000	155580000	97946000	15649000	14515000	26104000	18190000	19992000	28062000	4305600	2801700	6005700	4926000	5507000	5335800
ACS(0.96)VIFPLIY(0.959)S(0.06)EMKY(0.021)MVH	sp|Q14534|ERG1_HUMAN	142350000	109590000	122280000	119100000	123860000	131620000	37360000	1564300	34504000	34804000	0	33007000	7040700	10447000	0	9434000	626620	772520
TAS(1)FSESR	sp|P53396|ACLY_HUMAN	112420000	181620000	60576000	181890000	177400000	153710000	1258400	7583400	0	6673800	11053000	10919000	2192600	1735100	2681600	1539500	3302400	1672300
MS(1)GFIYQGK	sp|Q14155|ARHG7_HUMAN;sp|Q15052|ARHG6_HUMAN	148000000	143940000	123720000	150480000	153690000	160000000	6301900	3422900	6351000	4218500	4579200	5774500	1054400	3540700	1790600	0	1076700	0
KGGSYTQAAS(0.003)S(0.009)DS(0.165)AQGS(0.827)DVS(0.942)LT(0.054)ACKV	sp|P30455|1A36_HUMAN;sp|P30443|1A01_HUMAN;sp|P16188|1A30_HUMAN;sp|P13746|1A11_HUMAN;sp|P04439|1A03_HUMAN	91372000	76148000	90343000	116860000	97995000	106180000	51115000	36111000	53766000	52550000	36717000	87982000	5114200	7099800	1435800	0	4470700	0
S(0.002)RT(0.127)S(0.871)VQTEDDQLIAGQSAR	sp|P26232|CTNA2_HUMAN	133850000	52292000	154960000	216590000	173190000	57280000	15596000	10841000	15806000	35978000	8835500	13708000	1528600	4494100	2189000	1904400	9620700	2691000
S(0.002)RT(0.127)S(0.871)VQTEDDQLIAGQSAR	sp|P35221|CTNA1_HUMAN	133850000	52292000	154960000	216590000	173190000	57280000	15596000	10841000	15806000	35978000	8835500	13708000	1528600	4494100	2189000	1904400	9620700	2691000
GDQPAASGDS(1)DDDEPPPLPR	sp|O00264|PGRC1_HUMAN	128750000	137200000	137280000	98532000	135120000	132870000	21547000	19290000	24111000	22253000	16182000	0	6339900	9306700	6445600	5180100	2450200	8185000
SEPVINNDNPLES(1)NDEK	sp|P23497|SP100_HUMAN	133330000	167780000	119470000	139190000	124490000	119330000	21057000	0	23673000	0	19702000	27217000	3687600	4144700	6147400	0	1402000	0
RVS(0.998)DS(0.002)FFRPSVMEPILGR	sp|O60240|PLIN1_HUMAN	171920000	207770000	134570000	0	197140000	191110000	0	0	0	0	1661100	5209300	0	0	0	0	0	0
S(0.001)RPT(0.074)S(0.925)EGS(1)DIESTEPQK	sp|Q4G0J3|LARP7_HUMAN	95772000	116960000	97996000	116800000	146590000	141240000	24236000	33566000	29264000	33201000	16415000	31907000	1398800	474100	5323400	6020800	6475600	5391000
KVEEDLKADEPS(1)S(1)EES(1)DLEIDK	sp|P50502|F10A1_HUMAN	96503000	92494000	135120000	125870000	46722000	146540000	38364000	38760000	51548000	60097000	17310000	38579000	4081500	5376200	0	2869100	0	6894800
QEKPAEKPAET(0.001)PVAT(0.155)S(0.819)PT(0.025)AT(0.001)DSTSGDSSR	sp|P54727|RD23B_HUMAN	0	449460000	0	445880000	0	0	0	0	4894700	0	0	0	0	1088800	1521900	0	2174100	0
LKS(1)EDELRPEVDEHTQK	sp|Q96D71|REPS1_HUMAN	101520000	138860000	124090000	151910000	138200000	138840000	19056000	11502000	13884000	10136000	13298000	14224000	3185800	3881100	5643400	3256200	4172300	6300000
S(0.004)S(0.004)S(0.992)PVTELASR	sp|Q9UQ35|SRRM2_HUMAN	121320000	114340000	112410000	130610000	144020000	144180000	27567000	19879000	25716000	24850000	8048100	14451000	3350500	0	2270800	3424200	0	3373900
IS(1)PPIKEEETKGDSVEK	sp|Q6PJT7|ZC3HE_HUMAN	110710000	113010000	122490000	119500000	111650000	124230000	24548000	21967000	22676000	22216000	21852000	33248000	8517500	7393500	7729600	8288600	12208000	7425100
AEAPAGPALGLPS(0.5)PEAES(0.5)GVDRGEPEPMEVEEGELEIVPVRR	sp|Q53F19|NCBP3_HUMAN	0	162250000	140580000	146540000	156130000	150850000	27390000	4889100	21395000	15192000	24680000	36216000	0	0	8135400	0	0	3051000
DIDIS(0.001)S(0.999)PEFK	sp|Q09666|AHNK_HUMAN	123450000	112540000	117730000	132920000	106850000	101370000	31774000	18895000	32368000	20376000	21005000	24932000	6796700	12817000	9250900	7426200	7570500	7726900
AHLTVGQAAAGGS(1)GNLLTER	sp|Q99959|PKP2_HUMAN	134770000	99813000	114170000	120400000	129500000	116680000	24585000	17428000	21770000	21424000	23171000	27443000	5313400	5377100	7303300	8359800	6324800	11220000
ILAQS(1)NNQQLR	sp|Q14686|NCOA6_HUMAN	0	0	296120000	291610000	0	0	52501000	29453000	44885000	32793000	40677000	44237000	12560000	0	0	16601000	15865000	17493000
NLGS(1)INTELQDVQR	sp|O75396|SC22B_HUMAN	109720000	128860000	82865000	127890000	143300000	117480000	26343000	20422000	27764000	18648000	21724000	26077000	5345400	8613800	9168100	6283100	7279700	6324900
AAS(1)LTEDRDR	sp|Q04637|IF4G1_HUMAN	77126000	232450000	73904000	167590000	162530000	178190000	0	0	0	0	0	0	0	0	0	0	0	0
DNS(1)PPPAFKPEPPK	sp|Q9UDY2|ZO2_HUMAN	103340000	100430000	105380000	110990000	112050000	106410000	32973000	31745000	30428000	32732000	31266000	36285000	9157000	8909800	10069000	8652200	8296000	11138000
CSGPGLS(1)PGMVR	sp|P21333|FLNA_HUMAN	139720000	101750000	121660000	134760000	120900000	121550000	18354000	11596000	20698000	15997000	19525000	26245000	4951200	8336600	5318000	5587600	4456400	6185700
HIKEEPLS(1)EEEPCTSTAIAS(1)PEKK	sp|Q9Y2X3|NOP58_HUMAN	103280000	107400000	125310000	108610000	118390000	97049000	29169000	25302000	37232000	31973000	27499000	33226000	6698800	8458200	6373000	6602500	6125600	8834800
ATS(1)LPSLDTPGELR	sp|Q7L591|DOK3_HUMAN	131040000	110020000	102940000	129960000	103160000	105490000	24469000	23890000	33711000	24061000	20640000	25701000	6027500	10036000	8066300	6357100	7103400	7362200
DGES(1)DGFADEEES(1)GEEGEEDQEEGREPGAGR	sp|P48681|NEST_HUMAN	126010000	105230000	34625000	136930000	113860000	38329000	49327000	41757000	46345000	50483000	33015000	50333000	6608500	8210500	10084000	7151200	7951700	9630700
RGS(1)LCATCGLPVTGR	sp|O43294|TGFI1_HUMAN	116470000	145060000	127610000	116430000	121330000	118340000	15418000	14749000	18981000	14892000	18957000	16634000	4019100	4002800	5564000	4630300	3623900	7797000
TVART(1)PLGQR	sp|Q9UQ35|SRRM2_HUMAN	183820000	76382000	166200000	179200000	102640000	37718000	22234000	16197000	0	17282000	18775000	22688000	5030900	6596500	5255100	5244300	7811900	0
RS(0.232)DS(0.768)PEIPFQAAAGPSDGLDASSPGNSFVGLR	sp|Q12888|TP53B_HUMAN	139630000	163920000	133710000	150910000	134740000	148880000	0	0	0	0	0	0	0	0	0	0	844710	0
PSSGNIPSSPTAS(0.004)GGGS(0.905)PT(0.086)S(0.005)PR	sp|Q9UBW5|BIN2_HUMAN	128030000	83227000	113370000	142990000	136960000	74350000	29907000	25143000	33507000	26101000	28030000	29368000	2489600	4521900	5445900	4004900	1504900	2907400
LKLS(1)PS(0.99)PS(0.008)S(0.002)R	sp|P20700|LMNB1_HUMAN;sp|Q03252|LMNB2_HUMAN	107060000	125150000	96049000	138800000	153700000	135470000	18675000	13348000	17756000	14350000	13410000	16889000	3827000	3691100	3028800	2394300	3457500	3133800
S(1)RT(1)PPAIR	sp|Q9UQ35|SRRM2_HUMAN	107230000	126060000	94392000	126550000	140810000	161890000	18988000	11335000	13238000	12643000	9468400	14634000	6293700	6746000	5969800	5747100	4665000	2946200
S(0.136)QS(0.864)VPGAWPGASPLSSQPLSGSSR	sp|Q9HBL0|TENS1_HUMAN	125950000	129270000	114410000	118060000	109100000	128500000	24442000	17807000	28301000	0	26032000	24728000	7187300	0	0	4862300	0	7055400
NRNS(1)NVIPYDYNR	sp|P08575|PTPRC_HUMAN	138480000	132900000	133490000	135940000	117120000	126850000	13831000	9162500	9888000	8790300	10767000	11894000	2657500	2560100	2065200	2350900	2431600	3640700
RGES(1)LDNLDS(1)PR	sp|Q8WWI1|LMO7_HUMAN	131980000	93943000	115260000	129920000	131660000	127000000	16323000	21694000	18171000	14585000	15129000	20271000	5367700	4249700	4660000	3797700	6174000	4119600
EMLAS(1)DDEEDVSSK	sp|Q0ZGT2|NEXN_HUMAN	119190000	98813000	107630000	110890000	110350000	135450000	29416000	17835000	33600000	28434000	16491000	22820000	4757800	7092400	4743100	4709500	4607700	6900700
T(0.991)S(0.993)PPCS(0.016)PANLSR	sp|P49585|PCY1A_HUMAN	102660000	137650000	98897000	117390000	116010000	94672000	26271000	24813000	23303000	19603000	23216000	34805000	9934000	9640000	8980300	5206900	639070	8840600
YLEES(1)DEDDLF	sp|P11388|TOP2A_HUMAN	129220000	166900000	110430000	118770000	149130000	132870000	8146200	6265000	9981500	6906600	8242800	7239600	1287800	2056900	0	2149700	0	2596500
EQSEVSVS(1)PR	sp|Q7L4I2|RSRC2_HUMAN	127170000	97217000	101480000	140740000	109850000	109480000	21567000	24284000	21522000	20903000	21744000	24278000	6227400	7056600	6285400	6314200	6372200	6691700
LAEAPSPAPTPSPTPVEDLGPQTS(0.003)T(0.011)S(0.068)PGRLS(0.918)PDFAEELR	sp|Q14160|SCRIB_HUMAN	155650000	128380000	138080000	114690000	109860000	122630000	0	0	0	0	0	42443000	9861000	7434900	9537500	13706000	5441500	0
S(0.939)PVGS(0.048)GAPQAAAPAPAAHVAGNPGGDAAPAAT(0.004)GT(0.004)AAAAS(0.004)LAT(0.001)AAGSEDAEKK	sp|P16989|YBOX3_HUMAN	0	121800000	156270000	124030000	110560000	88588000	0	25785000	64241000	65387000	34638000	63165000	460830	0	0	1177500	0	0
NEDEDS(0.124)PNKLY(0.232)T(0.251)LVT(0.505)Y(0.503)VPVT(0.533)T(0.852)FK	sp|P62899|RL31_HUMAN	133350000	98307000	142230000	153380000	144340000	91763000	25524000	17305000	0	13683000	26780000	0	0	1262900	0	6822300	723290	0
S(1)RT(1)PPAIR	sp|Q9UQ35|SRRM2_HUMAN	107230000	126060000	94392000	126550000	140810000	161890000	18988000	11335000	13238000	12643000	9468400	14634000	2209400	2520100	2846800	2404900	2238800	2946200
GADS(1)GEEKEEGINREDK	sp|Q9BVG4|PBDC1_HUMAN	112420000	116270000	104660000	110110000	130790000	133120000	17404000	19542000	12188000	21063000	17525000	23413000	5596000	5771500	5833700	4406000	5016800	6448400
EVDEDS(1)EPEREVR	sp|Q53GS9|SNUT2_HUMAN	79106000	101690000	109860000	119150000	127340000	120420000	24185000	21078000	23773000	30032000	17881000	40112000	9110500	8847500	9150500	8255600	0	0
SPSLSPSPPS(1)PLEK	sp|P46821|MAP1B_HUMAN	103410000	105920000	101220000	91742000	114790000	83625000	33433000	23257000	32350000	32263000	35682000	39298000	8462000	9768400	9139500	6712800	5786100	12341000
ASPEAAS(0.143)T(0.857)PRDPIDVDLPEEAER	sp|P29590|PML_HUMAN	151110000	56576000	117330000	147590000	110470000	114540000	23927000	16009000	26671000	0	46237000	16715000	6070100	6906100	2088600	3093700	1230400	0
ES(0.002)S(0.033)T(0.037)S(0.011)EGADQKMS(0.94)S(0.977)PEDDS(0.001)DTKR	sp|Q15424|SAFB1_HUMAN	120990000	144470000	111210000	139690000	154360000	165800000	0	0	0	0	0	0	1777400	2526200	2562300	2023400	0	0
LLEENETEAVT(0.001)VPT(0.036)PS(0.913)PT(0.05)PVR	sp|Q9UHR4|BI2L1_HUMAN	118270000	97635000	119940000	80566000	80341000	117120000	31145000	24477000	32784000	32954000	35074000	33226000	6982400	8999400	10047000	8630400	7210200	0
S(1)EGESQTVLSSGSDPK	sp|Q9UHY1|NRBP_HUMAN	119560000	110300000	115470000	86456000	116920000	0	38964000	23902000	36677000	37992000	44558000	36098000	9785500	15290000	14848000	12334000	10471000	14584000
TVSPGS(0.007)VS(0.993)PIHGQGQVVENLK	sp|Q9NZM3|ITSN2_HUMAN	130980000	100070000	136780000	127250000	101160000	105200000	23113000	5060900	27721000	23197000	7798800	33332000	0	2573200	2750300	4497300	1698800	9065900
EAS(1)PAPLAQGEPGREDLPTR	sp|Q9P1Y6|PHRF1_HUMAN	104030000	85277000	116600000	101030000	95556000	91324000	33237000	26581000	28088000	23807000	30355000	39472000	9621700	11755000	11807000	10128000	9721600	11034000
QLVLNVS(1)K	sp|Q86V25|VASH2_HUMAN	117970000	121270000	127260000	148180000	116880000	110310000	16011000	14397000	15085000	10459000	0	14972000	0	5859300	5474800	0	7252100	5676200
TAKPFPGS(0.001)VNQPAT(0.035)PFS(0.84)PT(0.124)R	sp|Q9UMS6|SYNP2_HUMAN	118880000	110590000	104100000	111880000	126380000	119780000	20179000	14707000	20679000	19488000	20427000	21170000	3103000	2577200	5752800	4953400	4610200	7540500
NRPDYVS(1)EEEEDDEDFETAVK	sp|P49792|RBP2_HUMAN	104310000	98227000	83433000	107860000	92985000	96387000	37143000	25223000	36259000	32760000	26611000	34089000	8079800	11143000	12504000	10049000	3997400	15194000
MGPSGGEGMEPERRDS(1)QDGSSYR	sp|Q14847|LASP1_HUMAN	84053000	96533000	75747000	124340000	123840000	161780000	21984000	23665000	16255000	21266000	23715000	29468000	5281300	3603200	7314400	4670600	6651300	3095100
T(1)PS(1)PLVLEGTIEQS(0.086)S(0.913)PPLS(0.001)PTTK	sp|P33241|LSP1_HUMAN	54805000	153160000	68652000	51813000	154490000	255530000	43241000	7537300	13354000	9090000	8642900	0	5143400	1786100	0	1305900	0	3636600
S(1)AGALEEGTSEGQLCGR	sp|Q8N2F6|ARM10_HUMAN	104860000	94754000	100910000	105720000	109230000	95012000	26863000	27759000	27390000	24334000	22578000	35167000	9730900	10547000	10346000	7768800	9027900	9868200
MDRT(1)PPPPTLSPAAITVGR	sp|Q8NDX5|PHC3_HUMAN	101750000	104870000	106180000	97355000	95144000	105220000	33523000	25052000	35569000	24237000	28303000	29637000	2231900	7525000	8458600	8042100	5837100	8462600
GGSISVQVNSIKFDS(1)E	sp|Q14978|NOLC1_HUMAN	138280000	124490000	128420000	138160000	111100000	166330000	0	3121500	4274100	2363900	0	7791800	0	0	1790200	0	0	0
GPPS(1)PPAPVMHSPSR	sp|Q13573|SNW1_HUMAN	114920000	97540000	120360000	114890000	109410000	101720000	20615000	19189000	20191000	22675000	18934000	25257000	5267700	5791300	4849200	5127700	5054300	7078400
KGGSYSQAAS(0.001)S(0.026)DS(0.972)AQGS(0.001)DVSLTACKV	sp|P10316|1A69_HUMAN;sp|P01892|1A02_HUMAN;sp|P01891|1A68_HUMAN;sp|Q09160|1A80_HUMAN;sp|P30447|1A23_HUMAN;sp|P05534|1A24_HUMAN	117570000	80370000	111660000	104760000	89293000	120320000	40905000	24817000	7509400	34228000	34283000	42158000	1674600	0	0	0	0	8550200
S(1)PKPAAPAAPPFSSSSGVLGTGLCELDR	sp|O43294|TGFI1_HUMAN	118210000	92896000	122710000	106980000	118480000	96557000	18305000	18935000	21009000	16666000	19312000	30002000	6378000	4336000	6678600	4463500	4911400	9853800
AEEKS(1)PIS(1)INVK	sp|Q9UK58|CCNL1_HUMAN	114840000	92910000	106140000	146730000	123300000	82544000	15230000	22292000	14734000	16081000	15919000	33727000	5177700	4462900	5131200	4376900	8426800	4051600
MVEPENAVTITPLRPEDDYS(1)PR	sp|Q14160|SCRIB_HUMAN	110250000	103190000	86406000	108060000	121060000	91199000	35772000	18438000	34479000	22374000	24495000	22693000	5723500	7449800	9852500	6254800	5484100	2633800
GLVAAYSGDS(1)DNEEELVER	sp|P52756|RBM5_HUMAN	123070000	126610000	107770000	139700000	125450000	0	31912000	25172000	30679000	26984000	20094000	28766000	5035300	6060300	5917300	5389600	4598100	0
ANS(1)PEKPPEAGAAHKPR	sp|Q9UFC0|LRWD1_HUMAN	114120000	149380000	122420000	79722000	64433000	2097900	71766000	20758000	28103000	23697000	54908000	0	7936100	6530400	20341000	17214000	14258000	14551000
RPPS(1)PDVIVLSDNEQPS(0.092)S(0.908)PR	sp|Q86YP4|P66A_HUMAN	103220000	82043000	77195000	100410000	91711000	87813000	43380000	32150000	41998000	34419000	34040000	36363000	6024600	9736000	9731300	4158900	4956200	12003000
VSAGEPGS(0.002)HPS(0.998)PAPR	sp|Q9Y4F1|FARP1_HUMAN	136690000	119350000	98847000	115180000	122160000	72414000	20609000	11984000	18197000	19330000	26634000	23927000	0	6064800	4483200	6354100	0	8176700
S(1)KS(1)PPKS(0.949)PEEEGAVS(0.026)S(0.026)	sp|Q01130|SRSF2_HUMAN	117580000	52057000	108820000	106600000	131870000	132660000	10162000	7957800	21319000	9641200	22021000	0	0	21032000	18999000	26620000	0	22858000
MEDLDQS(0.001)PLVS(0.01)S(0.01)S(0.01)DS(0.969)PPRPQPAFK	sp|Q9NQC3|RTN4_HUMAN	99837000	130200000	132190000	139210000	139240000	38058000	24640000	26548000	0	34645000	42014000	0	1328800	0	0	1573700	0	0
SRPFTVAASFQSTSVKS(1)PK	sp|Q9UHB6|LIMA1_HUMAN	122240000	135610000	107420000	145780000	140040000	135930000	5021500	2682500	3523400	0	6337900	0	0	0	2017400	0	0	2338600
ARRS(0.927)S(0.927)EEVDGQHPAQEEVPES(0.138)PQT(0.005)S(0.003)GPEAENR	sp|Q6JBY9|CPZIP_HUMAN	140950000	153000000	134140000	24214000	115670000	0	29682000	38862000	36109000	36423000	43825000	4690900	0	0	14489000	13914000	11719000	11209000
ALPSLNTGSS(0.048)S(0.952)PR	sp|O14545|TRAD1_HUMAN	162830000	0	0	139210000	157330000	168520000	35229000	0	31766000	30017000	33997000	37336000	0	9594600	0	0	0	677440
LTVENS(1)PK	sp|O43583|DENR_HUMAN	97829000	78985000	96880000	92087000	103960000	76917000	30824000	36573000	29782000	46064000	24921000	52657000	0	0	12551000	10067000	14475000	893950
GHYEVTGS(1)DDETGK	sp|Q09666|AHNK_HUMAN	99938000	108370000	104600000	105970000	115290000	103530000	23015000	15006000	24363000	16782000	30642000	25761000	4121100	4922700	6196600	4076700	5349100	7345600
T(0.473)S(0.53)PLKDNPS(0.997)PEPQLDDIKR	sp|Q96JC9|EAF1_HUMAN	102540000	83285000	91275000	101320000	100920000	105050000	27419000	28085000	23061000	29881000	27144000	35982000	7629300	7307300	8533000	7321200	8584300	8346700
ALAMPGRPES(1)PPVFR	sp|Q63ZY3|KANK2_HUMAN	112230000	112450000	117090000	117370000	113370000	141670000	12289000	7119100	14327000	12132000	14638000	10710000	1698500	0	3127500	3207500	2004000	4207100
KRES(0.989)ES(0.817)ES(0.192)DET(0.001)PPAAPQLIK	sp|O60832|DKC1_HUMAN	112570000	123970000	65937000	131130000	151020000	141760000	14268000	11117000	15006000	11046000	5269400	9279200	0	3158200	691510	1327100	0	2071300
RS(0.638)AS(0.362)PDDDLGSSNWEAADLGNEER	sp|O00193|SMAP_HUMAN	0	0	0	0	0	0	0	0	265530000	267700000	218400000	0	47759000	0	0	0	0	0
MRKET(1)PPPLVPPAAR	sp|Q9BQA1|MEP50_HUMAN	94761000	98374000	102980000	102270000	99637000	105900000	21172000	22120000	26561000	22763000	26822000	26227000	7157500	6617700	8705200	8194200	8313700	10260000
SLIPDIKPLAGQEAVVDLHADDS(0.621)RIS(0.378)EDET(0.001)ER	sp|Q9UKV3|ACINU_HUMAN	0	370190000	0	0	426640000	0	0	0	0	0	0	0	0	0	0	0	0	0
ELEKPIQSKPQSPVIQAAAVS(1)PK	sp|Q9Y6D5|BIG2_HUMAN	113180000	65673000	106730000	127760000	107850000	81637000	25520000	16341000	24241000	23341000	25073000	36203000	8324000	6940100	7648300	4632800	9980600	4801200
AKPAMPQDSVPS(1)PR	sp|P53396|ACLY_HUMAN	110180000	99550000	105190000	132860000	105540000	98175000	14160000	17268000	15395000	16840000	15475000	22382000	7865500	6820600	7608000	4947000	9677800	5677300
TCEERPAEDGS(1)DEEDPDSMEAPTR	sp|Q9H6Y2|WDR55_HUMAN	95739000	82426000	99368000	116980000	94402000	86800000	30615000	27069000	29728000	32840000	22384000	30100000	8091800	8821700	8596600	5775400	5308300	6676200
RGEGDAPFSEPGT(0.018)T(0.014)S(0.002)T(0.014)QRPS(0.54)S(0.412)PETATK	sp|Q9UQ35|SRRM2_HUMAN	0	329740000	0	0	0	460640000	0	0	0	0	0	0	0	0	0	0	0	0
KAS(0.962)VVDPS(0.022)T(0.005)ES(0.005)S(0.005)PAPQEGSEQPASPASPLSSR	sp|Q66K14|TBC9B_HUMAN	110410000	90283000	112530000	105700000	105500000	89642000	0	28017000	33428000	27259000	41719000	41216000	0	0	0	1630000	0	0
T(0.021)HT(0.939)T(0.037)ALAGRS(0.099)PS(0.903)PAS(0.001)GR	sp|Q9UQ35|SRRM2_HUMAN	0	132750000	320450000	8056800	91427000	143550000	79225000	1293300	0	575840	0	2805600	904950	0	3000200	0	2134200	1041800
S(1)DQEAKPSTEDLGDKK	sp|P63165|SUMO1_HUMAN	74745000	59073000	79748000	89664000	71409000	70879000	36924000	58929000	32556000	44398000	32007000	62751000	12891000	12302000	11604000	10568000	14067000	11371000
S(0.025)S(0.026)ES(0.026)MENINS(0.975)GY(0.974)ET(0.973)RRK	sp|Q8IZD2|KMT2E_HUMAN	135870000	187090000	97891000	169150000	166070000	0	0	0	18312000	0	6856700	1551800	0	1253600	0	584340	0	0
S(0.025)S(0.026)ES(0.026)MENINS(0.975)GY(0.974)ET(0.973)RRK	sp|Q8IZD2|KMT2E_HUMAN	135870000	187090000	97891000	169150000	166070000	0	0	0	18312000	0	6856700	1551800	0	1253600	0	584340	0	0
S(0.025)S(0.026)ES(0.026)MENINS(0.975)GY(0.974)ET(0.973)RRK	sp|Q8IZD2|KMT2E_HUMAN	135870000	187090000	97891000	169150000	166070000	0	0	0	18312000	0	6856700	1551800	0	1253600	0	584340	0	0
T(0.001)GQAGS(0.013)LS(0.184)GS(0.77)PKPFS(0.032)PQLSAPITTK	sp|Q9ULU4|PKCB1_HUMAN	58015000	93562000	153210000	160560000	154260000	42022000	17658000	1142400	15499000	14780000	13014000	46927000	3878100	2812800	4607500	0	969610	989380
GSLAS(1)LDS(1)LRK	sp|O60716|CTND1_HUMAN	119790000	55739000	101630000	143800000	146730000	135290000	15637000	12275000	16673000	3747800	14417000	3641000	2146000	2326700	1857100	2068500	3141400	2448300
EVCS(1)VAFLK	sp|P55064|AQP5_HUMAN	145580000	121260000	116080000	103520000	158650000	31975000	12102000	0	20052000	16856000	9885900	32446000	0	1024900	2543600	0	0	11241000
PSMS(1)PTPLDR	sp|Q9UQ35|SRRM2_HUMAN	119080000	112400000	101000000	111160000	114720000	120230000	13327000	9390300	21242000	13523000	13531000	15087000	2957800	3682000	2067500	2824700	1860300	3587000
ISMQDVDLSLGS(1)PK	sp|Q09666|AHNK_HUMAN	112810000	104320000	96247000	94107000	94538000	117510000	20844000	18904000	20476000	28970000	20265000	25431000	6220500	4399600	3502300	2996100	3342200	6392300
LPLQES(1)EEEEREER	sp|P23497|SP100_HUMAN	133000000	121830000	121310000	94677000	123880000	112750000	11016000	8847800	11567000	7953400	15201000	7525800	1015100	1343100	2985500	2091800	2244400	0
FDIYDPFHPT(0.003)DEAY(0.001)S(0.996)PPPAPEQK	sp|Q9H7N4|SFR19_HUMAN	149660000	123800000	125190000	130920000	123840000	118000000	0	0	0	0	0	0	3746900	3381700	0	0	0	0
SQEPIPDDQKVS(1)DDDKEK	sp|Q86UE4|LYRIC_HUMAN	105380000	104510000	69716000	101000000	120170000	89677000	23603000	23026000	21377000	38326000	14789000	21362000	8143100	6035100	9195800	3143100	7761100	8262500
ARLS(0.999)YS(0.001)DK	sp|Q05655|KPCD_HUMAN	153690000	23520000	180480000	203410000	115680000	33600000	14369000	7026900	17258000	0	0	10263000	0	4805400	3252000	3689200	1394000	752960
SWS(1)PPPEVSR	sp|Q9NR19|ACSA_HUMAN	114940000	124700000	107990000	127180000	110780000	122780000	9248300	5401700	9075400	6308000	7238200	15199000	2687800	3960000	2654900	0	2693300	0
MDLFGDLPEPERS(1)PRPAAGK	sp|Q9H0C8|ILKAP_HUMAN	117410000	98707000	92811000	131010000	117220000	83278000	15596000	15330000	16749000	18517000	19193000	24548000	4931400	2454000	4459100	0	3068500	5975200
QSVDKVT(0.976)S(0.024)PTKV	sp|Q05682|CALD1_HUMAN	176580000	0	148770000	199210000	164800000	0	29441000	22643000	878350	0	28539000	0	0	219280	0	0	0	0
SETAPLAPTIPAPAEKT(1)PVK	sp|P16402|H13_HUMAN	99201000	85300000	95411000	83974000	67856000	95332000	33604000	26595000	35054000	26137000	26786000	33986000	8863800	11243000	11564000	8862300	9417300	10221000
DRS(1)PAAET(1)PPLQR	sp|Q8TE68|ES8L1_HUMAN	99419000	92960000	106620000	105820000	100030000	109750000	23745000	18634000	20125000	19248000	21613000	20310000	4989000	4261500	3706700	5132800	5631300	7261900
QSHS(0.003)GS(0.007)IS(0.99)PYPK	sp|Q9UQ35|SRRM2_HUMAN	30490000	136160000	28126000	153880000	137120000	233790000	22635000	0	4506700	464980	17457000	0	1716400	618610	1075300	250770	0	0
NS(1)PEDLGLSLTGDSCK	sp|Q12888|TP53B_HUMAN	112770000	78093000	89908000	94494000	109340000	78641000	27797000	27022000	22345000	25681000	21193000	32993000	7176600	8225400	9622100	6790000	6821300	8505800
YHGHS(0.945)MS(0.055)DPGVS(1)YR	sp|P08559|ODPA_HUMAN;sp|P29803|ODPAT_HUMAN	90721000	133850000	86766000	124310000	134700000	147880000	14135000	5735500	8497000	6873700	6204700	4557400	0	0	0	0	588480	1306400
S(0.001)GS(0.999)MDPSGAHPSVR	sp|Q07666|KHDR1_HUMAN	93094000	93105000	67983000	118710000	115470000	143400000	17266000	21038000	12896000	18293000	14026000	21532000	4432000	5489000	4382600	4373900	5511800	4661400
S(0.318)T(0.682)VHEILCK	sp|P07355|ANXA2_HUMAN;sp|A6NMY6|AXA2L_HUMAN	108940000	107860000	108770000	94601000	102090000	98129000	19121000	15265000	22881000	18447000	17681000	17065000	5051600	7352700	6037600	4669000	4945000	6252900
GAEAFGDS(1)EEDGEDVFEVEK	sp|Q99549|MPP8_HUMAN	100420000	94346000	93040000	112390000	98380000	94947000	24568000	26649000	23652000	25064000	19610000	27286000	981980	4261700	5623000	3134300	3978600	6026800
KLS(1)VPT(1)S(1)DEEDEVPAPKPR	sp|Q8NE71|ABCF1_HUMAN	126770000	97944000	74365000	107450000	105760000	101330000	28540000	17418000	22611000	20353000	17476000	23228000	1905200	2245400	3930800	3798400	2940800	6257700
VEMY(0.921)S(0.539)GS(0.539)DDDDDFNKLPK	sp|O60841|IF2P_HUMAN	96226000	116410000	61324000	163160000	135310000	135460000	17276000	7490000	10597000	11898000	0	6053500	0	0	0	0	0	0
APGS(1)PLSSEGAAGEGVR	sp|Q6JBY9|CPZIP_HUMAN	86905000	87095000	97089000	97902000	107150000	93154000	21487000	23007000	27933000	21457000	22577000	27658000	7467200	8448000	6078000	8028800	7919400	8283200
DVDDGS(0.003)GS(0.994)PHS(0.003)PHQLSSK	sp|Q9H4A3|WNK1_HUMAN	143490000	111960000	122800000	125900000	127580000	22245000	8806800	4204600	7154100	8523700	31704000	40639000	0	1657200	860520	1323600	0	657220
RADDFPVRDDPS(1)DVT(1)DEDEGPAEPPPPPK	sp|Q3YEC7|RABL6_HUMAN	80741000	72073000	79365000	115140000	75869000	73337000	37427000	31386000	40014000	31600000	26678000	34950000	7213200	12099000	13938000	8588500	6014200	12975000
S(0.003)AGGS(0.44)S(0.557)PEGGEDS(1)DREDGNYCPPVKR	sp|Q9H6Z4|RANB3_HUMAN	103160000	86916000	87008000	132170000	137970000	136960000	19291000	1572100	18445000	18208000	2597900	12133000	961830	0	1656800	0	0	0
AQRLS(1)QETEALGR	sp|Q02818|NUCB1_HUMAN	116250000	87100000	92611000	150500000	101040000	93700000	15285000	17245000	13668000	10543000	11984000	25125000	4341200	3325900	3716200	2513800	6109000	3572100
GSGT(0.963)AS(0.037)DDEFENLR	sp|Q7Z6Z7|HUWE1_HUMAN	0	0	383130000	0	0	373910000	0	0	0	0	0	0	0	0	0	0	0	0
AGMS(0.048)S(0.053)NQS(0.315)IS(0.402)S(0.182)PVLDAVPRT(0.873)PS(0.127)R	sp|Q9UQ35|SRRM2_HUMAN	95194000	88893000	92410000	95642000	88426000	77756000	30781000	22848000	35823000	25722000	32236000	39687000	547370	7756300	6298300	5765200	712730	9867800
SDAEEDGGTVS(1)QEEEDRKPK	sp|P27824|CALX_HUMAN	85782000	83184000	108680000	77604000	78961000	72233000	33982000	32627000	37815000	23239000	25122000	31472000	7747800	10168000	12117000	10714000	10823000	13433000
DRT(1)PPLLYR	sp|Q96T37|RBM15_HUMAN	124510000	99833000	112560000	116020000	121960000	118400000	9080300	7196600	7243500	6421600	6807800	9963000	2454700	3271100	2344400	2096000	2880000	2264800
GIIFT(0.928)KT(0.928)RQS(0.628)AY(0.61)ALS(0.628)QWIT(0.279)ENEK	sp|Q9BYX4|IFIH1_HUMAN	0	0	0	0	0	754120000	0	0	0	0	0	0	0	0	0	0	0	0
GIIFT(0.928)KT(0.928)RQS(0.628)AY(0.61)ALS(0.628)QWIT(0.279)ENEK	sp|Q9BYX4|IFIH1_HUMAN	0	0	0	0	0	754120000	0	0	0	0	0	0	0	0	0	0	0	0
GIIFT(0.928)KT(0.928)RQS(0.628)AY(0.61)ALS(0.628)QWIT(0.279)ENEK	sp|Q9BYX4|IFIH1_HUMAN	0	0	0	0	0	754120000	0	0	0	0	0	0	0	0	0	0	0	0
GIIFT(0.928)KT(0.928)RQS(0.628)AY(0.61)ALS(0.628)QWIT(0.279)ENEK	sp|Q9BYX4|IFIH1_HUMAN	0	0	0	0	0	754120000	0	0	0	0	0	0	0	0	0	0	0	0
EYVS(0.757)NDAAQS(0.243)DDEEKLQSQPTDTDGGR	sp|Q5JSH3|WDR44_HUMAN	149110000	0	0	196290000	196590000	155450000	43213000	0	0	0	0	0	0	12787000	0	0	0	0
MDS(1)DEDEKEGEEEKVAK	sp|Q96ST2|IWS1_HUMAN	121400000	116630000	79113000	91636000	130450000	101130000	16958000	14943000	15985000	11680000	19829000	18058000	1551400	1831500	2845500	2243100	2023600	2633300
RAS(0.999)AILPGVLGSETLSNEVFQESEEEKQPEVPSSLAK	sp|Q9BZQ8|NIBA1_HUMAN	146860000	107070000	125380000	112780000	142110000	102740000	0	0	0	0	0	12040000	0	0	1198400	0	0	0
AAS(1)PPLKGSVSSEASELDKK	sp|Q8TDB6|DTX3L_HUMAN	78014000	95950000	100780000	114920000	101640000	103980000	20374000	18367000	17818000	22613000	18871000	25531000	6169600	0	4844500	6543900	6900100	6587100
VEMY(0.036)S(0.041)GS(0.922)DDDDDFNKLPK	sp|O60841|IF2P_HUMAN	102680000	131100000	80735000	122740000	118470000	131640000	12511000	7455000	17076000	6051700	2649400	9473000	0	1375400	810970	898630	0	952660
GGGT(1)PDANSLAPPGK	sp|Q9BRQ0|PYGO2_HUMAN	79616000	96600000	82631000	111390000	107760000	85512000	23056000	25009000	22962000	30653000	0	33596000	7911800	6198200	6087400	6952900	8421300	9887600
AAS(1)PS(1)PQSVR	sp|Q8IYB3|SRRM1_HUMAN	92487000	100090000	106550000	134710000	109040000	83998000	15431000	9522400	15547000	13774000	17607000	18590000	3750100	5257300	4760500	4299800	2067400	5599300
DAHDVS(0.999)PT(0.001)STDTEAQLTVER	sp|Q8IVF2|AHNK2_HUMAN	86472000	85193000	87803000	87690000	83230000	95682000	29236000	32063000	28528000	31547000	36546000	38057000	0	9957600	0	9975300	0	0
T(0.991)S(0.993)PPCS(0.016)PANLSR	sp|P49585|PCY1A_HUMAN	102660000	114910000	79180000	100230000	94982000	75865000	26271000	24813000	18194000	19603000	19445000	29200000	8539100	7725300	7450400	5206900	639070	6955900
EVDAT(0.005)S(0.994)PAPS(0.001)TSSTVK	sp|Q16666|IF16_HUMAN	0	104020000	104800000	115210000	105120000	84133000	32457000	31642000	28151000	31159000	31177000	34798000	10112000	9096100	0	9364300	10507000	0
RAS(1)APLPGLSAPGR	sp|O14558|HSPB6_HUMAN	97609000	108650000	116540000	108330000	104760000	101070000	12726000	8937100	15772000	11340000	17075000	15246000	3303100	2781200	3428100	3184500	4458000	5167100
LGAPENSGIS(0.058)T(0.942)LER	sp|Q9Y4F1|FARP1_HUMAN	95122000	101540000	91458000	96395000	105620000	99102000	23702000	15860000	21131000	20019000	22591000	26978000	0	0	6607500	6165400	0	7944400
SDSGEQNYGERES(1)R	sp|P62995|TRA2B_HUMAN	94361000	81652000	90197000	72120000	101640000	129250000	22465000	21941000	19625000	23263000	16860000	27879000	7475600	6327900	7656700	0	10203000	6355400
LDEGT(1)PPEPK	sp|Q9Y4G6|TLN2_HUMAN	86925000	80977000	83586000	94478000	82543000	94172000	23874000	20849000	23143000	23443000	24674000	26238000	12865000	12027000	12205000	11075000	14015000	11328000
MLPHAPGVQMQAIPEDAIPEES(1)GDEDEDDPDKR	sp|Q13547|HDAC1_HUMAN	91907000	81870000	106520000	95134000	95269000	75877000	25664000	11657000	28694000	26046000	15957000	32563000	4160400	7170900	14004000	8882200	6735400	10123000
YFEADPPGQVAAS(0.988)PDPT(0.006)T(0.005)	sp|O43598|DNPH1_HUMAN	109280000	0	98735000	93729000	95082000	110070000	27267000	20682000	30203000	25330000	34521000	30228000	8844000	13381000	11171000	9349100	8831400	11248000
DGLAPEKT(0.941)S(0.059)PDRDK	sp|Q7L4I2|RSRC2_HUMAN	0	207490000	0	16717000	20226000	187060000	64568000	60999000	53429000	54327000	0	0	18928000	21319000	15672000	0	16920000	0
AVQQHQHGY(0.001)DS(0.999)DEEVDSELGTWEHQLR	sp|Q8IWZ8|SUGP1_HUMAN	113770000	135240000	91758000	119710000	115530000	135240000	0	1421000	6577500	2976700	2910200	8050200	0	0	2269500	0	0	0
AS(0.182)PIT(0.784)NDGEDEFVPS(0.033)DGLDKDEYTFSPGK	sp|Q02880|TOP2B_HUMAN	0	0	256000000	214460000	0	262410000	0	0	0	0	0	0	0	0	0	0	0	0
S(0.132)NS(0.868)APLIHGLSDTSPVFQAEAPSAR	sp|Q96E09|F122A_HUMAN	147030000	110440000	110550000	135070000	107010000	118330000	0	0	0	0	0	0	0	0	0	785270	0	1946800
LPDS(1)DDDEDEETAIQR	sp|Q96K21|ANCHR_HUMAN	94242000	79009000	84743000	90763000	99658000	97976000	26927000	26170000	28049000	24351000	20872000	28351000	4857000	6196900	6734000	1326400	3696300	5447200
RADDFPVRDDPS(1)DVT(1)DEDEGPAEPPPPPK	sp|Q3YEC7|RABL6_HUMAN	80741000	72073000	79365000	103620000	75869000	73337000	37427000	31386000	33950000	26949000	26678000	29601000	4336000	12099000	13938000	8588500	6014200	12975000
QAS(1)TDAGTAGALTPQHVR	sp|P46937|YAP1_HUMAN	0	109550000	124880000	0	123700000	123240000	32443000	27277000	36036000	29838000	48767000	46389000	659380	10806000	0	0	0	12711000
LEIS(1)PDS(0.584)S(0.416)PER	sp|Q99959|PKP2_HUMAN	88908000	94919000	93340000	115160000	105180000	101290000	18594000	17162000	17280000	19233000	13723000	18705000	3551100	2959200	3845800	3751500	3616400	4449400
GLMAGGRPEGQY(0.244)S(0.848)EDEDT(0.848)DT(0.058)DEY(0.003)KEAK	sp|Q9NPQ8|RIC8A_HUMAN	105000000	90568000	86382000	156630000	109700000	94882000	22258000	16326000	24001000	0	5095100	12152000	0	0	1411900	0	0	0
GLMAGGRPEGQY(0.244)S(0.848)EDEDT(0.848)DT(0.058)DEY(0.003)KEAK	sp|Q9NPQ8|RIC8A_HUMAN	105000000	90568000	86382000	156630000	109700000	94882000	22258000	16326000	24001000	0	5095100	12152000	0	0	1411900	0	0	0
HGTDLWIDNMSSAVPNHS(1)PEKK	sp|Q8N6H7|ARFG2_HUMAN	128240000	101950000	124560000	136650000	98980000	75793000	12013000	7235600	6650200	0	9031800	8649600	1582400	0	2984500	2191100	1242400	2555800
TEAPAPAS(0.001)S(0.001)T(0.001)PQEPWPGPT(0.022)APS(0.577)PT(0.199)S(0.199)RPPWAVDPAFAER	sp|Q9NR12|PDLI7_HUMAN	333510000	0	0	78619000	144620000	0	0	0	0	0	66006000	38470000	14041000	0	12492000	0	11869000	19794000
LS(0.006)S(0.994)GFDDIDLPSAVK	sp|Q9Y446|PKP3_HUMAN	93396000	94132000	91180000	89253000	93353000	94331000	3312000	21092000	23806000	29415000	28427000	33238000	6985500	5546700	1433200	6186700	1756100	2092600
S(1)QEADVQDWEFR	sp|Q9C0C2|TB182_HUMAN	109100000	119860000	87440000	110160000	120840000	119070000	5623900	5317600	13037000	5892100	5627100	7813200	1251400	2258400	2309000	1209600	0	1724900
SEDES(1)ET(1)EDEEEKSQEDQEQKR	sp|P25205|MCM3_HUMAN	71258000	106020000	62592000	86530000	141400000	141580000	14118000	12281000	13236000	11537000	7915300	45462000	705960	0	2918100	0	538250	0
DSSDSADGRAT(0.999)PS(0.001)ENLVPSSAR	sp|Q8N684|CPSF7_HUMAN	94961000	87951000	0	110240000	81388000	81575000	38979000	33731000	41543000	34619000	0	48359000	9309500	9834000	9241400	11037000	12064000	11813000
S(0.003)T(0.003)S(0.995)QGSINSPVYSR	sp|O14639|ABLM1_HUMAN	88862000	100100000	118520000	106700000	113530000	91123000	13795000	12673000	12303000	13090000	15643000	21736000	0	5135000	3323000	0	0	0
APS(0.998)DS(0.002)SLGTPSDGRPELR	sp|Q15642|CIP4_HUMAN	77983000	93199000	95319000	102860000	86240000	86043000	21186000	17931000	18083000	21726000	24279000	25688000	5570300	5938800	6413600	7246900	7584100	8600500
MELDLS(0.01)PPHLS(0.04)S(0.04)S(0.04)PEDLCPAPGT(0.858)PPGT(0.012)PRPPDT(0.001)PLPEEVKR	sp|Q14451|GRB7_HUMAN	144080000	0	131910000	130360000	136840000	0	25673000	13206000	25266000	18375000	26609000	25865000	4293200	3201100	13969000	3435200	0	6820200
NAPAAVDEGS(0.017)IS(0.983)PR	sp|P28715|ERCC5_HUMAN	83339000	92540000	91055000	104610000	95962000	65649000	18660000	20990000	19943000	22204000	23560000	27143000	6738000	5826300	6732500	7062400	8863200	8279900
S(1)VS(1)PCSNVESR	sp|Q9UQ35|SRRM2_HUMAN	94389000	99478000	78272000	126090000	112850000	114460000	21578000	8129300	15214000	15520000	7079200	10054000	0	1303700	0	931940	1162200	2053300
ESAAPAAAPT(0.002)AEAPPPS(0.02)VVT(0.02)RPEPQALPS(0.958)PAIR	sp|Q92841|DDX17_HUMAN	110960000	72609000	97318000	104080000	90304000	91583000	0	0	49990000	32128000	0	41416000	0	6853400	0	2241500	8082000	0
GGQGDPAVPAQQPADPS(0.052)T(0.948)PER	sp|O15231|ZN185_HUMAN	69826000	73297000	81198000	76950000	76712000	53472000	25147000	33596000	24904000	35666000	42327000	38908000	11726000	9699500	11071000	13222000	14114000	14930000
RQEVS(1)QLNK	sp|Q9NS87|KIF15_HUMAN	137100000	51306000	185180000	117710000	36014000	33559000	1189800	0	27805000	26334000	21706000	35818000	9134600	10243000	7468300	0	5822300	0
GEPNVS(0.077)Y(0.923)ICSR	sp|P49840|GSK3A_HUMAN;sp|P49841|GSK3B_HUMAN	138350000	112780000	0	121340000	129450000	134030000	36678000	0	0	0	0	0	0	11647000	10535000	0	0	11458000
DSQDAS(0.052)AEQS(0.938)DHDDEVAS(0.009)LASASGGFGTK	sp|Q6P2E9|EDC4_HUMAN	0	79733000	100750000	106870000	89082000	111390000	51851000	0	55112000	40885000	52307000	0	0	0	18249000	0	0	0
GPPDFS(1)S(1)DEEREPT(0.001)PVLGSGAAAAGR	sp|P42167|LAP2B_HUMAN;sp|P42166|LAP2A_HUMAN	122870000	84755000	87940000	133640000	102410000	102250000	12774000	11105000	15407000	8998600	6835400	5227400	5646300	0	0	0	1613700	4741900
EGGKPPT(1)PPPK	sp|Q8TD55|PKHO2_HUMAN	79213000	95459000	105320000	115230000	66529000	80336000	32687000	0	28342000	17923000	0	0	14441000	20015000	13325000	10533000	0	26662000
T(0.013)APPALPT(0.084)GY(0.035)DS(0.867)EEEEESRPMSYDEK	sp|P25440|BRD2_HUMAN	130920000	120680000	127720000	105620000	0	127220000	36194000	0	0	0	0	29527000	6394700	7774400	8750200	0	3829200	0
KANDES(0.997)NEHS(0.003)DVIDSQELSK	sp|P10451|OSTP_HUMAN	90005000	50278000	81391000	105890000	91213000	95460000	32308000	33036000	31378000	28609000	20150000	29122000	3462100	3428500	3467400	2894300	2009800	0
S(0.5)S(0.5)LGSLQTPEAVTTR	sp|Q7Z2W4|ZCCHV_HUMAN	122110000	106650000	106650000	102480000	88330000	107720000	24028000	0	0	0	27851000	0	0	0	0	8376800	0	9852600
S(0.5)S(0.5)LGSLQTPEAVTTR	sp|Q7Z2W4|ZCCHV_HUMAN	122110000	106650000	106650000	102480000	88330000	107720000	24028000	0	0	0	27851000	0	0	0	0	8376800	0	9852600
TDGFAEAIHS(1)PQVAGVPR	sp|P12270|TPR_HUMAN	96287000	103860000	84966000	88806000	94058000	97899000	20575000	13525000	20039000	15076000	19064000	17226000	4269800	6035800	6381900	4955100	4515800	6027900
APVQPQQS(1)PAAAPGGTDEKPSGK	sp|Q13200|PSMD2_HUMAN	62405000	90247000	39613000	86002000	124480000	97570000	22209000	36687000	10914000	18440000	28909000	36405000	3608400	3724100	4783800	9765400	9645600	15893000
GKDSYETSQLDDQS(0.991)AET(0.009)HSHK	sp|P10451|OSTP_HUMAN	89832000	49795000	118040000	30353000	56307000	168810000	16568000	57182000	11706000	20008000	23554000	42824000	0	4934900	8252300	514850	1067300	1151500
ENSFGS(1)PLEFR	sp|Q9UQ35|SRRM2_HUMAN	87663000	105500000	93981000	91111000	89160000	105040000	16021000	10668000	17842000	20376000	22623000	22366000	1857600	3522800	2749700	3117500	2186800	4064000
SGTAETEPVEQDS(0.054)S(0.935)QPS(0.012)LPLVR	sp|Q12888|TP53B_HUMAN	97906000	99990000	80084000	81483000	81040000	93419000	45070000	0	48007000	0	36188000	33591000	0	0	0	0	0	0
MAES(0.02)PCS(0.02)PS(0.02)GQQPPS(0.068)PPS(0.871)PDELPANVK	sp|Q14160|SCRIB_HUMAN	34529000	115280000	94199000	75499000	27277000	129920000	52433000	22831000	34141000	40475000	8623800	28926000	1478000	11553000	12034000	0	4767900	2688800
SSEPVKETVQTT(0.001)QS(0.97)PT(0.03)PVEK	sp|Q9UPN6|SCAF8_HUMAN	96197000	78785000	105060000	89645000	91677000	77908000	23441000	20416000	22318000	21145000	25448000	27452000	0	1058300	0	0	8550600	6970100
EAAAQEAGADTPGKGEPPAPKS(1)PPK	sp|O95466|FMNL1_HUMAN	61922000	89285000	70563000	77825000	136530000	73194000	27075000	21489000	26313000	14878000	20330000	25693000	7874600	8485000	10762000	9205000	8027300	6185500
VDEEDS(0.702)DEES(0.639)HHDEMS(0.657)EQEEELEDDPT(0.001)VVK	sp|Q9P0P8|MRES1_HUMAN	70865000	89718000	47266000	144320000	115950000	104000000	0	13269000	45400000	40918000	0	19549000	0	0	3930900	0	0	0
VDEEDS(0.667)DEES(0.667)HHDEMS(0.667)EQEEELEDDPTVVK	sp|Q9P0P8|MRES1_HUMAN	70865000	89718000	47266000	144320000	115950000	104000000	0	13269000	45400000	40918000	0	19549000	0	0	3930900	0	0	0
VDEEDS(0.667)DEES(0.667)HHDEMS(0.667)EQEEELEDDPTVVK	sp|Q9P0P8|MRES1_HUMAN	70865000	89718000	47266000	144320000	115950000	104000000	0	13269000	45400000	40918000	0	19549000	0	0	3930900	0	0	0
S(0.996)QGDS(0.004)NPAAIPHAAEDIQGDDRWMSQHNR	sp|P68402|PA1B2_HUMAN	75501000	58412000	86089000	52920000	61384000	73200000	37707000	21885000	38562000	40679000	34569000	28284000	7986700	16727000	17720000	14743000	9234100	16832000
SKEGHSLEMENENLVENGADS(1)DEDDNSFLK	sp|Q9UHB6|LIMA1_HUMAN	56265000	166210000	49707000	95004000	75389000	80142000	24037000	24261000	26556000	30707000	18794000	35085000	2395600	1453500	0	0	1854300	4124800
SSEPVQHEES(0.021)IRKPS(0.979)PEPR	sp|Q9UDY2|ZO2_HUMAN	145810000	0	79902000	211160000	6013600	0	2127400	42327000	12953000	37065000	47180000	43732000	9203200	6664900	9732500	11992000	12276000	13818000
NENTEGS(1)PQEDGVELEGLK	sp|P11388|TOP2A_HUMAN	81897000	73330000	76145000	85353000	81603000	92142000	25897000	21549000	23132000	25909000	26361000	31599000	7113500	6844000	7911900	7905800	8072000	8622200
SVVS(1)FDKVK	sp|Q15424|SAFB1_HUMAN	92704000	94626000	102680000	100670000	103170000	104810000	12867000	11926000	10705000	10079000	11003000	15251000	3385800	2981300	3045300	3499800	3661400	3964100
GLPS(0.001)PY(0.008)NMS(0.198)S(0.794)APGS(0.999)R	sp|P15924|DESP_HUMAN	164460000	81759000	59029000	151720000	85277000	98294000	9593100	4987400	18950000	7970000	6383200	0	0	1171100	0	0	0	715280
LDS(0.022)S(0.978)PS(0.001)VSSTLAAK	sp|Q13428|TCOF_HUMAN	84203000	78265000	97953000	78547000	77615000	78269000	22282000	23161000	27723000	20341000	21946000	30124000	7855200	9137800	7795300	8756600	7685500	8423800
LS(1)PENNQVLTK	sp|Q16514|TAF12_HUMAN	0	109180000	97586000	109190000	106730000	95224000	22739000	18224000	23466000	19863000	24145000	24384000	5523000	5356600	6566300	6895600	6209500	8476800
DT(0.834)LRT(0.166)PPRER	sp|Q9UQ35|SRRM2_HUMAN	0	0	0	0	588280000	0	0	0	101080000	0	0	0	0	0	0	0	0	0
RT(0.012)S(0.988)MGGTQQQFVEGVR	sp|P35222|CTNB1_HUMAN	95675000	95461000	104250000	105810000	85290000	107710000	10851000	9567400	12378000	12548000	12749000	12856000	3235900	3064600	3048400	4293200	3609400	4261900
KPGPPLS(1)PEIRS(1)PAGS(1)PELR	sp|Q96JM3|CHAP1_HUMAN	80231000	87087000	97938000	97644000	105770000	99213000	21208000	14582000	19916000	17895000	16968000	13903000	2448300	0	2796800	1629200	2976500	4352400
NEEPS(1)EEEIDAPKPK	sp|Q9NR30|DDX21_HUMAN	79331000	81795000	80374000	100120000	87632000	83125000	20481000	24073000	20204000	22901000	19053000	30132000	7413600	5873100	4881100	5849500	7026400	5883700
DKEDPQEMPHS(1)PLGSMPEIR	sp|Q9HB58|SP110_HUMAN	103140000	78666000	94336000	81491000	86977000	85065000	21101000	14725000	24898000	23616000	22514000	19404000	3971500	6689400	5139300	4452000	2777400	5675200
KS(1)PRPAGPQLFLPDPDPQR	sp|Q9BUH6|PAXX_HUMAN	122430000	82132000	86229000	114040000	84460000	98090000	14665000	10182000	11895000	9775000	14132000	13024000	2905900	0	6973600	4306000	3784100	5021700
AEDGATPS(0.997)PS(0.003)NETPK	sp|P29966|MARCS_HUMAN	66869000	92662000	60999000	81341000	96887000	122560000	23481000	21270000	22775000	18046000	19400000	27657000	7455700	6423200	0	5582500	7872800	0
EGES(1)LEDLMK	sp|P13796|PLSL_HUMAN	101240000	92882000	86687000	107220000	88910000	87352000	13509000	12796000	14660000	12314000	8618400	15171000	5602200	10872000	6456700	4430400	5103200	6547800
RPES(0.999)PS(0.001)EISPIK	sp|Q7Z5K2|WAPL_HUMAN	75927000	92419000	83766000	104340000	99947000	79893000	18877000	17960000	14544000	21450000	14041000	25660000	6130600	3995000	3906200	4967200	6495500	5853700
KDNEES(0.001)EQPPVPGT(0.983)PT(0.016)LR	sp|O15439|MRP4_HUMAN	87325000	77637000	88806000	96538000	89937000	56687000	20546000	21320000	23304000	21094000	24122000	26251000	6115900	8073900	7473100	7869600	7979800	8205500
KLDPAQS(0.035)AS(0.965)RENLLEEQGSIALR	sp|Q13813|SPTN1_HUMAN	150240000	96668000	94430000	105830000	105520000	108770000	3254900	0	0	2134400	0	9214800	0	0	3112100	0	0	0
DS(1)LGTYSSR	sp|Q9C0C2|TB182_HUMAN	103410000	99835000	79870000	118450000	88580000	101950000	18186000	14999000	0	14075000	0	21434000	0	3980000	4388100	4432100	5536600	0
NDS(1)PTQIPVSSDVCR	sp|Q8TC07|TBC15_HUMAN	86045000	83349000	81051000	89752000	71193000	94678000	22143000	23684000	21441000	24694000	21936000	21852000	7169200	8266100	7767600	6814400	0	7010000
QEEIDES(1)DDDLDDKPSPIKK	sp|Q9ULH1|ASAP1_HUMAN	84561000	73139000	82986000	94339000	90996000	63036000	20072000	21314000	19694000	21460000	20501000	41265000	8065400	6784600	9735000	6872700	6647300	7354800
LTASEQAHPQEPAES(0.001)AHEPRLS(0.999)AEYEK	sp|Q02952|AKA12_HUMAN	100620000	71550000	106910000	140450000	75607000	67827000	18452000	13636000	15631000	10618000	12174000	22935000	2032200	2150800	4428000	1888100	6231600	4477900
GLPSPYNMS(0.057)S(0.943)APGSR	sp|P15924|DESP_HUMAN	83742000	69129000	0	144390000	154130000	180330000	8475900	0	0	0	16295000	10283000	1359400	3418000	2167600	0	891230	2898000
GPPDFS(1)S(1)DEEREPT(0.001)PVLGSGAAAAGR	sp|P42167|LAP2B_HUMAN;sp|P42166|LAP2A_HUMAN	83780000	126910000	51882000	97701000	102410000	145950000	12774000	9498600	15407000	8998600	6835400	5227400	2647400	0	0	0	1613700	4741900
RGS(0.999)LS(0.001)NAGDPEIVK	sp|O43847|NRDC_HUMAN	93347000	59203000	81758000	120290000	95246000	75107000	15566000	24088000	20424000	16938000	12935000	24601000	5735400	4922400	5418800	4980800	9054000	5073700
SSLGQS(0.032)AS(0.966)ET(0.002)EEDTVSVSKK	sp|Q13435|SF3B2_HUMAN	85785000	112170000	86989000	106870000	94016000	45368000	17769000	17339000	26388000	17855000	21086000	25152000	659660	4043200	4470200	2068300	799480	3933200
YTGEEDGAGGHS(1)PAPPQTEECLR	sp|O94762|RECQ5_HUMAN	78645000	81350000	86504000	101350000	81500000	70960000	23305000	22321000	18564000	16626000	17901000	32282000	7683400	6415000	7726600	5230200	7745100	4876100
KAS(1)GPPVSELITK	sp|P10412|H14_HUMAN;sp|P16402|H13_HUMAN	100080000	78159000	90677000	92720000	87416000	90621000	15947000	15210000	17784000	14151000	14581000	22938000	5311100	4251200	4871200	4394500	6030800	5053100
KAS(1)GPPVSELITK	sp|P16403|H12_HUMAN	100080000	78159000	90677000	92720000	87416000	90621000	15947000	15210000	17784000	14151000	14581000	22938000	5311100	4251200	4871200	4394500	6030800	5053100
LGS(1)FGSITR	sp|Q14315|FLNC_HUMAN	109810000	103430000	101290000	92930000	103130000	100200000	8039300	4595800	8594500	6252400	7710700	9649400	2256700	2966400	1897100	1894100	1569700	3236700
S(1)KS(1)PPKS(0.949)PEEEGAVS(0.026)S(0.026)	sp|Q01130|SRSF2_HUMAN	114260000	52057000	108820000	106600000	129590000	132660000	0	0	9037500	0	10788000	0	0	2643300	2474500	0	0	0
AMS(1)LSDALK	sp|O60240|PLIN1_HUMAN	84789000	107490000	89625000	91918000	73813000	115050000	20007000	9451500	18956000	12847000	11929000	13252000	2671000	4301700	3438200	2651200	1705000	4398100
VASEAPLEHKPQVEAS(0.5)S(0.5)PR	sp|Q8TD19|NEK9_HUMAN	106850000	92711000	0	149120000	148300000	104410000	20486000	0	15157000	17188000	0	1555800	743640	4554900	5841100	0	0	881980
VASEAPLEHKPQVEAS(0.5)S(0.5)PR	sp|Q8TD19|NEK9_HUMAN	106850000	92711000	0	149120000	148300000	104410000	20486000	0	15157000	17188000	0	1555800	743640	4554900	5841100	0	0	881980
METEADAPS(1)PAPSLGER	sp|Q12873|CHD3_HUMAN	94182000	67555000	83316000	83697000	83060000	88843000	27088000	16567000	25953000	23185000	19312000	17177000	4350900	8307000	8811900	4258400	3875300	7134600
FKAEAPLPS(1)PK	sp|Q09666|AHNK_HUMAN	74278000	83747000	78432000	107940000	103670000	77611000	15497000	20479000	15006000	12546000	15794000	27937000	5330100	5808400	5396400	4217500	7094400	5822200
EGHETPMDIDS(0.995)DDS(0.005)K	sp|Q8TDB6|DTX3L_HUMAN	78603000	99676000	87994000	106790000	109900000	75063000	16939000	10051000	15546000	17856000	14313000	13963000	3514700	3617900	3984600	3310600	1103300	3811900
AGMSSNQSIS(0.004)S(0.996)PVLDAVPR	sp|Q9UQ35|SRRM2_HUMAN	87761000	112560000	96169000	75743000	110890000	0	24376000	21686000	52381000	23214000	18457000	27743000	6577900	6942000	0	0	0	1149600
GRS(0.568)T(0.568)DEY(0.941)S(0.923)EADEEEEEEEGKPSR	sp|Q96T23|RSF1_HUMAN	106550000	105120000	100980000	65275000	129420000	87448000	15007000	8059900	15724000	13178000	5686800	9946100	592500	0	1372300	0	0	0
VES(1)DLKGPEVDIEGPEGK	sp|Q09666|AHNK_HUMAN	83477000	81747000	70800000	74505000	82615000	73973000	24818000	21096000	23075000	28435000	21867000	34360000	8349400	7443600	8547300	7172300	5464000	6488300
VIGQDHDFS(0.994)ES(0.994)S(0.994)EEEAPAEAS(0.009)S(0.009)GALR	sp|P23497|SP100_HUMAN	77316000	79634000	90967000	83292000	83774000	101630000	30530000	16558000	26455000	26772000	14885000	17000000	0	2715200	4304500	2157800	0	5475500
EAAVGVPPPAQPAPGEPT(0.007)PPAPPS(0.806)PDWT(0.044)S(0.046)S(0.049)S(0.049)R	sp|Q8IV56|PRR15_HUMAN	0	136710000	129220000	98968000	0	0	44172000	35687000	46782000	45800000	51204000	44770000	9148200	0	1648600	0	0	18952000
APEKPLHEVPS(0.997)GNS(0.003)LLSSETILR	sp|Q96B97|SH3K1_HUMAN	104850000	130560000	109940000	101370000	86930000	86227000	11746000	10118000	0	0	2292900	12837000	1812000	0	0	1577700	570940	1665000
IEMES(0.125)T(0.128)S(0.13)T(0.133)LT(0.135)PT(0.141)PRET(0.152)S(0.155)T(0.159)S(0.162)QEIHS(0.79)AT(0.789)K	sp|Q8WXI7|MUC16_HUMAN	129450000	122860000	139410000	3874700	6097900	188860000	28045000	1469000	24335000	0	0	1656800	0	1340000	7262200	1296900	5089100	868510
IEMES(0.125)T(0.128)S(0.13)T(0.133)LT(0.135)PT(0.141)PRET(0.152)S(0.155)T(0.159)S(0.162)QEIHS(0.79)AT(0.789)K	sp|Q8WXI7|MUC16_HUMAN	129450000	122860000	139410000	3874700	6097900	188860000	28045000	1469000	24335000	0	0	1656800	0	1340000	7262200	1296900	5089100	868510
HTFMGVVSLGSPS(0.999)GEVS(0.001)HPR	sp|P02765|FETUA_HUMAN	159220000	128460000	106300000	124760000	128220000	7901800	0	0	0	0	0	0	509250	0	2889900	0	0	1022000
RS(0.117)S(0.883)LPLDHGSPAQENPESEK	sp|Q5VZ89|DEN4C_HUMAN	82208000	93214000	94130000	97163000	99938000	76510000	17907000	12646000	15442000	17953000	13920000	20991000	4508000	1003900	0	6163000	5000800	0
T(0.184)GS(0.815)QEGTSMEGSRPAAPAEPGTLK	sp|Q8IV36|HID1_HUMAN	102800000	97992000	121910000	108300000	106400000	88033000	0	1219700	0	22669000	0	0	0	0	605510	1390400	6309700	1019900
VDDDS(1)LGEFPVTNSR	sp|Q92785|REQU_HUMAN	86163000	75743000	69262000	93571000	75046000	84018000	24507000	22086000	25958000	17109000	22496000	25806000	5166200	7960100	6246700	3854100	4608000	5831200
T(0.678)S(0.678)PLKDNPS(0.645)PEPQLDDIKR	sp|Q96JC9|EAF1_HUMAN	84975000	66180000	74308000	79681000	80228000	81966000	24133000	24337000	23061000	25651000	22279000	30518000	5367600	6663900	7193800	5623300	5766200	7287900
S(0.826)PT(0.166)GPS(0.007)NS(0.001)FLANMGGTVAHK	sp|Q96I25|SPF45_HUMAN	76063000	87360000	89849000	90637000	101040000	97455000	18245000	11327000	21127000	17209000	15813000	17939000	3442900	954930	0	505970	0	6179800
S(0.006)QS(0.994)FSEAEPQLPPAPVR	sp|Q9HBL0|TENS1_HUMAN	91952000	83126000	70479000	76399000	98575000	88610000	25862000	21248000	24983000	21376000	20492000	21798000	4662000	0	0	5341500	0	0
GGQGDPAVPAQQPADPS(0.598)T(0.402)PER	sp|O15231|ZN185_HUMAN	0	104190000	132600000	146920000	0	95772000	0	0	32663000	0	0	55278000	15644000	12688000	13143000	15487000	17722000	12756000
LLRQS(1)PPLPGREEEPGLGDSGIQSTPGSGHAPR	sp|Q9C0B5|ZDHC5_HUMAN	98759000	118970000	88745000	89478000	94957000	81330000	11440000	0	10545000	7458300	19689000	13909000	3335700	0	4245200	3955500	3195000	3606300
DRAS(1)PAAAEEVVPEWASCLK	sp|Q8N3V7|SYNPO_HUMAN	92907000	89059000	80257000	84722000	85657000	90259000	17891000	15311000	17821000	14960000	20022000	18407000	4419000	3993500	3811600	3744000	4537200	5787100
S(0.002)YS(0.985)S(0.013)PDITQAIQEEEKR	sp|P40818|UBP8_HUMAN	92758000	99937000	97147000	72967000	87208000	84497000	21567000	9520600	16991000	16147000	19726000	15009000	0	4884800	4213600	5633700	3267100	0
HCAPS(1)PDRS(1)PELSSSR	sp|Q96T37|RBM15_HUMAN	88504000	104420000	45718000	82713000	107010000	101750000	17444000	18766000	13978000	16145000	20675000	11938000	1808700	2351100	5060500	5880000	1326000	5423200
YSPTS(0.999)PTYSPTSPK	sp|P24928|RPB1_HUMAN	114710000	87319000	83208000	102700000	91974000	80707000	19943000	14012000	15271000	17143000	13859000	4535000	842500	0	0	3478700	1020900	0
AFGESST(0.002)ES(0.998)DEEEEEGCGHTHCVR	sp|O60927|PP1RB_HUMAN	90775000	94789000	100230000	186670000	0	145950000	0	1302200	4995100	4299700	0	14671000	3215700	0	0	0	3588500	0
IACDEEFS(0.998)DS(0.002)EDEGEGGRR	sp|Q92769|HDAC2_HUMAN	77329000	69139000	81021000	89644000	93224000	74788000	19363000	23664000	22622000	19126000	22227000	24257000	5266200	8010500	8045500	0	6548400	5976200
GS(1)PHYFS(1)PFRPY	sp|Q13242|SRSF9_HUMAN	103030000	103630000	74139000	123990000	131280000	111570000	0	0	1003000	0	0	1173100	0	0	0	0	0	0
RLEIS(1)PDS(0.002)S(0.998)PER	sp|Q99959|PKP2_HUMAN	72268000	98839000	72833000	97114000	116220000	100120000	15143000	11770000	12506000	15013000	9661300	16611000	1515200	1395600	2292900	1853300	1008100	2591200
T(0.007)VAIS(0.121)DAAQLPHDY(0.268)CT(0.186)T(0.193)PGGT(0.225)LFS(0.042)T(0.146)T(0.675)PGGT(0.138)R	sp|Q13542|4EBP2_HUMAN	42702000	77492000	94772000	94440000	93707000	81590000	5351200	0	30712000	33916000	35821000	0	10618000	8049400	9256900	1258400	9593600	18770000
LFEDDDS(1)NEK	sp|O43719|HTSF1_HUMAN	67518000	73440000	77521000	111380000	81676000	83150000	19872000	21588000	21366000	19758000	17902000	24607000	4766600	4782000	3395900	3018000	4624700	5919700
AAAYDIS(1)EDEED	sp|P49585|PCY1A_HUMAN	94574000	91194000	87565000	78031000	83448000	96012000	20882000	10918000	17188000	14689000	13489000	16837000	2962000	5346600	4658200	2854500	328550	4320400
KMS(1)DDEDDDEEEYGKEEHEK	sp|Q7KZ85|SPT6H_HUMAN	109850000	41144000	110000000	107890000	39766000	38662000	32561000	35138000	27581000	26284000	17235000	30309000	3057700	4428300	5769300	4624400	3583400	6643800
YHGHS(0.992)MS(0.008)DPGVSYR	sp|P08559|ODPA_HUMAN;sp|P29803|ODPAT_HUMAN	56924000	95382000	104120000	109310000	106100000	108130000	5219700	13828000	4289200	10038000	11000000	14693000	864660	383540	646770	934000	1360400	810080
EIIDAS(1)DKEGMS(1)PAKR	sp|Q13523|PRP4B_HUMAN	104060000	81159000	92629000	95772000	95675000	106720000	11999000	9802000	11986000	9267100	8283000	12374000	1509900	0	0	1518500	1148300	0
S(0.118)S(0.147)S(0.736)VGS(0.913)S(0.07)S(0.013)S(0.003)YPISPAVSR	sp|Q15149|PLEC_HUMAN	91667000	82894000	68401000	91698000	79135000	99636000	25247000	16698000	30646000	22005000	13148000	16432000	1939300	0	0	579140	2239300	804070
LTPVS(0.999)PESSSTEEK	sp|Q13501|SQSTM_HUMAN	80115000	81921000	76255000	100680000	61478000	70473000	20005000	25696000	19796000	18017000	18265000	31371000	6144100	6287800	6573400	4634800	8480100	6403800
DIS(0.272)EGGES(0.854)PVVQS(0.854)DEEEVQVDT(0.019)ALATSHTDR	sp|Q96EV8|DTBP1_HUMAN	72403000	59048000	67526000	73756000	65324000	61914000	33651000	32988000	38374000	45335000	31524000	38428000	0	6677900	9420600	5497900	0	0
DIS(0.272)EGGES(0.854)PVVQS(0.854)DEEEVQVDT(0.019)ALATSHTDR	sp|Q96EV8|DTBP1_HUMAN	72403000	59048000	67526000	73756000	65324000	61914000	33651000	32988000	38374000	45335000	31524000	38428000	0	6677900	9420600	5497900	0	0
YQSSPAKPDS(0.996)S(0.004)FYK	sp|P02730|B3AT_HUMAN	99324000	86076000	74108000	132030000	115850000	84483000	7431700	0	7767200	7529900	0	14715000	2405400	2501800	0	0	3871100	0
DGES(1)DGFADEEES(1)GEEGEEDQEEGREPGAGR	sp|P48681|NEST_HUMAN	38652000	105230000	106160000	61793000	53627000	112680000	20674000	12767000	46345000	50483000	6298000	13863000	0	8210500	0	0	0	0
AAS(1)PPASASDLIEQQQK	sp|Q5VSL9|STRP1_HUMAN	63238000	74926000	69282000	66705000	83846000	61723000	28214000	27903000	25061000	23664000	23102000	29370000	10444000	11105000	9659000	10052000	7975900	10454000
VGGS(1)S(1)VDLHR	sp|O60716|CTND1_HUMAN	81096000	79306000	65656000	102200000	109810000	119670000	11649000	12270000	11099000	8185500	7785700	12040000	2532900	2665400	2379700	2214200	3363000	2768600
LNQPGT(0.885)PT(0.115)R	sp|P36507|MP2K2_HUMAN	85474000	103690000	88800000	116430000	102290000	64737000	14435000	10658000	0	10846000	0	0	5444200	8841900	6720000	6184600	4829100	7016900
KGGEFDEFVNDDT(1)DDDLPISK	sp|Q6PD62|CTR9_HUMAN	82724000	91169000	76265000	86833000	82179000	64435000	21895000	18215000	21984000	22206000	18878000	22769000	3341000	3451100	5589100	3847400	3524400	5806400
TVTCVTVVEPEAPPS(1)PDVLQAATHR	sp|Q9P1Y6|PHRF1_HUMAN	95030000	79524000	85303000	92785000	71462000	95956000	16570000	15725000	0	17821000	20531000	20580000	3335600	4954800	7026700	4249300	3529700	0
LS(1)PIPEEVPK	sp|Q96T23|RSF1_HUMAN	77673000	71924000	89069000	74367000	66118000	71599000	21840000	16887000	24108000	25506000	20188000	25097000	7343300	7867800	8597600	8339700	7823100	9647400
NSATFKS(1)FEDR	sp|O43399|TPD54_HUMAN	90099000	106460000	86136000	95996000	80922000	87206000	12034000	9129900	12573000	7518400	12618000	17555000	1358300	2817200	2276900	2411600	3070300	2225600
LLEDS(1)EES(0.896)S(0.104)EETVSR	sp|O60231|DHX16_HUMAN	82213000	84216000	76073000	84753000	89271000	104490000	20709000	12943000	19791000	16362000	12791000	10071000	2974900	3519800	3468500	2238100	2198500	2564700
KPPAPPS(0.998)PVQS(0.193)QS(0.743)PS(0.055)T(0.024)NWS(0.988)PAVPVK	sp|Q8IYB3|SRRM1_HUMAN	0	98309000	75821000	74939000	73611000	90116000	37553000	33378000	39135000	34338000	33431000	39206000	0	0	0	0	0	0
GMKDDKEEEEDGTGS(1)PQLNNR	sp|P49407|ARRB1_HUMAN	69752000	48097000	81367000	50505000	60245000	67237000	31815000	34997000	29627000	36096000	31950000	41558000	7712400	7147200	6589700	7779400	8639700	8298100
VKAS(0.989)PIT(0.011)NDGEDEFVPS(1)DGLDKDEYTFSPGK	sp|Q02880|TOP2B_HUMAN	100270000	92579000	82547000	56299000	64783000	87147000	25108000	14310000	26332000	12410000	25879000	18395000	2703100	4839600	5176400	777370	2861800	6729400
SLDS(1)DES(1)EDEEDDYQQK	sp|Q13442|HAP28_HUMAN	100860000	76710000	75320000	88240000	103630000	114960000	18869000	7111200	16691000	11499000	3853500	9515500	0	0	983530	0	0	0
LGGLRPES(1)PESLTSVSR	sp|Q9H6F5|CCD86_HUMAN	89809000	104730000	85403000	62236000	79687000	73306000	15344000	11769000	19675000	16754000	18904000	20054000	4381500	4283100	4822100	4194800	6088700	6577200
SKLS(1)PSPSLR	sp|Q5T200|ZC3HD_HUMAN	35607000	112500000	86776000	123250000	140490000	39300000	16999000	13284000	16101000	14574000	9245500	16485000	0	308730	0	266480	0	754490
S(1)FDYNYR	sp|O75494|SRS10_HUMAN	93301000	89367000	78885000	124120000	121870000	117580000	0	0	0	0	0	0	0	0	0	0	0	0
EGQPS(0.003)PADEKGNDS(0.995)DGEGES(0.002)DDPEK	sp|O75351|VPS4B_HUMAN	87016000	54695000	48855000	55609000	56562000	71527000	43110000	26612000	30877000	41627000	43379000	31837000	9113000	979580	10053000	8830800	810500	2468700
S(1)LLDASEEAIKK	sp|P18206|VINC_HUMAN	76214000	66415000	74426000	73348000	73197000	68825000	19054000	19174000	20962000	19777000	16453000	27629000	11117000	12021000	10670000	9831600	11559000	11952000
RNS(0.999)S(0.001)EASSGDFLDLK	sp|Q9UK76|JUPI1_HUMAN	113090000	110970000	0	87735000	84069000	86440000	21169000	14098000	24875000	14950000	20484000	12617000	5275000	7467700	7294400	6046000	5476900	0
ES(0.038)S(0.734)T(0.207)S(0.134)EGADQKMS(0.215)S(0.67)PEDDS(0.002)DTKR	sp|Q15424|SAFB1_HUMAN	0	144470000	111210000	0	154360000	165800000	0	20831000	0	17742000	0	1007700	1777400	2526200	0	2023400	0	0
GHTDT(0.011)EGRPPS(0.988)PPPTSTPEK	sp|Q00613|HSF1_HUMAN	75217000	119850000	34615000	80862000	102370000	119620000	1319700	8082400	16155000	26402000	2975000	20409000	0	1458500	2540600	721740	2311200	6732200
VGDSTPVSEKPVSAAVDANAS(0.006)ES(0.993)P	sp|Q9H8Y8|GORS2_HUMAN	57105000	68138000	84988000	59555000	53415000	59969000	31797000	31671000	32080000	29274000	35913000	36590000	0	8860600	0	11440000	9293700	11239000
HCAPS(1)PDRS(1)PELSSSR	sp|Q96T37|RBM15_HUMAN	78109000	104420000	45718000	82713000	107010000	101750000	12984000	14606000	12756000	11328000	20675000	11938000	1808700	1968000	3123900	2688900	1326000	5423200
DIPRT(1)PSR	sp|Q9UQ35|SRRM2_HUMAN	91314000	99836000	85995000	100740000	104670000	83022000	8221600	8489700	8508700	0	0	13007000	3098000	3207200	2695900	3045900	0	4293400
TPT(1)PEPAEVETR	sp|Q9UHY1|NRBP_HUMAN	62299000	69713000	69736000	78634000	72380000	69184000	17616000	22815000	18664000	18842000	20175000	27386000	13386000	12940000	10872000	10753000	13765000	10717000
ALVEFESNPEET(0.024)REPGS(0.975)PPSVQR	sp|Q9H6F5|CCD86_HUMAN	115750000	0	9394700	103340000	124870000	118410000	0	0	28872000	21511000	30938000	35469000	0	1745200	2290200	8620000	8764700	9655800
TPAAAAAMNLAS(1)PR	sp|Q9UQ35|SRRM2_HUMAN	88496000	87388000	78233000	72351000	95069000	79232000	16162000	9303200	19222000	16212000	14023000	18345000	3885300	4280000	5143300	3334400	3827200	4994600
T(0.017)HT(0.036)T(0.925)ALAGRS(0.394)PS(0.628)PASGR	sp|Q9UQ35|SRRM2_HUMAN	324410000	0	0	0	129750000	0	8270800	0	72991000	0	81483000	0	0	0	863410	0	0	0
NSAT(0.994)FKS(0.005)FEDR	sp|O43399|TPD54_HUMAN	0	545400000	0	0	0	0	56372000	0	0	0	0	0	0	14357000	0	0	0	0
AQFSVAGVHTVPGS(1)PQAR	sp|Q9HBL0|TENS1_HUMAN	95029000	86526000	74681000	101290000	99635000	95697000	13530000	0	9938600	12103000	0	15795000	2732100	2169700	0	1807300	520730	4028900
FGQAATMEGIGAIGGT(1)PPAFNR	sp|Q15233|NONO_HUMAN	94221000	86548000	72069000	86363000	89613000	69073000	15189000	11727000	12050000	14810000	18633000	19663000	3145600	2095800	2749700	3328900	3077300	5593500
HGLAHDEMKS(1)PR	sp|Q9Y2W1|TR150_HUMAN	111610000	14008000	145890000	130120000	73989000	0	39455000	0	18463000	0	51520000	0	8885900	0	4858700	10863000	0	0
APPQTHLPSGASSGTGSAS(0.001)AT(0.031)HGGGS(0.856)PPGT(0.112)R	sp|P46379|BAG6_HUMAN	66118000	90618000	83177000	105660000	80255000	113400000	16483000	0	15569000	12797000	14666000	1530100	2576300	2229200	0	1100800	3300600	0
GREDVSNFDDEFTSEAPILT(1)PPREPR	sp|Q16513|PKN2_HUMAN	75429000	82647000	76708000	71489000	82012000	92559000	13987000	17297000	14209000	15165000	16995000	16466000	5052800	4630300	7358100	4786500	3550100	8219700
S(0.008)KFDS(0.992)DEEEEDTENVEAASSGK	sp|Q8TF01|PNISR_HUMAN	77122000	74476000	83748000	91764000	72344000	75510000	25158000	25358000	23433000	29123000	24790000	0	0	5304600	0	0	0	0
MS(1)PKPELTEEQKQEIR	sp|P41208|CETN2_HUMAN	84818000	94906000	79869000	91727000	73405000	95694000	12685000	9701400	10445000	10395000	8852400	15170000	2376600	2335300	3826300	3107800	4156900	3549600
S(1)VS(1)PCSNVESR	sp|Q9UQ35|SRRM2_HUMAN	81347000	81066000	78272000	108410000	95264000	86590000	17846000	8129300	15214000	12883000	7079200	10054000	0	1303700	0	931940	0	2053300
RDS(0.84)S(0.155)ES(0.006)QLASTESDKPTTGR	sp|Q96B23|CR025_HUMAN	53245000	55001000	83105000	44967000	85816000	85122000	21885000	26334000	24907000	27534000	27848000	32802000	6710800	8260400	1493400	8000700	2276200	8620600
ISNLS(1)PEEEQGLWK	sp|Q5HYJ3|FA76B_HUMAN	88673000	94897000	69127000	104290000	97476000	95277000	11295000	6646200	0	6302800	7090000	9934000	1660300	3925200	2966100	1781800	0	2278300
DAS(1)PINRWS(0.97)PT(0.03)R	sp|Q13523|PRP4B_HUMAN	86951000	83790000	68639000	90820000	104090000	117470000	7643700	6145800	7128000	6232500	6453900	8574700	1568800	2890900	1654600	1231800	0	2241100
DAS(1)PINRWS(0.975)PT(0.025)R	sp|Q13523|PRP4B_HUMAN	86951000	83790000	68639000	90820000	104090000	117470000	7643700	6145800	7128000	6232500	6453900	8574700	1568800	2890900	1654600	1231800	0	2241100
TLS(0.999)PTPSAEGYQDVR	sp|O14639|ABLM1_HUMAN	89998000	66380000	86773000	85669000	75610000	82160000	14509000	12122000	16269000	14205000	16779000	16057000	0	5280600	5091900	4887700	4904400	5005300
IADPEHDHTGFLT(0.002)EY(0.997)VAT(0.001)R	sp|P27361|MK03_HUMAN	67201000	74991000	85473000	82271000	95146000	19052000	20492000	17706000	22726000	23072000	22181000	31615000	7156300	9541300	10230000	1362500	967390	9937300
AAKPGPAEAPS(0.003)PT(0.012)AS(0.041)PS(0.224)GDAS(0.712)PPAT(0.008)APYDPR	sp|Q9UPT8|ZC3H4_HUMAN	55364000	0	138500000	52833000	193650000	124090000	0	0	0	0	0	0	8090800	0	0	6186500	10313000	11368000
ISYIPDEEVSSPS(1)PPQR	sp|Q9Y6M1|IF2B2_HUMAN	75496000	76428000	71342000	83590000	76667000	70545000	18422000	16593000	22582000	14084000	17042000	16735000	4900000	8102200	7661500	6032300	5635200	8112200
EES(1)EEEEDEDDEEEEEEEKEKS(1)LIVEGK	sp|P35659|DEK_HUMAN	76859000	60760000	70393000	66708000	69544000	59145000	28013000	29308000	29741000	29767000	24386000	34419000	0	5650800	6948100	0	0	8081200
EEGAQTLEEDRAQT(1)PHEDGGPQPHR	sp|Q9BRZ2|TRI56_HUMAN	104500000	104440000	94864000	83456000	86139000	59256000	12769000	9595200	8778100	6459200	8329700	9506000	2526400	1787700	3135600	1563500	2162200	0
RANFDEENAY(0.01)FEDEEEDS(0.01)S(0.01)NVDLPY(0.03)IPAENS(0.757)PT(0.184)R	sp|Q86XP3|DDX42_HUMAN	101330000	85566000	94658000	96079000	105810000	93417000	0	2593400	0	10901000	0	0	0	0	6774800	0	0	0
VEMY(0.838)S(0.858)GS(0.304)DDDDDFNKLPK	sp|O60841|IF2P_HUMAN	79793000	107960000	57277000	101950000	93725000	109890000	12511000	3947800	13384000	6051700	2649400	5069500	0	0	0	0	0	952660
IS(0.998)MS(0.002)EVDLNVAAPK	sp|Q09666|AHNK_HUMAN	69631000	78387000	81822000	88016000	70911000	83052000	18973000	15758000	17881000	15544000	12686000	19685000	3559900	4162300	4431300	3287900	2787500	4226900
T(0.004)AS(0.996)APNLAETEKETAEHLDLAGASSRPK	sp|Q86W92|LIPB1_HUMAN	120900000	64244000	58501000	136470000	52224000	62708000	10265000	13317000	17159000	14119000	7681000	16509000	1604400	0	6800200	2915600	4512400	4620600
ISMPDLDLHLKS(1)PK	sp|Q09666|AHNK_HUMAN	127410000	81652000	81020000	98726000	90764000	62936000	8424900	5766700	8156900	5356400	9396900	8831000	0	1437000	1248400	0	494410	2803600
NRPT(0.003)S(0.997)ISWDGLDSGK	sp|P30086|PEBP1_HUMAN	113330000	82011000	0	123370000	98178000	85261000	18932000	11087000	0	12549000	15200000	16003000	0	8500800	0	0	0	9032000
VVVS(0.918)PT(0.082)KK	sp|P19338|NUCL_HUMAN	83141000	187220000	85657000	216480000	0	0	0	0	20557000	0	0	0	0	0	0	0	0	0
KT(0.019)S(0.963)AS(0.018)DVTNIYPGDAGK	sp|Q15042|RB3GP_HUMAN	81527000	76622000	94348000	91994000	99347000	73304000	0	23577000	0	21906000	21992000	0	0	0	411970	0	0	7003100
EEGS(0.913)LS(0.039)DT(0.042)EADAVS(0.005)GQLPDPTTNPSAGK	sp|Q8N1G4|LRC47_HUMAN	71755000	78214000	74168000	0	77495000	75900000	50304000	50927000	0	57042000	0	0	24385000	28495000	2133600	0	0	0
S(0.119)AGGS(0.931)S(0.931)PEGGEDS(0.014)DREDGNY(0.006)CPPVKR	sp|Q9H6Z4|RANB3_HUMAN	27293000	29206000	65782000	180180000	111390000	110900000	19291000	1572100	13743000	18208000	2597900	8771900	0	0	0	0	1676600	0
TVS(1)DNSLSNSR	sp|Q96RU3|FNBP1_HUMAN	81103000	78785000	67453000	83204000	70452000	94985000	17386000	15345000	14010000	14988000	15082000	18733000	2879600	2976200	3986400	2669100	2450100	3460600
ATSPQKS(0.974)PS(0.025)VPK	sp|Q9NVD7|PARVA_HUMAN	102740000	68046000	81092000	109280000	86966000	0	19342000	13714000	14585000	15239000	16134000	27146000	7468200	4840900	4668900	8027200	5392800	4753800
KRPS(1)LPS(0.013)S(0.984)PS(0.003)PGLPK	sp|O43294|TGFI1_HUMAN	90862000	8119700	96765000	89555000	103830000	92053000	13680000	11742000	14315000	16815000	16047000	16553000	2501200	0	3701400	4022100	3368900	4839800
S(1)VDEVNYWDKQDHPISR	sp|P12694|ODBA_HUMAN	54690000	107230000	70105000	118320000	87412000	114750000	5460200	4269600	5683000	3988900	4091500	5452800	0	2008400	1704100	1192100	1212800	0
AEQEPT(0.545)AEQLAQIAAENEEDEHS(0.231)VNY(0.224)KPPAQK	sp|P52565|GDIR1_HUMAN	79787000	0	89179000	84073000	78718000	91866000	29011000	0	30632000	21950000	29650000	28947000	0	6355200	8889200	0	0	8380900
YESQEPLAGQES(1)PLPLATR	sp|Q9C0C2|TB182_HUMAN	86441000	65661000	71183000	73601000	55068000	68311000	26845000	16745000	28079000	16140000	21342000	19645000	4582600	7637300	6350900	5839300	5534100	7301500
GT(0.031)EPS(0.094)PGGT(0.094)PQPS(0.129)RPVS(0.652)PAGPPEGVPEEAQPPR	sp|Q8WUZ0|BCL7C_HUMAN	55499000	52364000	47912000	50206000	103020000	0	49158000	22138000	44862000	23780000	73971000	18432000	9703100	6860100	15368000	0	3424100	9099800
DELHIVEAEAMNYEGS(1)PIK	sp|P06748|NPM_HUMAN	88421000	56257000	105530000	53970000	60298000	69076000	15261000	15643000	23417000	11261000	12942000	33446000	3514500	6370800	11546000	3950700	3195200	10909000
TASGS(0.003)S(0.997)VTSLDGTR	sp|Q92597|NDRG1_HUMAN	109160000	0	34070000	111620000	70440000	93130000	22300000	29186000	9732200	8480000	23557000	35593000	5942500	7900100	4320000	5593400	7306700	6604200
AT(0.019)VVAS(0.018)VVDQDS(0.012)FS(0.012)GFAPLQPQAAEPPPRPKT(0.938)PEIFR	sp|P19878|NCF2_HUMAN	125820000	88190000	90866000	68940000	124200000	86857000	0	0	0	0	0	0	0	0	0	0	0	0
HS(0.005)LPS(0.995)GLGLSETQITSHGFDNTK	sp|P53367|ARFP1_HUMAN	94136000	88376000	74993000	99681000	83720000	106880000	0	0	0	2635800	9545300	11655000	2110300	1568000	3137500	0	1622400	4291400
LKFS(1)DEEDGRDS(1)DEEGAEGHR	sp|P48634|PRC2A_HUMAN	72544000	85154000	64398000	126860000	100390000	81158000	21668000	0	14773000	13578000	0	0	682950	638090	0	0	0	2430100
LKFS(1)DEEDGRDS(1)DEEGAEGHR	sp|P48634|PRC2A_HUMAN	72544000	85154000	64398000	126860000	100390000	81158000	21668000	0	14773000	13578000	0	0	682950	638090	0	0	0	2430100
STPSHGSVSSLNSTGS(0.001)LS(0.999)PK	sp|Q9UBC2|EP15R_HUMAN	68902000	85845000	77680000	94705000	107340000	11823000	17000000	17685000	16581000	19149000	16728000	22566000	4350200	3768000	3884000	4144000	5776900	5920500
SPVNEDNQDGVT(0.028)HS(0.028)DGAGNLDEEQDS(0.936)EGET(0.007)Y(0.001)EDIEASK	sp|O15117|FYB1_HUMAN	101630000	14983000	114970000	102680000	0	0	0	35130000	51351000	53586000	43154000	53769000	0	1682000	0	0	10731000	0
AIS(0.35)T(0.35)CGS(0.35)HMVT(0.543)VT(0.603)IFY(0.6)GT(0.603)LIFMY(0.6)LQPK	sp|Q8NH85|OR5R1_HUMAN	0	0	0	0	583060000	0	0	0	0	0	0	0	0	0	0	0	0	0
AIS(0.35)T(0.35)CGS(0.35)HMVT(0.543)VT(0.603)IFY(0.6)GT(0.603)LIFMY(0.6)LQPK	sp|Q8NH85|OR5R1_HUMAN	0	0	0	0	583060000	0	0	0	0	0	0	0	0	0	0	0	0	0
HSLDS(1)DEEEDDDDGGSSK	sp|O95400|CD2B2_HUMAN	47565000	86316000	61072000	98860000	71818000	43671000	16407000	29349000	17925000	17982000	28425000	23059000	6783400	8110300	8678200	6956100	0	9058500
T(0.5)S(0.5)PVSLWSR	sp|P11277|SPTB1_HUMAN	0	107630000	95484000	123850000	126740000	108960000	3330900	1851400	3757200	0	3018800	2752800	1011400	2132000	0	0	0	983430
T(0.5)S(0.5)PVSLWSR	sp|P11277|SPTB1_HUMAN	0	107630000	95484000	123850000	126740000	108960000	3330900	1851400	3757200	0	3018800	2752800	1011400	2132000	0	0	0	983430
AATAARPPAPPPAPQPPS(0.876)PT(0.246)PS(0.865)PPRPT(0.014)LAR	sp|Q96B36|AKTS1_HUMAN	72971000	72480000	72337000	55331000	108960000	56841000	0	19555000	22124000	22185000	18477000	35206000	4298400	0	6848800	4616700	4810900	4213500
S(0.043)AS(0.957)PHDVDLCLVSPCEFEHRK	sp|Q66K74|MAP1S_HUMAN	100570000	84656000	68317000	109060000	90370000	77284000	13195000	6432800	2699800	2901900	11806000	8027400	1399600	0	2894700	0	670500	841670
KLGDVS(0.993)PT(0.007)QIDVSQFGSFK	sp|P46821|MAP1B_HUMAN	106860000	89310000	65353000	96213000	97684000	82237000	0	1860000	13759000	0	9584700	14867000	496280	0	0	922720	1316500	0
ADVQLFMDDDS(0.073)Y(0.069)S(0.073)HHS(0.78)GLEY(0.004)ADPEK	sp|P51636|CAV2_HUMAN	84977000	75162000	69295000	92590000	123720000	87216000	8150300	0	6552800	4224700	12444000	6708300	571950	787450	3227300	0	0	4164700
SGGLQT(1)PECLSR	sp|P85037|FOXK1_HUMAN	67563000	83990000	50376000	55052000	88650000	79269000	30879000	17704000	23542000	19120000	16474000	20728000	4109400	5310100	3591800	3929300	2528900	4634400
AAAVAAAGAGEPQS(1)PDELLPK	sp|Q9NS69|TOM22_HUMAN	5953700	25229000	28802000	18051000	0	24065000	48827000	42193000	42449000	67424000	35862000	30841000	36250000	51130000	0	51265000	47311000	21584000
S(1)APAS(1)PTHPGLMSPR	sp|P85037|FOXK1_HUMAN	81875000	78017000	67399000	90482000	77976000	88195000	16357000	10729000	15794000	13214000	10401000	12902000	3148900	4236600	3282600	249920	1601500	1316600
RPPS(1)PDVIVLS(1)DNEQPSSPR	sp|Q86YP4|P66A_HUMAN	71752000	58310000	52490000	75885000	65439000	71000000	31451000	23513000	25843000	26772000	23205000	25554000	2356700	6064000	6431700	1863600	3192700	5797600
VPPPRS(1)PQAQEAPVNIDEGLTGCTIQLLPAQDK	sp|P78559|MAP1A_HUMAN	83956000	99901000	74328000	68909000	71732000	62999000	12579000	14099000	16745000	14662000	20560000	20143000	4577400	4188100	0	0	2344500	5159900
T(0.002)GS(0.998)YGALAEITASK	sp|O14974|MYPT1_HUMAN	77902000	81562000	73353000	90416000	77951000	68880000	17042000	12284000	20394000	13188000	12723000	16199000	0	6923400	0	3679900	0	4240500
T(0.003)KPPRPDS(0.986)PAT(0.008)T(0.003)PNISVK	sp|P32519|ELF1_HUMAN	69781000	78481000	83043000	81571000	85788000	91892000	2834500	11707000	11843000	10300000	10960000	14806000	3863600	917860	5061800	4071600	3830000	4794800
FHS(1)PSTTWSPNK	sp|Q99590|SCAFB_HUMAN	60426000	111900000	87201000	119300000	101720000	44416000	6415000	0	8289600	5787100	8948800	9806900	3285900	2526700	1981600	1960800	769350	442400
VDGPRS(1)PS(0.999)Y(0.001)GR	sp|Q07955|SRSF1_HUMAN	90849000	0	82991000	82114000	133350000	154710000	0	3919700	7974300	9969500	0	5353900	705970	0	1173100	436420	438670	976760
QGEDLAHVQHPT(0.847)GAGPHAQEEDS(0.153)QEEEEEDEEAASR	sp|Q9NW97|TMM51_HUMAN	75442000	75811000	82592000	107180000	68962000	70139000	0	29824000	0	0	0	61965000	1067900	0	0	1871000	0	0
VQS(0.639)GMGLILQGY(0.433)ES(0.464)GS(0.464)EEEGEIHEK	sp|Q13523|PRP4B_HUMAN	139720000	109940000	0	148680000	134570000	0	12172000	4669400	12620000	0	7312300	0	0	1673400	0	0	0	2586400
S(0.022)S(0.022)S(0.954)PAGET(0.002)EGDREPQARPGEGTAPLPPPGQK	sp|Q9BTC0|DIDO1_HUMAN	65349000	63645000	76463000	89222000	91379000	60971000	30596000	0	32075000	23201000	2328500	32407000	0	2647200	0	869750	2326300	0
VQNHLPASGPTQPPVVS(0.028)S(0.028)T(0.028)NEGS(0.095)PS(0.797)PPEPT(0.025)GK	sp|O43294|TGFI1_HUMAN	72895000	78367000	75622000	81279000	112300000	69380000	5511200	0	3529000	28980000	0	42501000	0	1809200	887840	0	0	0
QPT(1)PPFFGR	sp|Q96PK6|RBM14_HUMAN	99156000	76177000	73372000	96241000	83209000	88170000	5659300	2927200	6880700	3535900	9429400	9656600	2762200	4451600	2749700	2485100	2301100	3873600
SSEPVQHEES(0.805)IRKPS(0.195)PEPR	sp|Q9UDY2|ZO2_HUMAN	0	199970000	84133000	0	189670000	5763600	32093000	0	32838000	11454000	1105500	9419600	2654600	1008700	568570	0	647230	1619000
GPS(1)WDPFR	sp|P04792|HSPB1_HUMAN	42096000	144490000	30434000	89630000	154360000	111490000	0	0	0	0	0	0	0	438420	0	0	0	0
S(0.001)QT(0.999)PPGVATPPIPK	sp|Q15648|MED1_HUMAN	74670000	63545000	70124000	77124000	79077000	67467000	18083000	12363000	19940000	16213000	17082000	22173000	5030700	6538600	5814200	5277900	6137700	6088400
DKDDQEWES(0.001)PS(0.999)PPKPTVFISGVIAR	sp|P51397|DAP1_HUMAN	100020000	79393000	85041000	84630000	91083000	88919000	0	6060900	9330400	0	9147600	11712000	0	0	2952300	0	0	3528600
AS(0.002)S(0.998)LGEIDESSELR	sp|Q16513|PKN2_HUMAN	76430000	70776000	71090000	68287000	79856000	79763000	19497000	14901000	18499000	17469000	18451000	21952000	5206200	0	0	5336800	4273900	0
SGDET(1)PGSEVPGDK	sp|Q1KMD3|HNRL2_HUMAN	50711000	46566000	79818000	74662000	65654000	46974000	30047000	26280000	23506000	28781000	20590000	28372000	9274500	7827600	8430500	8086800	7116000	8256200
AS(1)DKDITVSK	sp|P49790|NU153_HUMAN	65726000	0	82506000	122080000	140530000	138290000	11738000	0	0	0	0	7668700	0	2179800	0	0	0	0
VLDT(0.002)S(0.002)S(0.002)LT(0.113)QS(0.88)APAS(0.979)PT(0.021)NK	sp|Q8N122|RPTOR_HUMAN	63851000	63090000	66462000	72160000	65726000	59162000	22604000	20604000	24821000	21275000	21401000	22329000	8007000	7555800	8248600	6874000	7687000	7639500
LS(0.016)GS(0.015)GPAELS(0.968)AGEDEEEES(0.001)ELVSKPLLR	sp|Q9BRR9|RHG09_HUMAN	0	136630000	0	137840000	142560000	125060000	0	0	26268000	0	0	0	0	0	0	0	0	0
GLMAGGRPEGQY(0.69)S(0.539)EDEDT(0.737)DT(0.034)DEYKEAK	sp|Q9NPQ8|RIC8A_HUMAN	105000000	90568000	86382000	0	109700000	94882000	22258000	16326000	24001000	0	5095100	12152000	0	0	1411900	0	0	0
QEAS(0.011)T(0.011)GQS(0.011)PEDHAS(0.009)LAPPLS(0.92)PDHS(0.02)S(0.02)LEAK	sp|P48681|NEST_HUMAN	131360000	0	115450000	105480000	92758000	0	29384000	19217000	0	0	33845000	0	9277300	9560000	0	10831000	0	10533000
TYSLGSALRPS(0.048)T(0.191)S(0.761)R	sp|P08670|VIME_HUMAN	2872700	0	124960000	155370000	144800000	138490000	0	0	0	0	0	0	0	0	0	0	0	0
EEPVS(1)S(1)GPEEAVGK	sp|O00567|NOP56_HUMAN	68600000	79588000	70811000	62047000	79986000	57405000	22288000	21299000	17878000	22499000	15299000	29784000	785710	0	5959500	4734300	7315900	0
ESVPEFPLS(1)PPK	sp|P16949|STMN1_HUMAN	65214000	79102000	86729000	67001000	77228000	67379000	14836000	14601000	14692000	16998000	10602000	17900000	6773900	6200000	4866900	4810500	4882100	6356500
RGS(1)GHPAYAEVEPVGEK	sp|Q6UX71|PXDC2_HUMAN	61669000	70649000	99735000	91790000	75837000	85950000	15274000	9566000	9920200	9050000	9464700	11146000	2356500	2673400	3365500	590020	3424700	2303200
TPS(1)FLKK	sp|P35611|ADDA_HUMAN;sp|P35612|ADDB_HUMAN;sp|Q9UEY8|ADDG_HUMAN	74426000	90832000	65716000	96086000	90970000	88221000	10043000	6215000	8631300	5869400	7088200	7481900	1992700	2315100	2063400	1619600	2444700	2472300
MAPPPKEVEEDS(1)EDEEMS(1)EDEEDDS(1)S(1)GEEVVIPQKK	sp|P19338|NUCL_HUMAN	52579000	92302000	45809000	98850000	96823000	86167000	18623000	9912300	32816000	23509000	2813800	3328300	0	568960	0	0	0	0
MAPPPKEVEEDS(1)EDEEMS(1)EDEEDDS(1)S(1)GEEVVIPQKK	sp|P19338|NUCL_HUMAN	52579000	92302000	45809000	98850000	96823000	86167000	18623000	9912300	32816000	23509000	2813800	3328300	0	568960	0	0	0	0
MAPPPKEVEEDS(1)EDEEMS(1)EDEEDDS(1)S(1)GEEVVIPQKK	sp|P19338|NUCL_HUMAN	52579000	92302000	45809000	98850000	96823000	86167000	18623000	9912300	32816000	23509000	2813800	3328300	0	568960	0	0	0	0
MAPPPKEVEEDS(1)EDEEMS(1)EDEEDDS(1)S(1)GEEVVIPQKK	sp|P19338|NUCL_HUMAN	52579000	92302000	45809000	98850000	96823000	86167000	18623000	9912300	32816000	23509000	2813800	3328300	0	568960	0	0	0	0
RPPSQSLTSSSLSSPDIFDS(0.013)PS(0.986)PEEDKEEHISLAHR	sp|Q96B97|SH3K1_HUMAN	0	109750000	109180000	86728000	125030000	108990000	0	0	0	3164500	9791000	9433600	0	0	0	0	961090	0
AGGAS(1)PAASSTAQPPTQHR	sp|Q8IU81|I2BP1_HUMAN	56607000	92265000	62258000	74779000	75769000	80667000	15059000	12785000	0	14914000	30033000	18017000	4547700	6326100	5998000	0	3694100	8830700
GQPGNAYDGAGQPSAAYLSMSQGAVANANS(0.276)T(0.724)PPPYER	sp|Q96PK6|RBM14_HUMAN	136900000	151930000	0	106740000	0	149900000	0	0	0	1722500	0	0	0	6381700	8737800	0	0	0
VGEQDS(0.006)APT(0.016)QEKPT(0.094)S(0.884)PGK	sp|Q9BX66|SRBS1_HUMAN	53219000	52436000	64481000	63577000	86110000	47946000	26250000	23592000	31639000	26411000	22637000	22676000	10790000	6588000	3907500	0	7857000	11607000
SFS(1)KEVEER	sp|Q04637|IF4G1_HUMAN	77454000	88711000	57127000	99312000	101830000	82766000	7224600	6756200	8832700	5543800	7011200	8576700	1760600	1605400	1722700	1466600	1963500	2006900
RGFEGS(0.023)CS(0.977)QKESEEGNPVR	sp|O43719|HTSF1_HUMAN	68634000	79075000	45943000	84731000	88822000	69434000	7564300	22447000	13756000	17581000	15759000	17730000	4093600	3936100	3788500	4489900	5432700	7988300
GDS(1)LKEPTSIAESSR	sp|Q9C0B5|ZDHC5_HUMAN	67460000	63035000	56762000	97240000	83588000	60400000	14499000	21250000	14549000	15651000	14718000	24641000	6627400	3362700	3801500	3164900	6141800	4024400
VDIDT(1)PDIDIHGPEGK	sp|Q09666|AHNK_HUMAN	76715000	59350000	73834000	70551000	69201000	70682000	16710000	15007000	21456000	18403000	18311000	22590000	3836200	4840500	6706800	3694800	3095100	5731200
KRES(0.941)ES(0.905)ES(0.154)DETPPAAPQLIK	sp|O60832|DKC1_HUMAN	91726000	94299000	65937000	0	116560000	121150000	14268000	11117000	15006000	11046000	5269400	9279200	0	759100	691510	1327100	0	2071300
DQS(1)PPPS(0.994)PPPS(0.006)YHPPPPPTK	sp|Q9P206|K1522_HUMAN	61408000	62904000	53727000	52400000	76758000	68761000	22688000	21939000	21228000	27044000	21870000	25524000	6695400	7079600	7854500	6138800	7182800	9151600
S(0.002)RLT(0.998)PVS(0.998)PES(0.002)SSTEEK	sp|Q13501|SQSTM_HUMAN	68968000	72942000	62988000	82185000	78545000	76787000	15598000	12924000	16104000	13671000	12997000	17965000	5246500	1524300	5970800	4530200	6427900	3959700
EGDVLRRS(1)EEHS(1)PPR	sp|Q8IXT5|RB12B_HUMAN	51723000	62206000	83010000	60410000	90628000	81806000	17678000	18394000	18436000	17425000	21764000	21357000	2512100	2548100	0	4069200	651620	4679700
EGDVLRRS(1)EEHS(1)PPR	sp|Q8IXT5|RB12B_HUMAN	51723000	62206000	83010000	60410000	90628000	81806000	17678000	18394000	18436000	17425000	21764000	21357000	2512100	2548100	0	4069200	651620	4679700
AS(0.043)LGS(0.957)LEGEAEAEAS(0.87)S(0.13)PK	sp|Q09666|AHNK_HUMAN	50252000	47557000	34124000	107880000	54683000	97832000	27501000	26988000	23652000	32165000	0	32441000	5273900	4994900	0	515700	4869400	7360500
SPLELGEKLS(1)PLPGGPGAGDPR	sp|Q15742|NAB2_HUMAN	73367000	63610000	69672000	79198000	72906000	87467000	14809000	13863000	21770000	11250000	15701000	12508000	3243800	4497200	3816200	3053500	2623100	4201100
S(1)PGHMVILDQTK	sp|Q9NWH9|SLTM_HUMAN	106670000	105220000	74523000	124640000	24836000	83105000	4170200	6218900	10289000	9848000	0	3855300	0	1163000	1161300	0	520090	666700
QLPALDGS(0.054)LMGPES(0.949)PPAQEEEAPVS(0.996)PHKKPAPQK	sp|Q8N9T8|KRI1_HUMAN	107980000	86234000	92010000	50242000	41126000	99050000	11213000	0	11309000	27265000	19957000	0	3176800	3099900	0	0	4183000	0
TSLDIEEYS(0.99)DT(0.01)EVQK	sp|P51580|TPMT_HUMAN	81794000	69441000	60169000	64246000	67433000	71293000	19356000	14226000	19897000	19486000	19933000	17842000	4861100	6179100	6254000	5092700	3252400	5101500
S(1)VENLPECGITHEQR	sp|Q9UBF8|PI4KB_HUMAN	63130000	69963000	68450000	91522000	92565000	60881000	12829000	14836000	10591000	13936000	10475000	20671000	4291500	2416300	3511300	4211400	5467200	5434400
GT(0.716)EPS(0.724)PGGT(0.732)PQPS(0.418)RPVS(0.41)PAGPPEGVPEEAQPPR	sp|Q8WUZ0|BCL7C_HUMAN	55499000	128100000	47912000	50206000	44781000	48500000	30921000	22138000	29023000	23780000	29021000	18432000	3596500	1704700	8721500	0	3424100	9099800
ES(0.779)PRPLQLPGAEGPAIS(0.221)DGEEGGGEPGAGGGAAGAAGAGR	sp|Q6PKG0|LARP1_HUMAN	90090000	48874000	48826000	63873000	60985000	55753000	22517000	21675000	25309000	24108000	34268000	28123000	3954200	9480100	6680100	3049800	1403300	5488400
VIGQDHDFS(0.994)ES(0.994)S(0.994)EEEAPAEAS(0.009)S(0.009)GALR	sp|P23497|SP100_HUMAN	77316000	79634000	0	83292000	83774000	121890000	0	16558000	26455000	26772000	14885000	17000000	0	2467100	4304500	0	0	0
SFLSEPS(0.015)S(0.985)PGR	sp|Q69YN4|VIR_HUMAN	89484000	100920000	102630000	0	114160000	100460000	14244000	0	0	0	11303000	0	3822300	5973500	3656200	3778200	0	3785500
RPDDVPLS(0.001)LS(0.997)PS(0.002)KR	sp|Q9UFC0|LRWD1_HUMAN	72340000	75967000	84766000	80795000	80290000	67863000	12990000	9343900	10860000	10810000	12521000	14390000	3796200	2588900	3256900	3626500	4539400	2994100
RIDFT(0.009)PVS(0.991)PAPS(0.952)PT(0.048)R	sp|Q7Z309|F122B_HUMAN	79395000	77055000	81846000	88931000	0	77960000	27523000	0	26008000	21722000	23264000	21966000	5883300	6765500	7603900	0	0	5480000
VLS(1)PPKLNEVSSDANR	sp|Q9H6Z4|RANB3_HUMAN	69992000	76622000	77001000	65723000	64786000	59149000	16675000	14619000	15890000	17871000	17138000	21636000	5282400	5824900	5174100	5068200	6022500	6108800
S(1)EPAVGPPR	sp|O94875|SRBS2_HUMAN	143200000	16583000	105750000	163380000	14951000	23299000	0	0	21934000	0	0	19403000	10587000	0	10500000	8426100	4723700	6676700
IEEVLSPEGS(0.001)PS(0.018)KS(0.953)PS(0.028)K	sp|Q9UEY8|ADDG_HUMAN	74021000	63871000	67706000	97848000	89317000	34389000	21064000	7730400	17712000	17982000	20624000	12593000	2925400	3900500	4238400	3890900	5831100	3657300
DGGNPFAEPSELDNPFQDPAVIQHRPS(1)R	sp|O14828|SCAM3_HUMAN	99388000	64756000	72708000	94781000	82843000	78806000	8635300	0	9057500	9521700	7716500	10879000	3446500	1713600	2650900	0	1921100	0
KANDES(0.887)NEHS(0.115)DVIDS(0.994)QELS(0.005)K	sp|P10451|OSTP_HUMAN	67246000	59076000	63580000	70097000	75688000	61843000	27057000	27520000	23989000	24457000	12612000	25480000	2153400	1343200	1972000	1498300	2173800	0
GSLAS(1)LDSLR	sp|O60716|CTND1_HUMAN	85650000	84953000	55812000	78559000	87006000	100080000	12450000	6565900	6769100	7513900	8461300	4263200	1103800	1695900	1209900	1596300	1350400	1442900
DMES(1)PTKLDVTLAK	sp|P27816|MAP4_HUMAN	47134000	58582000	73464000	83638000	74485000	68550000	14902000	15905000	18036000	14629000	14120000	20982000	8478400	5873200	7381100	6238800	7658600	5816700
LIDLES(1)PTPESQK	sp|O43166|SI1L1_HUMAN	78447000	60060000	77290000	61534000	64261000	58146000	17131000	13165000	21607000	18496000	20168000	19705000	5208900	6210800	6757300	5532100	5035500	6522200
FIHQQPQSS(0.04)S(0.96)PVYGSSAK	sp|P49023|PAXI_HUMAN	74249000	87405000	90902000	92686000	77026000	93464000	0	0	12627000	0	12521000	0	3326100	0	0	0	0	858270
NLS(1)NEELTK	sp|Q0JRZ9|FCHO2_HUMAN	72804000	69552000	63992000	94057000	76144000	66126000	11396000	15067000	11105000	11129000	11321000	18926000	3592500	3818200	3791600	2842000	5228100	3218900
DFQEYVEPGEDFPAS(1)PQRR	sp|Q9Y6G9|DC1L1_HUMAN	82760000	68359000	61723000	66831000	86552000	71730000	15869000	13605000	14115000	9922000	13215000	12922000	3140900	4133400	4739600	4686800	3522700	6127500
QGS(0.063)IT(0.912)S(0.025)PQANEQS(0.209)VT(0.791)PQRR	sp|Q9UQ35|SRRM2_HUMAN	64738000	39547000	77712000	74197000	114470000	119090000	1045000	32385000	0	1795600	13261000	0	687220	1350000	560360	1004600	0	583600
S(1)RS(1)PVDLR	sp|Q13523|PRP4B_HUMAN	66548000	74589000	59323000	104200000	94642000	114610000	7359800	4041800	7106200	5405600	0	4202300	0	0	0	0	0	0
GQTPLTEGSEDLDGHS(0.999)DPEES(0.001)FAR	sp|Q86VR2|RETR3_HUMAN	81465000	86502000	67548000	85755000	77743000	37325000	26106000	8024400	11737000	24640000	0	23482000	877400	1485300	1312100	1409300	3848000	2192400
EGPEPPEEVPPPT(0.21)T(0.79)PPVPK	sp|P48634|PRC2A_HUMAN	65278000	52728000	55832000	50345000	63746000	60707000	23129000	18861000	26680000	22328000	27651000	25218000	7900700	8146600	9239700	7025400	6840800	9182000
SPS(1)PAHLPDDPK	sp|Q92615|LAR4B_HUMAN	71437000	62097000	65121000	72688000	58862000	78348000	18376000	16981000	17126000	16436000	15511000	21549000	6076300	4756900	5618900	4509100	5024100	0
VPS(1)S(1)DEEVVEEPQSR	sp|Q9C0C2|TB182_HUMAN	52598000	79242000	67199000	71349000	81193000	90572000	17619000	11317000	17756000	18871000	8858500	15104000	0	1680000	2077500	1913100	0	2213000
GEAEQS(1)EEEADEEDKAEDAR	sp|P46821|MAP1B_HUMAN	37146000	40005000	46519000	48214000	41764000	36698000	29309000	34359000	39070000	46544000	27919000	39077000	9391800	11395000	15324000	9994800	9132700	17036000
RPGTQGHLGPEKEEEES(1)DGEPEDSSTS	sp|Q8IYB7|DI3L2_HUMAN	65365000	91488000	58574000	86738000	106010000	81823000	12885000	0	4910800	7358800	6817800	2339500	1970400	2548400	3042600	1907700	621450	1856100
QADPQPQAWPPPDS(0.98)PVRVDT(0.02)VR	sp|Q63ZY3|KANK2_HUMAN	63993000	65746000	64835000	64234000	63686000	70351000	16477000	12342000	22517000	17707000	24087000	18434000	5887900	7222300	6356400	0	5050700	6667100
LCAGIMITAS(1)HNPK	sp|Q96G03|PGM2_HUMAN	105250000	71258000	81895000	87451000	91711000	83512000	1825400	0	4096800	0	0	4795800	0	437360	2057100	0	0	0
GDLKS(0.798)S(0.763)KAS(0.72)LGS(0.72)LEGEAEAEASSPK	sp|Q09666|AHNK_HUMAN	66925000	43778000	36965000	76151000	63672000	70515000	12093000	49968000	12090000	7387400	44136000	4607100	3866000	6199700	11355000	6389700	4148900	13431000
GDLKS(0.783)S(0.783)KAS(0.717)LGS(0.717)LEGEAEAEASSPK	sp|Q09666|AHNK_HUMAN	66925000	43778000	36965000	76151000	63672000	70515000	12093000	49968000	12090000	7387400	44136000	4607100	3866000	6199700	11355000	6389700	4148900	13431000
VSMPDVELNLKS(1)PK	sp|Q09666|AHNK_HUMAN	72783000	75503000	59225000	56516000	82289000	91946000	10696000	7470100	17220000	12746000	17021000	9674500	1916800	3970500	3475500	3318700	2427300	5030400
T(0.001)DCEPVGLEPAVEQS(0.005)S(0.005)AAS(0.005)ELAEAS(0.005)S(0.005)EELAEAPT(0.019)EAPS(0.956)PEAR	sp|Q14151|SAFB2_HUMAN;sp|Q15424|SAFB1_HUMAN	0	0	0	8568300	24887000	30429000	63386000	43052000	57666000	66080000	56387000	43389000	0	48113000	36538000	0	30628000	22768000
GT(0.588)EPS(0.614)PGGT(0.61)PQPS(0.61)RPVS(0.578)PAGPPEGVPEEAQPPR	sp|Q8WUZ0|BCL7C_HUMAN	153620000	52364000	47912000	50206000	44781000	0	30921000	22138000	29023000	23780000	29021000	18432000	3596500	1704700	10012000	0	3424100	9099800
QVPVMQGT(0.002)GMQGAS(0.028)IQGGS(0.139)QPGGFS(0.82)PGQNQVT(0.011)PQDHEK	sp|P33240|CSTF2_HUMAN	187250000	0	0	139780000	0	183160000	0	0	0	0	0	0	9213800	0	0	1644000	6639400	0
ANS(1)FVGTAQYVSPELLTEK	sp|Q6A1A2|PDPK2_HUMAN;sp|O15530|PDPK1_HUMAN	65976000	70763000	56333000	82816000	74709000	62896000	15123000	15992000	11824000	17273000	14574000	19649000	3009300	0	4069500	4376400	4133500	3958000
RS(1)PEAPQPVIAMEEPAVPAPLPK	sp|P14317|HCLS1_HUMAN	82368000	59396000	61370000	66291000	60765000	78753000	14167000	13518000	14989000	15988000	15911000	21515000	3706000	2833200	4140600	3921700	3118900	4398300
DQS(1)PPPS(0.999)PPPS(0.001)YHPPPPPTK	sp|Q9P206|K1522_HUMAN	55041000	55951000	53727000	52400000	64652000	68761000	22688000	21939000	21228000	22572000	21870000	25524000	5472900	7079600	7854500	6138800	6068300	7770000
VQEHEDS(1)GDS(1)EVENEAK	sp|Q9Y5J1|UTP18_HUMAN	65397000	69248000	54194000	85247000	82173000	83741000	17037000	9341900	13441000	17391000	8462500	10874000	1137600	2075500	1878400	998960	0	3002200
KLS(1)PQDPSEDVSSVDPLK	sp|Q53T59|H1BP3_HUMAN	56385000	64821000	67692000	56588000	62896000	56097000	24047000	13315000	21187000	22154000	21070000	16034000	6203400	7072300	7602700	7203900	4442600	9195200
GEGDIHENVDT(0.021)DLPGS(0.185)LGQS(0.185)EEKPVPAAPVPS(0.604)PVAPAPVPS(0.003)R	sp|Q9UK76|JUPI1_HUMAN	75328000	73189000	70308000	69238000	80587000	75324000	16883000	0	0	22973000	0	28106000	0	8422800	0	1159700	0	1816400
S(0.037)HS(0.883)QAS(0.08)LAGPGPVDPSNR	sp|Q9P2M7|CING_HUMAN	67502000	69994000	62687000	71455000	68982000	63045000	16052000	15108000	14865000	14622000	15900000	19479000	3711500	4848900	6118000	4077300	0	4810400
VAT(0.003)LNS(0.995)EEES(0.002)DPPTYK	sp|Q00341|VIGLN_HUMAN	71417000	62247000	63642000	66918000	68902000	60806000	17990000	16416000	16386000	16878000	18390000	22686000	6813100	7496000	0	0	6096300	0
SEDPPT(0.035)T(0.965)PIR	sp|Q12888|TP53B_HUMAN	70842000	63016000	76272000	81122000	79106000	81741000	0	14966000	0	18069000	0	22938000	6578500	0	0	606070	6680000	0
LIDRT(0.002)ES(0.998)LNR	sp|P33241|LSP1_HUMAN	82819000	0	74605000	94278000	95011000	94640000	13359000	10512000	11966000	9674800	11370000	11479000	2825600	2719200	2610700	479860	3425200	0
S(1)APAS(1)PTHPGLMSPR	sp|P85037|FOXK1_HUMAN	72283000	76682000	56875000	64825000	88192000	91871000	13296000	7806900	12728000	11838000	6690600	9100000	2166300	2969600	2438600	0	1601500	0
SESLIDASEDS(1)QLEAAIR	sp|O94888|UBXN7_HUMAN	63162000	56414000	64550000	70537000	61390000	60583000	15748000	20144000	15374000	19002000	17807000	23977000	5028600	4865900	5364700	4582300	5591800	6379200
NT(0.9)PS(0.076)QHS(0.037)HS(0.044)IQHS(0.943)PER	sp|Q9NYF8|BCLF1_HUMAN	145220000	83919000	88067000	65175000	35476000	49151000	53462000	0	0	0	0	0	0	0	0	0	0	0
QSNAS(0.013)S(0.987)DVEVEEK	sp|O75475|PSIP1_HUMAN	47100000	66226000	56859000	64258000	57118000	57607000	0	23946000	19448000	21017000	22442000	38608000	6385300	6875700	8668700	7175300	8158700	8154300
DYDEEEQGYDS(1)EKEK	sp|Q05519|SRS11_HUMAN	56188000	58835000	52879000	93337000	91612000	70248000	11105000	17266000	10721000	14639000	7539800	18802000	2791500	2234600	2628100	2810400	3527100	2768100
AAS(0.793)S(0.302)DQLRDNS(0.906)PPPAFKPEPPK	sp|Q9UDY2|ZO2_HUMAN	62719000	59438000	60018000	64677000	60730000	63841000	20602000	17988000	20094000	17852000	20826000	21374000	4320300	4333600	6027900	4789200	4248900	5994700
ADEASELACPT(1)PK	sp|P49327|FAS_HUMAN	45848000	67535000	68929000	62699000	67884000	45269000	19486000	18957000	15088000	20288000	17791000	21334000	8791900	6620600	6648900	7983900	7780000	9469400
ITHS(1)PTVSQVTER	sp|P16157|ANK1_HUMAN	66307000	67250000	60763000	84509000	115890000	73759000	1276800	11160000	0	0	10515000	11364000	2490100	2285000	2089000	2398100	3752700	2416700
GT(0.716)EPS(0.724)PGGT(0.732)PQPS(0.418)RPVS(0.41)PAGPPEGVPEEAQPPR	sp|Q8WUZ0|BCL7C_HUMAN	55499000	52364000	47912000	50206000	44781000	48500000	30921000	60532000	29023000	23780000	29021000	18432000	3596500	1704700	8721500	0	3424100	9099800
RLS(0.842)S(0.155)AS(0.001)T(0.002)GKPPLSVEDDFEK	sp|O75152|ZC11A_HUMAN;sp|A0A1B0GTU1|ZC11B_HUMAN	92529000	75030000	75443000	82955000	75767000	79614000	0	2834000	6878700	12675000	2573800	0	3053700	2074500	0	0	3243500	2702300
S(0.695)S(0.726)S(0.578)PVTELAS(0.554)RS(0.446)PIRQDR	sp|Q9UQ35|SRRM2_HUMAN	73132000	65325000	57271000	81939000	87693000	93023000	19161000	7835200	14451000	13382000	0	2639000	0	0	0	0	0	0
DTPRPDHPPHDGHS(0.828)PAS(0.172)R	sp|Q9C0J8|WDR33_HUMAN	148380000	80025000	0	30533000	0	89829000	0	50151000	0	19750000	46842000	0	6390100	9209300	11959000	13235000	9544400	0
ETT(0.007)CS(0.766)KES(0.227)NEELTESCETKK	sp|P01042|KNG1_HUMAN	0	0	0	0	0	0	335190000	180240000	0	0	0	0	0	0	0	0	0	0
KQS(1)FDDNDS(1)EELEDKDSK	sp|O60841|IF2P_HUMAN	57210000	54077000	45966000	72726000	68708000	23715000	43234000	22079000	17562000	31031000	21327000	26381000	5315600	1188500	5527200	5457700	6412800	6764500
ATVVVEATEPEPSGSIANPAAS(0.072)T(0.194)S(0.687)PS(0.034)LS(0.013)HR	sp|P46821|MAP1B_HUMAN	118830000	113520000	0	108410000	0	120940000	25270000	0	27409000	0	0	0	0	0	0	0	0	0
KSNLDEEVNVIPPHT(1)PVR	sp|P06400|RB_HUMAN	73392000	48801000	71732000	75322000	56162000	70236000	16470000	13518000	15811000	12651000	16070000	17321000	5583300	4043700	5207600	5596600	4502100	1767000
ISHELDS(1)ASSEVN	sp|P10451|OSTP_HUMAN;CON__P31096	63430000	69528000	59386000	79843000	67096000	63097000	12856000	13648000	12686000	11501000	16027000	19031000	4582500	3646000	4665500	3072300	5472700	4416900
ESDQTLAALLS(1)PK	sp|P18583|SON_HUMAN	75526000	63807000	55226000	53919000	63464000	61644000	12848000	16066000	16521000	18883000	17086000	23943000	5732800	7285700	4583100	5020600	6061700	6303400
S(0.072)CT(0.928)PS(1)PDQISHR	sp|Q7Z2W4|ZCCHV_HUMAN	67785000	81921000	56671000	80960000	71548000	80419000	14295000	10740000	13161000	12477000	2669000	9980400	2733600	2638200	2853700	1904300	0	0
AAQGAAAAVAAGT(0.052)S(0.052)GVAGEGEPGPGENAAAEGT(0.251)APS(0.68)PGRVS(0.711)PPT(0.253)PAR	sp|Q9H7Z6|KAT8_HUMAN	0	8358800	0	0	165000000	205130000	0	4301600	88655000	4739600	5959800	0	23611000	3242300	1672800	0	1275500	0
S(1)RS(1)PVDLR	sp|Q13523|PRP4B_HUMAN	66548000	74589000	59323000	96264000	83901000	102620000	7359800	4041800	7106200	5405600	0	4202300	0	0	0	0	0	0
RYS(1)PS(1)PPPK	sp|Q8IYB3|SRRM1_HUMAN	75580000	74302000	48077000	61112000	105400000	104940000	8120300	5787300	7984900	6597300	3571800	5347800	1089400	626140	1402300	612960	0	759820
RYS(1)PS(1)PPPK	sp|Q8IYB3|SRRM1_HUMAN	75580000	74302000	48077000	61112000	105400000	104940000	8120300	5787300	7984900	6597300	3571800	5347800	1089400	626140	1402300	612960	0	759820
HVTLPS(0.007)S(0.993)PR	sp|Q5T4S7|UBR4_HUMAN	60081000	89468000	53413000	76383000	84718000	82435000	10121000	7062000	8691900	7258900	8196500	8104100	2978100	2973800	3696500	2741900	0	2859200
KVEEDLKADEPS(1)S(1)EES(1)DLEIDK	sp|P50502|F10A1_HUMAN	32203000	35828000	135120000	50483000	46722000	82285000	38364000	0	51548000	0	0	38579000	0	0	0	0	0	0
SAY(0.001)QEY(0.001)DS(0.975)DS(0.023)DVPEELKR	sp|Q96JG6|VPS50_HUMAN	79271000	81463000	71427000	84258000	81148000	82258000	0	10242000	14779000	0	0	0	3058700	0	0	0	3026100	0
LPVGSQCSVDLES(0.012)AS(0.988)GEK	sp|P24821|TENA_HUMAN	48852000	47913000	63264000	49999000	62933000	42680000	23066000	20289000	22526000	28948000	20292000	25054000	8480400	11800000	8884800	8622200	6106800	10756000
VADPDHDHTGFLT(1)EY(0.988)VAT(0.013)R	sp|P28482|MK01_HUMAN	63045000	64944000	66538000	67618000	61819000	62951000	17966000	14766000	20895000	16451000	17940000	17125000	1913500	2881300	4290300	2075700	1186800	5025600
EQT(0.816)LS(0.179)PT(0.005)ITSGLHNIAR	sp|O94979|SC31A_HUMAN	107680000	78893000	0	80868000	93275000	98437000	0	0	0	23106000	0	0	4547100	7304400	0	0	5752200	9433500
AQS(0.397)S(0.603)PAAPASLSAPEPASQAR	sp|Q8WUI4|HDAC7_HUMAN	0	100850000	103850000	0	101910000	98141000	0	29957000	0	0	36044000	0	0	11728000	0	13175000	0	13253000
AQS(0.988)S(0.012)PASATFPVSVQEPPTKPR	sp|P56524|HDAC4_HUMAN	73750000	62319000	58029000	67050000	82638000	55145000	17787000	10965000	19890000	20043000	17793000	20498000	0	0	2898200	0	0	0
VSDQNS(1)PVLPK	sp|Q9UPU5|UBP24_HUMAN	64201000	56651000	55946000	81720000	64318000	52632000	13910000	18875000	13020000	10860000	12519000	18739000	8084800	7464100	6476800	7423800	8780600	7080900
RPDPDS(1)DEDEDYER	sp|Q96I25|SPF45_HUMAN	58239000	88641000	55054000	57974000	91988000	79255000	15188000	8425000	12188000	12824000	8687100	11504000	1737600	1532300	2766500	1967300	0	432120
AT(0.53)T(0.469)PPNQGRPDS(0.001)PVYANLQELK	sp|Q8IWW6|RHG12_HUMAN	107150000	34589000	91018000	37480000	0	39203000	21513000	30391000	27040000	25439000	27730000	31110000	7228300	3255000	13596000	3518300	3717600	4340900
HDSIPAADTFEDLS(1)DVEGGGSEPTQR	sp|O95671|ASML_HUMAN	73110000	57734000	59066000	66177000	62839000	65154000	23172000	20511000	20899000	19402000	18369000	19733000	0	0	0	0	0	952650
TLDS(1)DEERPRPAPPDWSHMR	sp|Q9BW71|HIRP3_HUMAN	72087000	88592000	67290000	79976000	87483000	78007000	5570700	3716900	4588100	4220400	4892900	5086700	771640	0	1459000	0	1351100	1438600
AS(1)LEDAPVDDLTR	sp|Q7Z2W4|ZCCHV_HUMAN	53179000	64471000	64261000	60508000	56837000	57909000	19555000	14137000	25926000	19992000	13236000	17418000	4668500	7508900	7962400	6414900	4538100	7561300
QGEDLAHVQHPT(0.5)GAGPHAQEEDS(0.5)QEEEEEDEEAASR	sp|Q9NW97|TMM51_HUMAN	75442000	75811000	82592000	107180000	68962000	0	0	29824000	0	0	0	61965000	1067900	0	0	1871000	0	0
T(0.55)S(0.45)DSDQQAYLVQR	sp|Q96CV9|OPTN_HUMAN	125010000	0	118940000	0	132940000	127430000	0	0	0	0	0	0	0	0	0	0	0	0
EASRPPEEPS(0.003)APS(0.979)PT(0.018)LPAQFK	sp|Q9H3P2|NELFA_HUMAN	89966000	67376000	75653000	63150000	79457000	75060000	0	0	21110000	17345000	2344800	0	0	5983000	6504200	0	0	0
KANDESNEHSDVIDSQELS(0.016)KVS(0.984)R	sp|P10451|OSTP_HUMAN	50075000	67192000	50809000	87769000	68376000	48774000	25236000	20477000	24099000	20101000	14204000	20674000	0	1402500	2529000	1548900	0	0
GDLS(1)DVEEEEEEEMDVDEATGAVKK	sp|Q96ST3|SIN3A_HUMAN	70736000	56337000	58729000	50167000	47355000	55930000	19529000	23442000	14089000	24339000	24508000	24333000	8173700	3764700	4539200	7109600	4058400	5825100
ILS(1)DVTHSAVFGVPASK	sp|Q2M2I8|AAK1_HUMAN	99456000	63794000	65569000	83893000	77023000	89067000	5437700	7523900	8739700	0	0	0	801820	0	850910	0	0	0
VPS(1)S(1)DEEVVEEPQSR	sp|Q9C0C2|TB182_HUMAN	47577000	74626000	60450000	71385000	73704000	78793000	17619000	11317000	17756000	18871000	8858500	13659000	1335400	1019100	1085900	1509300	0	2462000
DVDVSEDS(1)PPPLPER	sp|Q05209|PTN12_HUMAN	52820000	50800000	61851000	46285000	53469000	57167000	21833000	17316000	24896000	27767000	22469000	17688000	8870600	9349800	8374500	7343400	4622200	8136500
GPTSTSIDNIDGT(1)PVRDER	sp|Q5VT52|RPRD2_HUMAN	4442800	75350000	70216000	72558000	64528000	69184000	17336000	17109000	20592000	18934000	21508000	22236000	4384500	0	4911000	4923200	6226900	6286800
RPPS(1)PDVIVLS(0.002)DNEQPS(0.036)S(0.962)PR	sp|Q86YP4|P66A_HUMAN	91488000	49662000	64280000	90885000	77060000	21055000	43380000	29963000	15906000	2337200	0	1802800	3130300	3907000	0	4158900	1498700	0
S(1)RT(1)PPSAPSQSR	sp|Q9UQ35|SRRM2_HUMAN	0	0	215010000	251000000	0	27808000	0	0	2242900	3621000	0	0	759880	0	0	0	0	0
LQQQHSEQPPLQPS(0.992)PVMT(0.008)R	sp|Q5JTV8|TOIP1_HUMAN	76283000	65129000	61730000	74644000	70270000	56514000	13194000	9496300	16046000	11330000	14999000	14890000	0	3082500	0	3555000	3594000	4689400
AKPVVS(1)DFDS(1)DEEQDER	sp|P51531|SMCA2_HUMAN	57030000	54153000	61435000	106460000	78632000	74992000	9549600	16717000	2978800	9012200	5875800	18209000	0	0	0	1715700	0	2550100
GPS(1)PSPVGSPASVAQSR	sp|O14497|ARI1A_HUMAN	55058000	50432000	60386000	62318000	71315000	66436000	16529000	16970000	16675000	16858000	16484000	19617000	4700200	4568400	4319400	5007500	5667700	5718800
YCRPESQEHPEADPGSAAPY(1)LK	sp|P40763|STAT3_HUMAN	63628000	59215000	59691000	73178000	71975000	64000000	14033000	14883000	13703000	7587800	10711000	22986000	0	3443600	5838000	3922500	6033100	3874800
TGEPSPPHDILHEPPDVVS(1)DDEKDHGK	sp|Q15311|RBP1_HUMAN	61923000	72002000	34486000	68556000	62183000	67342000	19090000	13657000	19418000	18575000	16680000	18694000	5390000	2371900	7188900	3823800	2794700	3602800
ESEDSETQPFDTHLEAYGPCLS(1)PPR	sp|Q14676|MDC1_HUMAN	63871000	67810000	56892000	63252000	70324000	63934000	15563000	14768000	16171000	17622000	15567000	18825000	4026500	4297400	0	0	4719100	0
NFYES(1)DDDQKEK	sp|O00203|AP3B1_HUMAN	41154000	94949000	35074000	86701000	68959000	58767000	11890000	18548000	13029000	16312000	11501000	28222000	2054400	1933300	2017000	1471000	2617000	2344200
T(1)PPVALNSSR	sp|Q9UQ35|SRRM2_HUMAN	71894000	58700000	54650000	83579000	84394000	71702000	14250000	10820000	14483000	10946000	4445900	8294600	1637600	1392800	2206800	870490	1067600	1400200
APVSSTESVIQS(0.542)NT(0.542)PT(0.914)PPPS(0.003)QPLNETAEEESR	sp|Q9HC35|EMAL4_HUMAN	61317000	115500000	40485000	43743000	108020000	73772000	0	0	30213000	0	13754000	2343200	0	2546800	0	1909900	0	2556100
SMS(1)APVIFDR	sp|O60749|SNX2_HUMAN	74826000	71956000	70602000	79697000	71178000	70100000	8883500	6126300	8895600	5493300	6450400	10808000	1454200	2956500	1861800	1073700	1517800	1670400
DIEIS(1)T(1)EEEKDTGDLK	sp|Q4G0J3|LARP7_HUMAN	74830000	70000000	51426000	77962000	96458000	67167000	15621000	0	10848000	8716400	9970400	8619400	2193300	1065100	0	0	0	0
AAS(1)LNYLNQPSAAPLQVSR	sp|Q9NSK0|KLC4_HUMAN	73720000	72014000	63739000	56781000	54254000	72193000	15533000	11167000	13395000	12762000	16009000	14569000	2552200	3611900	797930	3574400	2696800	5484500
S(0.038)GT(0.934)PT(0.028)QDEMMDKPTSSSVDTMSLLSK	sp|Q5VT52|RPRD2_HUMAN	0	0	167710000	8656600	166830000	0	57294000	37174000	0	2771500	42589000	0	1351500	761700	9564200	0	0	0
S(0.849)ET(0.151)APAAPAAPAPAEK	sp|P10412|H14_HUMAN	0	0	0	0	386750000	0	0	0	0	0	0	0	0	0	54740000	0	0	53023000
VDINT(1)PDVDVHGPDWHLK	sp|Q09666|AHNK_HUMAN	69181000	75670000	70445000	56369000	60213000	75128000	12780000	8283500	13287000	10578000	7829100	12153000	3067600	3655400	4291800	3735800	2723300	5046400
MFGGPGT(0.001)AS(0.104)RPS(0.856)S(0.034)S(0.004)R	sp|P08670|VIME_HUMAN	65566000	85142000	66086000	86787000	98458000	87297000	0	0	606070	448600	0	0	941150	0	1695100	0	0	0
SPART(1)PPSEEDSAEAER	sp|O43765|SGTA_HUMAN	65446000	60146000	59596000	59169000	53329000	41926000	19012000	23540000	22439000	22992000	13504000	21438000	5912100	3320600	4017000	4347900	5239500	6785400
S(0.001)T(0.001)VT(0.053)GERQS(0.942)GDGQES(0.002)T(0.001)EPVENK	sp|O15234|CASC3_HUMAN	77504000	40193000	85977000	94040000	55916000	5919600	32916000	0	32199000	30371000	0	36811000	292720	0	0	0	0	0
LEPVS(1)PPS(1)PPHTDPELELVPPR	sp|Q9Y618|NCOR2_HUMAN	51806000	68083000	54717000	45987000	63148000	56945000	20529000	16891000	20155000	23968000	22096000	22129000	4878700	4000200	5910900	7380400	3484900	0
LEPVS(1)PPS(1)PPHTDPELELVPPR	sp|Q9Y618|NCOR2_HUMAN	51806000	68083000	54717000	45987000	63148000	56945000	20529000	16891000	20155000	23968000	22096000	22129000	4878700	4000200	5910900	7380400	3484900	0
AAS(1)DGQYENQSPEATSPR	sp|Q9HBL0|TENS1_HUMAN	61834000	67133000	65261000	65662000	61960000	57359000	12513000	16013000	17715000	12217000	10457000	18820000	5375400	4506200	4195000	3327700	4338100	3174800
S(0.513)GT(0.469)PT(0.018)QDEMMDKPTSSSVDTMSLLSK	sp|Q5VT52|RPRD2_HUMAN	228810000	0	0	0	0	193820000	0	0	69193000	0	0	0	0	0	0	0	0	0
ALVVPEPEPDS(0.017)DS(0.983)NQER	sp|Q5VTR2|BRE1A_HUMAN	63656000	59559000	62511000	53247000	68918000	60635000	18294000	16109000	17969000	16402000	15960000	18639000	4497100	0	0	4544700	4267600	6007500
NPLIDHS(1)MMKAVIK	sp|Q5JTW2|CEP78_HUMAN	0	127760000	93421000	0	114520000	125150000	0	18145000	0	0	0	0	0	5535500	6182300	0	0	0
LSLS(1)PLR	sp|Q66K74|MAP1S_HUMAN	82531000	66584000	76881000	56124000	66685000	81456000	8176400	5958400	7509300	6413300	6883100	9930800	2316300	3263400	2200700	1666000	1839600	2943300
EAALPPVS(1)PLK	sp|Q04637|IF4G1_HUMAN	56142000	63030000	58691000	53024000	55621000	65662000	19263000	10645000	21162000	17948000	15472000	14862000	6616800	7247400	6947700	5493700	4453800	7077700
NS(1)ISVPIASTSDK	sp|O60240|PLIN1_HUMAN	50598000	50601000	57841000	62907000	54944000	53683000	19155000	21130000	19538000	17874000	17674000	22905000	6886000	6233500	6796600	6242400	5684000	8226400
VT(0.004)S(0.989)PT(0.007)KV	sp|Q05682|CALD1_HUMAN	0	171870000	0	0	0	200330000	29441000	0	24175000	22681000	12000000	0	0	0	9628700	3198300	9321700	6243600
S(0.664)S(0.336)PQLDPLRK	sp|Q8ND56|LS14A_HUMAN	93262000	83813000	77254000	14522000	96731000	75284000	9740600	5499200	4901900	7843000	3256900	4302600	1841300	2745100	1903800	1872800	1485300	2570000
SEAAAPHT(0.001)DAGGGLS(0.998)S(0.998)DEEEGT(0.001)S(0.001)SQAEAAR	sp|Q01831|XPC_HUMAN	48233000	75411000	57081000	78914000	86114000	77603000	16429000	7871200	18256000	10225000	0	8735700	0	2197800	1669500	0	0	0
SEAAAPHT(0.001)DAGGGLS(0.998)S(0.998)DEEEGT(0.001)S(0.001)SQAEAAR	sp|Q01831|XPC_HUMAN	48233000	75411000	57081000	78914000	86114000	77603000	16429000	7871200	18256000	10225000	0	8735700	0	2197800	1669500	0	0	0
KQPPVS(0.001)PGT(0.001)ALVGS(0.001)QKEPS(0.007)EVPT(0.99)PK	sp|P17096|HMGA1_HUMAN	61050000	78525000	53758000	74019000	65358000	66639000	11192000	9355800	11534000	12009000	11643000	15312000	2822600	896320	2823600	3903800	3590400	3799500
EQSSDLTPSGDVS(0.998)PVKPLS(0.002)R	sp|Q8WYQ5|DGCR8_HUMAN	60611000	60438000	58095000	59411000	60105000	59735000	13219000	13775000	17102000	15096000	22267000	19150000	4730600	5936400	7177900	669160	4258800	6162200
GESAEDKEHEEGRDS(1)EEGPR	sp|Q7Z4V5|HDGR2_HUMAN	0	0	24805000	39131000	59640000	45460000	0	0	62511000	41502000	15756000	52297000	33517000	34902000	28633000	17074000	0	32082000
EEATYGVWAERDS(0.995)DDERPS(0.005)FGGK	sp|Q9UBB9|TFP11_HUMAN	66320000	84827000	67796000	85043000	101950000	57856000	5468300	0	0	7255200	0	10774000	0	0	0	0	0	0
SIS(0.986)S(0.013)PSVSSETMDKPVDLSTR	sp|P49792|RBP2_HUMAN	68485000	62008000	60211000	86069000	62866000	73993000	7323800	8466000	6055200	10247000	11175000	13552000	3186100	2682800	1981100	2697200	3734400	2478800
LSSQIS(1)AGEEK	sp|Q86UE4|LYRIC_HUMAN	84257000	80062000	56264000	68959000	69376000	65289000	11402000	0	0	12255000	20934000	0	2717300	3955200	4851900	0	2849100	3901900
SLVQDSLSTNSSDLVAPS(1)PDAFR	sp|Q12888|TP53B_HUMAN	77260000	57482000	66383000	72729000	60221000	62331000	18947000	13993000	18937000	18832000	0	0	5519400	0	5020000	4182100	0	4943200
EGPDLDRPGS(1)DRQER	sp|Q7Z4V5|HDGR2_HUMAN	112870000	0	106930000	79873000	7805500	0	23092000	22528000	23241000	22017000	30400000	31857000	5645200	0	0	7423800	5775200	7194800
AGLRVS(1)APEVSVGHK	sp|Q09666|AHNK_HUMAN	64939000	73494000	88932000	84964000	69096000	53501000	5645100	6198200	6961400	6926100	7985800	8033100	1386900	852620	1158200	2014500	2281300	1947800
GKDS(0.997)Y(0.001)ET(0.001)SQLDDQSAETHSHK	sp|P10451|OSTP_HUMAN	69222000	41173000	28457000	77287000	58729000	60344000	29611000	56304000	0	3956800	0	43339000	7270000	0	1024500	0	9599700	0
KEVS(1)PEVVR	sp|Q5T200|ZC3HD_HUMAN	66598000	65681000	60102000	77195000	72777000	60854000	11230000	11248000	10402000	9660800	9952300	12182000	3225800	2979400	2709800	2317200	4190500	2932400
ELS(0.963)NS(0.037)PLRENS(0.438)FGS(0.562)PLEFR	sp|Q9UQ35|SRRM2_HUMAN	15381000	80330000	69476000	61316000	65701000	77794000	24719000	6565800	4902100	5491900	20554000	41092000	1857600	2255400	3567400	2601600	2186800	0
VS(1)VS(1)PGR	sp|Q8IYB3|SRRM1_HUMAN	61681000	20663000	83060000	106010000	90282000	76907000	10725000	3424600	13235000	6803900	6969000	4077400	0	0	0	0	0	1541600
S(0.018)VAS(0.981)NQS(0.002)EMEFSSLQDMPK	sp|Q8N163|CCAR2_HUMAN	91613000	71036000	0	86924000	78481000	68839000	17040000	0	0	17600000	13816000	20611000	3818900	4560700	4122400	730050	0	5207800
LLESSLS(0.084)S(0.833)S(0.084)EGEEPVEYK	sp|P08648|ITA5_HUMAN	0	89913000	88078000	95144000	102490000	99561000	0	0	0	0	0	0	0	0	0	0	8475000	0
AAAAAAAGDS(0.5)DS(0.5)WDADAFSVEDPVR	sp|O75822|EIF3J_HUMAN	57719000	0	63765000	44998000	49012000	26975000	51930000	29662000	34864000	34918000	40877000	22489000	8192800	0	17828000	0	0	0
AAAAAAAGDS(0.5)DS(0.5)WDADAFSVEDPVR	sp|O75822|EIF3J_HUMAN	57719000	0	63765000	44998000	49012000	26975000	51930000	29662000	34864000	34918000	40877000	22489000	8192800	0	17828000	0	0	0
LLQQQEEEEACLEEEEEEEDS(1)DEEDQR	sp|Q96F63|CCD97_HUMAN	49521000	42666000	44298000	36555000	39776000	40165000	39368000	20138000	35472000	26866000	25807000	25367000	7709700	10688000	14598000	9795100	0	14201000
QGPVSQSATQQPVTADKQQGHEPVS(1)PR	sp|Q9BTA9|WAC_HUMAN	74059000	67610000	54056000	53497000	63599000	95317000	11897000	6141100	9371300	7124300	12322000	12408000	2326300	1685700	4476500	2470200	2615300	1780100
HQAS(1)DS(1)ENEELPKPR	sp|Q96ST2|IWS1_HUMAN	54231000	57224000	53577000	59775000	97745000	110140000	7686200	8320100	10203000	9617400	0	11006000	598160	0	760710	0	901790	664410
RGS(0.991)GDT(0.003)S(0.003)S(0.003)LIDPDTSLSELR	sp|Q9Y608|LRRF2_HUMAN	69716000	51934000	49088000	55085000	78462000	58926000	16543000	18890000	17234000	18940000	16540000	22172000	5019600	0	0	0	0	3591100
YEMYVS(1)ILKEGGK	sp|Q9NYI0|PSD3_HUMAN	139600000	159750000	0	0	0	158270000	0	779400	0	0	5950500	0	0	5022100	6408100	0	6102300	0
SPVGSGAPQAAAPAPAAHVAGNPGGDAAPAAT(0.036)GT(0.036)AAAAS(0.036)LAT(0.043)AAGS(0.849)EDAEKK	sp|P16989|YBOX3_HUMAN	83145000	65907000	79951000	63586000	90562000	59837000	0	3925500	0	18010000	4159500	0	0	0	8994000	1813400	0	1791500
S(1)DKPDMAEIEKFDK	sp|P62328|TYB4_HUMAN	73916000	67199000	53654000	54579000	57328000	72308000	16874000	9520100	14631000	11249000	16676000	14157000	2375800	3213200	3790600	3399600	1930700	4649100
RS(0.598)S(0.402)DPALIGLSTSVSDSNFSSEEPSR	sp|Q8TEW0|PARD3_HUMAN	102550000	69156000	0	103890000	75102000	97152000	0	12514000	0	12258000	0	0	3026000	0	0	2344600	2297800	827140
IPEISIQDMTAQVT(0.017)S(0.947)PS(0.036)GK	sp|P21333|FLNA_HUMAN	61330000	61208000	53994000	53110000	52430000	54043000	17143000	20604000	17609000	22594000	22850000	22857000	0	5538300	0	7890000	7061000	0
EGT(0.684)GQQERES(0.658)PRPLQLPGAEGPAIS(0.658)DGEEGGGEPGAGGGAAGAAGAGR	sp|Q6PKG0|LARP1_HUMAN	70940000	48874000	48826000	63873000	60985000	41019000	22517000	15312000	25309000	14189000	27176000	21400000	3954200	5707700	4610800	0	0	5488400
AALHT(0.001)T(0.004)PDS(0.995)PAAQLER	sp|A6NFI3|ZN316_HUMAN	67772000	51378000	71215000	63258000	54681000	55141000	18870000	12989000	15506000	19714000	17685000	0	6035700	4657700	5777700	4899700	4585400	5927500
GT(0.716)EPS(0.724)PGGT(0.732)PQPS(0.418)RPVS(0.41)PAGPPEGVPEEAQPPR	sp|Q8WUZ0|BCL7C_HUMAN	55499000	52364000	47912000	50206000	44781000	48500000	30921000	22138000	29023000	23780000	29021000	18432000	3596500	1704700	8721500	0	3424100	9099800
AAPEAS(0.667)S(0.667)PPAS(0.667)PLQHLLPGK	sp|Q96TA1|NIBA2_HUMAN	59081000	64900000	46813000	67471000	68007000	52343000	15611000	20494000	13378000	16067000	14720000	24562000	1036200	1094800	3158200	3566300	0	5069200
IYQY(1)IQSR	sp|Q9Y463|DYR1B_HUMAN;sp|Q13627|DYR1A_HUMAN	82557000	76826000	0	92668000	87541000	76388000	7621200	6571900	7368500	5526100	6067800	10608000	2943000	4217100	2419000	2299400	3082000	2608500
KLS(1)PTEPK	sp|O14828|SCAM3_HUMAN	70275000	62606000	90272000	83579000	89670000	57901000	0	0	15637000	0	0	0	0	3189800	3667700	0	0	0
MDS(0.973)NIQGIENPGFEAS(0.027)PPAQGIPEAK	sp|Q9H7M9|VISTA_HUMAN	62179000	57414000	57815000	60926000	59977000	52765000	17843000	16207000	0	26995000	19405000	17484000	6423500	4694900	5224000	0	4139900	7230100
S(0.032)GGLQT(0.968)PECLS(1)R	sp|P85037|FOXK1_HUMAN	46618000	82813000	52537000	34929000	65814000	86270000	22842000	19077000	17017000	13512000	12071000	14483000	1693900	2240600	1461800	1351700	0	1740800
TLQTDSIDSFET(0.007)QRT(0.993)PR	sp|P06400|RB_HUMAN	74488000	56085000	78241000	65828000	68414000	72117000	0	0	13148000	0	17043000	20322000	0	0	5264700	5267700	0	0
IQQFDDGGS(1)DEEDIWEEK	sp|Q5H9R7|PP6R3_HUMAN	77487000	73373000	55318000	58544000	74011000	66850000	11500000	10097000	9404900	8569500	8499000	11897000	1742800	2026500	2462800	909930	0	2878000
S(0.01)PS(0.99)DSSTASTPVAEQIER	sp|Q16643|DREB_HUMAN	61874000	69303000	0	68823000	65022000	65505000	24706000	18576000	18775000	20803000	18313000	24851000	6498900	0	6536100	0	5982600	0
HLGGSGSVVPGS(1)PCLDR	sp|Q9HBL0|TENS1_HUMAN	62933000	59276000	65597000	65015000	62880000	63634000	11079000	10310000	12971000	9169000	12748000	15486000	3291100	3583300	4578900	3894500	3316600	4624100
KDS(0.015)NELS(0.992)DS(0.992)AGEEDSADLKR	sp|Q9Y6X9|MORC2_HUMAN	44242000	71896000	44652000	105340000	96872000	82437000	9346100	0	7972900	7356100	0	3130200	0	422420	0	0	0	0
AS(0.014)S(0.986)RPFR	sp|Q8IU68|TMC8_HUMAN	0	227000000	0	0	246400000	0	0	0	0	0	0	0	0	0	0	0	0	0
RIS(1)DPQVFSK	sp|Q4L180|FIL1L_HUMAN	61546000	68296000	59882000	75433000	82556000	53637000	8572500	11305000	9111300	6723600	8083900	11873000	2493200	2221700	2330000	2331900	3550000	2928700
EMDESLANLSEDEYYS(0.999)EEER	sp|O60341|KDM1A_HUMAN	67840000	70058000	49921000	80759000	75815000	71189000	8316600	12453000	9160100	15673000	6408400	4904300	0	0	0	0	0	0
DIS(0.686)EGGES(0.656)PVVQS(0.656)DEEEVQVDT(0.002)ALATSHTDR	sp|Q96EV8|DTBP1_HUMAN	0	0	67526000	73756000	65324000	61914000	33651000	32988000	38374000	45335000	31524000	0	0	6677900	9420600	5497900	0	0
S(0.705)S(0.723)S(0.572)PVTELASR	sp|Q9UQ35|SRRM2_HUMAN	73132000	65325000	38662000	81939000	87693000	67574000	19161000	7835200	14451000	13382000	0	2639000	0	0	0	0	0	0
KTSAVS(0.005)S(0.995)PLLDQQR	sp|Q5T200|ZC3HD_HUMAN	71340000	58168000	66153000	69968000	64116000	60755000	0	12864000	14921000	1781200	13762000	17584000	4665900	5482100	0	4113900	0	5796100
EAYSGCSGPVDSECPPPPS(0.209)S(0.791)PVHK	sp|Q8N556|AFAP1_HUMAN	0	70716000	76153000	79815000	61848000	63839000	26250000	0	28466000	28315000	1751800	32725000	0	0	0	1508800	0	0
VKEVHDELEDLPS(0.998)PPPPLS(0.995)PPPT(0.002)T(0.002)S(0.002)PHK	sp|Q9NQX3|GEPH_HUMAN	57067000	67112000	35350000	45644000	72128000	59780000	13384000	11286000	19400000	18801000	21311000	16422000	4394700	4600700	8100100	4456600	4777500	6966500
AVAGVMITAS(1)HNR	sp|Q6PCE3|PGM2L_HUMAN	71463000	60341000	61215000	91264000	82522000	57548000	5433700	5564400	5527300	4890700	5246500	9179400	1728600	2070400	1864900	1063000	1733100	2100200
S(0.978)PGS(0.017)GS(0.001)QS(0.002)S(0.002)GWHEVEPGMPSPTTLK	sp|Q12857|NFIA_HUMAN	12229000	77169000	72359000	64549000	88485000	84655000	18574000	8925300	15499000	20336000	0	0	621480	3391300	0	0	2206500	1475800
QEIES(0.993)ET(0.002)T(0.002)S(0.002)EEQIQEEK	sp|P13611|CSPG2_HUMAN	0	21602000	12848000	19909000	20112000	181090000	63956000	0	59074000	0	0	0	0	21587000	22371000	47819000	0	0
RES(0.999)PS(0.001)EERLEPK	sp|Q6PJG2|EMSA1_HUMAN	60946000	35326000	76342000	85815000	28235000	32561000	18206000	21424000	13619000	14291000	25768000	23319000	6247900	3983800	5895800	5971600	5571200	6843700
IEDVGS(1)DEEDDS(1)GKDKK	sp|P08238|HS90B_HUMAN;sp|Q58FF8|H90B2_HUMAN	49022000	68432000	52963000	54320000	72863000	87863000	14583000	12117000	17628000	15309000	9251200	9798800	669960	0	2197700	0	434340	2833300
HSEEAEFTPPLKCS(1)PK	sp|Q3B726|RPA43_HUMAN	53220000	88509000	55924000	82600000	65971000	54349000	8778900	7591200	6799100	7636200	10518000	14979000	2070400	1776500	2049800	2201300	2628100	2656000
AQFSVAGVHT(0.791)VPGS(0.209)PQAR	sp|Q9HBL0|TENS1_HUMAN	0	195070000	0	179360000	0	0	0	21015000	31338000	25238000	0	0	6919000	0	7681700	1145000	0	2374400
AS(1)PSLERPEK	sp|Q13601|KRR1_HUMAN	63384000	60464000	49323000	62418000	64205000	60205000	12691000	15370000	11947000	10661000	12516000	20499000	4292600	4389500	3839300	3788700	5549000	3816900
LQDS(0.822)S(0.178)DPDTGSEEEGS(0.386)S(0.35)RLS(0.263)PPHS(0.002)PR	sp|Q92974|ARHG2_HUMAN	0	93095000	66046000	98838000	122130000	0	0	0	0	12584000	22023000	38535000	3582000	4686300	6663000	0	0	0
LPLVPES(1)PRR	sp|Q86WB0|NIPA_HUMAN	59292000	61801000	66362000	75049000	68042000	63109000	8788900	8785800	10528000	8901400	9348800	11342000	2440200	1940800	2850000	2480700	3649900	3189400
AADRLPNLS(0.134)S(0.847)PS(0.019)AEGPPGPPSGPAPR	sp|O60784|TOM1_HUMAN	102660000	80873000	90882000	0	96145000	90331000	0	1627200	0	0	0	0	0	5055600	0	0	0	0
NVLTEES(1)VVR	sp|P21730|C5AR1_HUMAN	58372000	58311000	62933000	63353000	63665000	64638000	13853000	10568000	11174000	10416000	11437000	14265000	3296500	4807900	4225700	4194800	3629000	3573100
GLS(1)GEEEDDEPDCCNDER	sp|Q6P158|DHX57_HUMAN	46653000	58776000	46718000	60690000	57608000	49632000	15558000	20717000	17923000	21430000	17133000	23634000	4686600	3873200	5249200	5865000	5489900	4119000
NS(0.202)T(0.722)PS(0.516)EPGS(0.516)GRGPPQEEEEEEDEEEEAT(0.043)KEDAEAPGIR	sp|P51858|HDGF_HUMAN	64442000	61133000	51896000	157150000	21142000	19050000	0	0	0	0	65196000	22007000	0	0	0	3532700	0	0
VSEEQTQPPS(1)PAGAGMSTAMGR	sp|Q16666|IF16_HUMAN	61162000	48244000	54837000	75688000	73694000	53818000	10773000	12606000	5290700	12448000	13940000	16472000	5178000	3295300	3530500	3344700	4473500	5191100
S(0.083)RS(0.917)PLELEPEAK	sp|Q92466|DDB2_HUMAN	51152000	72383000	65239000	60917000	63682000	61074000	10156000	12265000	10776000	8973400	10421000	14096000	3544400	3610100	3657700	3352900	4191600	3581000
KGS(1)ITEYTAAEEK	sp|Q12982|BNIP2_HUMAN	67056000	59694000	53922000	64962000	65710000	59460000	12532000	11725000	12153000	11235000	9265000	14478000	3849800	3952700	3549000	2820100	3485200	2938700
EKS(1)PVREPVDNLSPEER	sp|Q86U06|RBM23_HUMAN	72205000	46745000	62425000	70184000	56062000	54000000	10221000	13485000	11947000	12206000	11099000	17120000	3639000	3192900	4365900	3919400	4724500	3526400
T(0.024)GQAGS(0.658)LS(0.658)GS(0.658)PKPFS(0.003)PQLSAPITTK	sp|Q9ULU4|PKCB1_HUMAN	173900000	0	45499000	56402000	51521000	42022000	17658000	0	15499000	14780000	13014000	17949000	3878100	2812800	4607500	0	0	989380
MEDLDQS(0.997)PLVS(0.002)SSDSPPRPQPAFK	sp|Q9NQC3|RTN4_HUMAN	57796000	55652000	56831000	54027000	48477000	54779000	19584000	17353000	21739000	24421000	19979000	20946000	0	0	967280	0	0	7770900
SSGHSSSELS(1)PDAVEK	sp|Q9UQ35|SRRM2_HUMAN	51576000	54944000	51265000	64439000	61544000	64903000	19077000	14094000	14828000	14976000	9637000	15902000	3229200	3757600	5179500	3866200	3694800	2931500
KIVEPEVVGES(1)DS(1)EVEGDAWR	sp|P55081|MFAP1_HUMAN	66334000	67003000	53388000	69088000	69987000	72352000	12102000	10116000	10294000	9729800	7273600	0	1891300	2233400	2140200	0	2216300	3613800
S(1)DSGEQNYGER	sp|P62995|TRA2B_HUMAN	63155000	60678000	58123000	56316000	72430000	58263000	11038000	13583000	11318000	11971000	9761800	14245000	3524500	3105300	2502200	2506000	4339800	2645500
IYHLPDAES(1)DEDEDFKEQTR	sp|Q15019|SEPT2_HUMAN	50404000	52874000	70308000	51413000	52204000	58159000	14652000	11876000	16543000	19902000	15046000	12362000	4905100	6165500	7120000	4760400	2951600	7083300
ATIS(1)DEEIER	sp|Q9UQN3|CHM2B_HUMAN	54936000	61817000	66418000	75657000	63368000	53061000	9740600	11154000	8975000	13158000	8932900	12405000	3115900	2762900	2224300	2801700	3963600	3742500
S(0.999)VEDVRPHHT(0.001)DANNQSACFEAPDQK	sp|Q9Y520|PRC2C_HUMAN	0	112960000	94008000	0	114900000	66507000	1719700	0	0	19098000	19747000	23870000	0	1314900	1572100	725210	0	1568400
VEAEAGGS(0.002)GART(0.985)PPLS(0.013)R	sp|Q9Y3Q8|T22D4_HUMAN	75914000	0	60978000	71554000	84234000	75838000	0	13308000	14288000	14544000	14976000	15264000	3804400	3990200	0	4671600	820970	3742800
DIEIS(1)T(1)EEEKDTGDLK	sp|Q4G0J3|LARP7_HUMAN	74830000	70000000	51426000	77962000	61621000	67167000	15621000	0	10848000	8716400	9970400	8619400	0	1065100	0	0	0	0
ALELPLAAS(0.012)S(0.037)IPRPRT(0.961)PS(0.952)PES(0.038)HR	sp|Q66K74|MAP1S_HUMAN	0	102170000	0	94164000	105680000	114340000	14712000	2875400	0	4721000	14142000	0	0	0	0	0	1203500	3779400
GRS(0.83)T(0.83)DEY(0.655)S(0.685)EADEEEEEEEGKPSR	sp|Q96T23|RSF1_HUMAN	62175000	69276000	57168000	86967000	81077000	32187000	15007000	8059900	15000000	13178000	5686800	9946100	592500	0	1372300	0	0	0
EEALDDAEEPES(0.986)PPPPPRS(0.986)PS(0.986)PEPT(0.037)VVDT(0.002)PS(0.001)HASQSAR	sp|Q9P2R6|RERE_HUMAN	46195000	55679000	47632000	41483000	48996000	62036000	34021000	15303000	31614000	30492000	19873000	13582000	4799200	0	0	5676100	0	0
EEALDDAEEPES(0.986)PPPPPRS(0.986)PS(0.986)PEPT(0.037)VVDT(0.002)PS(0.001)HASQSAR	sp|Q9P2R6|RERE_HUMAN	46195000	55679000	47632000	41483000	48996000	62036000	34021000	15303000	31614000	30492000	19873000	13582000	4799200	0	0	5676100	0	0
EEALDDAEEPES(0.986)PPPPPRS(0.986)PS(0.986)PEPT(0.037)VVDT(0.002)PS(0.001)HASQSAR	sp|Q9P2R6|RERE_HUMAN	46195000	55679000	47632000	41483000	48996000	62036000	34021000	15303000	31614000	30492000	19873000	13582000	4799200	0	0	5676100	0	0
ELSNS(1)PLR	sp|Q9UQ35|SRRM2_HUMAN	63111000	53918000	64687000	72687000	61698000	58270000	10482000	10516000	10727000	10418000	10859000	15879000	2041200	2510700	2786000	2058100	2435700	2006500
AS(1)PEPPGPESSSR	sp|Q9C0C2|TB182_HUMAN	47514000	54848000	55860000	51183000	63559000	71967000	14482000	16139000	13744000	12939000	10179000	18320000	4629400	4160100	4515700	4100500	4181300	4744000
MEVAEPS(0.014)S(0.972)PT(0.014)EEEEEEEEHSAEPRPR	sp|Q9NWV8|BABA1_HUMAN	87714000	80187000	69712000	13422000	43195000	63256000	21523000	3745400	22083000	22250000	21297000	0	0	3875600	0	0	4656700	0
VSLEPHQGPGT(1)PESK	sp|Q14980|NUMA1_HUMAN	59672000	55772000	46506000	56823000	71117000	60619000	16401000	10299000	18876000	12827000	13781000	11990000	3623400	3850200	3803300	3742900	3517300	3588700
S(0.09)LEET(0.44)LHT(0.48)VDLS(0.497)S(0.497)DDDLPHDEEALEDS(0.997)AEEKVEESR	sp|O95810|CAVN2_HUMAN	51310000	97557000	62138000	62289000	91403000	87959000	3305800	0	0	0	0	0	0	0	0	0	0	0
TMFAQVES(1)DDEEAKNEPEWK	sp|Q9NW82|WDR70_HUMAN	67214000	65801000	64373000	64009000	59876000	84844000	10636000	4494100	9753900	5357600	6355300	6098800	936280	1564900	2418200	1658700	0	0
EELMS(0.879)S(0.121)DLEETAGSTSIPK	sp|O00567|NOP56_HUMAN	81226000	73653000	82546000	68734000	55375000	16201000	20648000	16061000	21982000	18780000	0	0	0	0	0	0	0	0
KVYEDSGIPLPAES(1)PK	sp|Q8IXM2|BAP18_HUMAN	45442000	56674000	62769000	66354000	68015000	53246000	12074000	12308000	12291000	11141000	9478100	17569000	4878600	5406200	4664900	4118600	5090300	3638800
TAFYNEDDS(1)EEEQR	sp|Q8WWQ0|PHIP_HUMAN	60602000	62633000	61569000	64544000	70003000	61863000	11346000	8747800	9860300	9421800	7670200	13020000	2211700	2635500	2174500	1935400	2295800	2478500
AAGGIILT(0.013)AS(0.987)HCPGGPGGEFGVK	sp|Q15124|PGM5_HUMAN	67606000	61262000	65784000	62079000	63238000	67326000	6729600	5758900	8239200	6532400	11109000	10064000	2418400	2287700	5520800	2781100	2106700	4041000
LRS(0.996)S(0.004)VPGVR	sp|P08670|VIME_HUMAN	0	116530000	0	111580000	105500000	121130000	0	0	0	0	0	0	0	0	0	0	0	0
T(0.02)T(0.02)S(0.789)RS(0.17)PVLSR	sp|O95819|M4K4_HUMAN	77030000	75724000	58541000	110230000	79823000	42739000	10284000	0	0	0	0	0	0	0	0	0	0	0
GLLS(0.006)DS(0.99)MT(0.004)DVPVDTGVAAR	sp|O43399|TPD54_HUMAN	70463000	68875000	62962000	68250000	76468000	69771000	0	17360000	0	20174000	0	0	0	0	0	0	0	0
AFGPGLQGGS(0.003)AGS(0.997)PAR	sp|P21333|FLNA_HUMAN	66757000	60687000	66671000	62006000	64477000	56396000	10333000	7590900	11439000	7632800	8836700	12512000	2940600	3567600	2761300	2891400	3261600	3333900
GKLS(1)AEENPDDSEVPSSSGINSTK	sp|Q9Y5Q9|TF3C3_HUMAN	48024000	56906000	58832000	66046000	57739000	47754000	13382000	12804000	12661000	18709000	16039000	22814000	0	811950	4726800	4932100	5512000	5716100
VQEHEDS(1)GDS(1)EVENEAK	sp|Q9Y5J1|UTP18_HUMAN	53195000	60906000	44326000	75523000	72429000	83741000	14073000	5367100	10850000	13810000	5221700	10874000	0	731890	672040	0	0	1452200
S(0.021)PS(0.979)GGAAGPLLTPSQSLDGSR	sp|Q96CX2|KCD12_HUMAN	45423000	61273000	77776000	69581000	35205000	71256000	13502000	1980100	29822000	2871800	3120000	21282000	2849200	3861800	3823500	2637300	2468600	4373800
IYQFPDCDS(1)DEDEDFKLQDQALK	sp|O43236|SEPT4_HUMAN	71876000	68038000	50008000	61996000	63022000	57693000	11396000	11192000	13015000	11838000	9852500	11784000	2309200	764440	4698500	0	2805600	0
GGAPDPSPGATATPGAPAQPS(0.219)S(0.78)PDAR	sp|O95365|ZBT7A_HUMAN	72818000	81308000	70783000	72945000	84325000	69716000	0	0	0	0	0	0	0	0	0	0	0	0
VEQEEPIS(0.997)PGS(0.002)T(0.001)LPEVK	sp|Q92608|DOCK2_HUMAN	52505000	53264000	42316000	49070000	53941000	50045000	19331000	15957000	22779000	16303000	21030000	19686000	5455600	0	8114800	7270400	6250100	7869800
KADT(0.003)T(0.003)T(0.003)PT(0.008)PT(0.024)AILAPGS(0.93)PAS(0.93)PPGS(0.099)LEPK	sp|P25440|BRD2_HUMAN	42974000	55462000	59380000	56262000	60702000	51655000	13621000	18492000	24784000	16958000	11715000	22553000	3299200	1675700	3833400	2226400	3757000	0
S(0.002)KS(0.998)EEAHAEDSVMDHHFR	sp|Q8NC51|PAIRB_HUMAN	85173000	81351000	68550000	59491000	58672000	52196000	10520000	3926400	4550100	4994700	6640400	3824000	1287100	665570	2751000	1158500	1324600	1535800
GGT(0.022)PAGS(0.906)ARGS(0.536)PT(0.536)RPNPPVR	sp|Q14195|DPYL3_HUMAN	51262000	48800000	38836000	60942000	79167000	70315000	25299000	15791000	18424000	15110000	0	17418000	0	0	6387300	0	0	0
GDHAS(1)LENEKPGTGDVCSAPAGR	sp|Q14699|RFTN1_HUMAN	71572000	55876000	56964000	44617000	58319000	65163000	16135000	11153000	12204000	10794000	12457000	15167000	3506500	3062700	4371600	3140900	3168400	0
SPS(1)PPDGSPAATPEIR	sp|O00499|BIN1_HUMAN	42868000	53110000	52915000	36433000	66505000	63847000	19446000	16276000	18147000	20988000	14826000	20120000	4453600	0	7705400	0	4566500	5371300
KLPPPPPQAPPEEENES(0.995)EPEEPS(0.005)GVEGAAFQSR	sp|O60341|KDM1A_HUMAN	55003000	55111000	46032000	38642000	43374000	66107000	23089000	2208600	21918000	18866000	21660000	18760000	3943600	4927500	6542800	7113600	4728200	9238200
RNS(1)S(0.009)S(0.99)PVSPASVPGQR	sp|Q9H1B7|I2BPL_HUMAN	53594000	68949000	40505000	72999000	70364000	77022000	9652800	8608000	9426900	7852400	8111500	10278000	1385200	1562900	1452700	1657600	1203200	2596400
SSLGQS(0.991)AS(0.009)ETEEDTVSVSKK	sp|Q13435|SF3B2_HUMAN	70647000	78921000	64496000	74056000	78405000	28179000	1737100	2224900	14922000	1415000	2335200	20621000	2535800	3543900	0	0	1311400	1753900
Y(0.002)FAES(0.998)DEEEDDVDFAMFN	sp|Q02880|TOP2B_HUMAN	94002000	67628000	70926000	52530000	58820000	79533000	8519800	0	8846300	0	0	0	0	1640900	0	0	0	4373800
AGDSAVLVLPPS(1)PGPR	sp|Q96JY6|PDLI2_HUMAN	53835000	59148000	42945000	51386000	58853000	55861000	17219000	13162000	19508000	15242000	15279000	15766000	4197300	5487600	6446200	3711300	4262800	3931600
MEFDLGAALEPTSQKPGVGAGHGGDPKLS(1)PHK	sp|Q9GZP8|IMUP_HUMAN	40346000	62779000	68461000	75572000	74922000	66222000	0	4455000	10298000	5074700	9803800	14481000	2117100	0	4754900	0	861120	5989100
AELS(0.996)YRGPVS(0.003)GTEPEPVYSMEAADYR	sp|Q14247|SRC8_HUMAN	96445000	60736000	50611000	86359000	59009000	76340000	0	0	0	0	0	7824200	1924600	0	3330400	0	1346100	2106700
S(0.013)FGT(0.052)RPLS(0.729)S(0.191)GFS(0.015)PEEAQQQDEEFEK	sp|Q9C0C2|TB182_HUMAN	53258000	57895000	60399000	67836000	63136000	60304000	15189000	0	16854000	0	13879000	11951000	3362300	3925900	5504700	3834600	3606700	4887900
AYT(1)HQVVTR	sp|P50613|CDK7_HUMAN	103560000	24693000	87735000	100950000	43408000	22894000	7427600	6310200	8028800	7042800	8087600	9490800	2425500	3776900	2766100	2407200	2047200	2761300
GMYDGPVFDLT(0.001)T(0.023)T(0.976)PK	sp|Q14195|DPYL3_HUMAN	153920000	84441000	0	0	61229000	80244000	0	21225000	22519000	8926300	0	0	0	6128100	0	5346800	0	0
RRGS(0.901)S(0.611)GS(0.479)VDET(0.009)LFALPAASEPVIR	sp|Q9NQC3|RTN4_HUMAN	100400000	56009000	77132000	54804000	100380000	37536000	5963600	0	8079400	3172600	0	0	0	0	0	0	0	0
ADGDS(1)GS(1)ERGGGGGPCGFQPASR	sp|Q96QR8|PURB_HUMAN	67855000	85235000	50157000	59211000	64269000	71589000	7567600	5028100	8795500	10095000	0	9013000	0	736730	1804100	0	1432400	0
HQAS(1)DS(1)ENEELPKPR	sp|Q96ST2|IWS1_HUMAN	48299000	57224000	53577000	59775000	79577000	95586000	6418400	8320100	10203000	9617400	0	11006000	598160	0	760710	0	901790	664410
SDSVLPASHGHLPQAGS(1)LER	sp|Q8N4C8|MINK1_HUMAN	64437000	54249000	53035000	59935000	62806000	62218000	10798000	10213000	11163000	10382000	12259000	13666000	2185900	1756300	3259000	3151500	3625600	2811900
S(0.01)LEET(0.19)LHT(0.199)VDLS(0.844)S(0.844)DDDLPHDEEALEDS(0.912)AEEKVEES(0.001)R	sp|O95810|CAVN2_HUMAN	69842000	115240000	76865000	0	91403000	87959000	0	0	0	0	0	0	0	0	0	0	0	0
S(0.01)LEET(0.19)LHT(0.199)VDLS(0.844)S(0.844)DDDLPHDEEALEDS(0.912)AEEKVEES(0.001)R	sp|O95810|CAVN2_HUMAN	69842000	115240000	76865000	0	91403000	87959000	0	0	0	0	0	0	0	0	0	0	0	0
THS(0.999)T(0.001)SSSLGSGESPFSR	sp|Q9UGV2|NDRG3_HUMAN	56131000	62096000	63693000	94990000	72032000	44016000	0	7104100	5733900	7077100	7705200	11237000	0	2232100	1545100	1975900	1593600	2138400
LGS(1)PVDNLEDMDRDDLTDDSVFTR	sp|Q5VUA4|ZN318_HUMAN	54231000	57412000	53692000	59040000	61940000	57461000	11728000	19309000	13678000	10739000	18901000	10582000	1541100	1740700	3832300	0	1893900	3402900
LNHVAAGLVS(0.993)PS(0.007)LK	sp|Q05519|SRS11_HUMAN	62436000	56145000	62066000	64110000	58486000	59359000	11499000	8926500	9407100	9289800	9368800	11808000	2320800	2441100	3378500	2611000	3705700	3234200
S(0.045)PGKAEAES(0.91)DALPDDT(0.041)VIES(0.004)EALPSDIAAEAR	sp|Q9GZR7|DDX24_HUMAN	85564000	0	0	79754000	100630000	73663000	0	28236000	0	27911000	0	35328000	0	0	9432900	0	0	0
S(0.004)QT(0.008)T(0.032)T(0.034)ERDS(0.943)DT(0.98)DVEEEELPVENR	sp|Q14676|MDC1_HUMAN	36174000	76471000	111800000	0	58669000	143630000	0	7103800	0	0	0	4689800	0	0	0	0	0	0
AAEDDS(0.667)AS(0.667)PPGAAS(0.667)DAEPGDEERPGLQVDCVVCGDK	sp|P10588|NR2F6_HUMAN	44883000	46267000	33500000	89336000	50916000	46135000	20500000	16791000	24623000	19656000	14094000	22189000	3863300	3976400	0	0	1272100	0
NHSDSSTSESEVS(0.001)S(0.002)VS(0.998)PLK	sp|Q9NY27|PP4R2_HUMAN	58681000	45178000	58960000	41689000	47688000	46291000	14726000	18028000	17512000	15554000	14127000	25051000	4399300	6343600	5180300	6886400	6032800	5582800
ISYIPDEEVS(0.029)S(0.884)PS(0.087)PPQR	sp|Q9Y6M1|IF2B2_HUMAN	70373000	61244000	64216000	73392000	76675000	64255000	0	2080900	3880100	0	20850000	0	0	528600	0	0	0	0
SGGGLHSVAEGVRLS(1)PEPGR	sp|Q9NWK9|BCD1_HUMAN	72844000	54198000	72665000	75588000	59783000	50822000	7492100	6254500	8151100	5479300	8448400	7792300	2085100	0	2017200	708200	0	2663700
DRS(0.588)S(0.412)PPPGYIPDELHQVAR	sp|Q9Y2U5|M3K2_HUMAN	70347000	75290000	69523000	0	68112000	58316000	13984000	11959000	17315000	13478000	13903000	17361000	0	0	0	1571800	0	5047800
IEEVLS(0.011)PEGS(0.956)PS(0.198)KS(0.597)PS(0.238)K	sp|Q9UEY8|ADDG_HUMAN	98046000	67816000	19488000	140130000	32435000	29480000	6693100	6073400	5372200	4156500	6858700	6823400	2137000	1468900	2376000	2126700	1930200	2617000
LAIQGPEDS(0.995)PS(0.005)R	sp|Q15773|MLF2_HUMAN	39933000	55439000	58335000	57653000	55868000	58909000	13545000	13169000	15474000	11485000	13670000	16957000	4449600	3471300	4029300	3904800	4322300	5053200
S(0.058)YS(0.94)PY(0.001)DY(0.001)QPCLAGPNQDFHSK	sp|Q9HBL0|TENS1_HUMAN	73821000	65801000	66654000	72888000	70532000	62125000	0	0	6561100	4959700	0	5033100	1314700	2226300	2768300	0	0	0
S(0.003)RPT(0.082)S(0.944)EGS(0.953)DIES(0.014)T(0.005)EPQK	sp|Q4G0J3|LARP7_HUMAN	62881000	51232000	63532000	69753000	68618000	57584000	17414000	9665900	14053000	16746000	0	0	691570	0	2331500	0	0	0
IHRAS(1)DPGLPAEEPKEK	sp|P27708|PYR1_HUMAN	61088000	47801000	56913000	65489000	82920000	59126000	9675100	6853400	8212800	6611600	8048000	8054700	2206600	2662900	3536500	1922100	1115100	2199400
TASLTSAAS(1)VDGNR	sp|Q9UN36|NDRG2_HUMAN	53216000	20757000	48275000	61346000	27887000	112410000	13456000	14521000	11335000	16032000	12668000	18829000	3630800	4386800	4016300	3017700	4307800	4174800
LIPGPLS(1)PVAR	sp|P48634|PRC2A_HUMAN	61712000	72070000	60644000	59278000	52656000	47281000	10100000	9272600	13679000	7918200	9777000	10479000	2246400	3634900	3832400	2245900	2871100	4467600
GLGPPS(1)PPAPPR	sp|Q13425|SNTB2_HUMAN	55089000	49150000	62667000	57376000	63675000	65827000	13463000	8783700	10568000	10866000	0	16040000	4149600	5552300	3409900	3354700	3566500	0
VVQAPKEEEEDEQEAS(1)EEKAS(1)EEEK	sp|Q9UK55|ZPI_HUMAN	63782000	39370000	66389000	54190000	54316000	64202000	22238000	0	15593000	18172000	0	16472000	4937100	4148600	5050600	0	4586400	0
S(1)QEEPKDTFEHDPSESIDEFNK	sp|Q9NYF8|BCLF1_HUMAN	57041000	48784000	53909000	48494000	59113000	40202000	16043000	16059000	17244000	15618000	12143000	18739000	4148100	4713600	6141900	5641200	4149400	5207600
APS(1)VATVGSICDLNLK	sp|O75369|FLNB_HUMAN	63107000	58716000	51178000	52716000	60813000	52690000	12961000	11200000	11770000	12271000	12924000	13485000	2939500	2832300	3502400	2754700	3407300	4063200
VQS(0.12)GMGLILQGY(0.557)ES(0.531)GS(0.792)EEEGEIHEK	sp|Q13523|PRP4B_HUMAN	0	0	106810000	148680000	0	152800000	12172000	0	12620000	0	0	0	0	0	0	0	0	0
FQS(1)LGVAFYR	sp|P51149|RAB7A_HUMAN	72405000	68314000	65358000	67706000	80049000	74964000	0	0	0	0	1721000	1547000	0	0	0	0	0	0
NS(0.006)S(0.341)S(0.655)PVS(0.998)PAS(0.001)VPGQR	sp|Q9H1B7|I2BPL_HUMAN	53292000	28132000	50150000	73003000	79501000	71049000	12759000	10277000	10776000	11255000	6228800	12300000	2751100	2629600	2419900	1577000	1578900	2164200
SFNYS(1)PNSSTSEVSSTSASK	sp|Q5VT52|RPRD2_HUMAN	0	89554000	0	101910000	97739000	96586000	0	0	0	17804000	0	22564000	0	0	0	0	5468900	0
ADVQLFMDDDS(0.679)Y(0.665)S(0.679)HHS(0.679)GLEY(0.297)ADPEK	sp|P51636|CAV2_HUMAN	84977000	75162000	0	92590000	91618000	87216000	0	0	0	0	0	0	0	0	0	0	0	0
ADVQLFMDDDS(0.679)Y(0.665)S(0.679)HHS(0.679)GLEY(0.297)ADPEK	sp|P51636|CAV2_HUMAN	84977000	75162000	0	92590000	91618000	87216000	0	0	0	0	0	0	0	0	0	0	0	0
EDKS(0.094)PS(0.13)EES(0.521)APT(0.083)T(0.083)S(0.083)PES(0.004)VSGSVPSSGSSGR	sp|P54725|RD23A_HUMAN	0	0	431060000	0	0	0	0	0	0	0	0	0	0	0	0	0	0	0
RY(0.001)PS(0.132)S(0.609)IS(0.243)S(0.582)S(0.432)PQKDLT(0.001)QAK	sp|Q14157|UBP2L_HUMAN	22434000	23173000	0	360140000	24726000	0	0	0	0	0	0	0	0	0	0	0	0	0
SIIKMVGFDMS(1)K	sp|P22307|NLTP_HUMAN	66626000	72603000	65336000	69705000	0	83249000	12056000	11226000	14084000	11104000	11497000	0	3197200	4617500	0	0	4468600	0
VLS(1)PTAAKPSPFEGK	sp|Q96QC0|PP1RA_HUMAN	67022000	56384000	59457000	65058000	57411000	56942000	8104100	8344300	8221000	7701000	7641900	11675000	2657200	2470100	2424900	2017300	2968900	3205200
ES(0.014)GVVAVS(0.976)PEKS(0.005)ES(0.005)PQKEDGLSSQLK	sp|Q96T58|MINT_HUMAN	60921000	27454000	57212000	63055000	61830000	58714000	15808000	11066000	11171000	14331000	12436000	12161000	3756900	3595500	5804200	2368600	4413600	3104800
T(0.001)AS(0.999)PLPLRPDAPVEK	sp|Q9HCK8|CHD8_HUMAN	44160000	58639000	77241000	64319000	37388000	42546000	8302100	14080000	17275000	15590000	21238000	10689000	0	3879900	3457400	2958500	2740800	4675500
S(1)PGMLEPLGSSR	sp|Q9UQ35|SRRM2_HUMAN	65949000	57519000	58574000	61700000	58127000	63214000	9059200	6923200	9588800	7653600	9469300	9396000	2147600	0	2659000	2316900	1622600	2795100
ANDES(0.649)NEHS(0.721)DVIDS(0.614)QELS(0.068)KVS(0.949)R	sp|P10451|OSTP_HUMAN	37634000	52989000	59413000	83551000	51877000	54281000	17628000	10857000	18308000	18634000	4511500	16623000	0	0	1324900	0	1031700	0
EDALDDSVSSSSVHAS(0.002)PLAS(0.654)S(0.344)PVRK	sp|Q7Z3J3|RGPD4_HUMAN;sp|A6NKT7|RGPD3_HUMAN;sp|Q99666|RGPD5_HUMAN;sp|O14715|RGPD8_HUMAN;sp|P49792|RBP2_HUMAN	16190000	81443000	131260000	14047000	110250000	0	0	6420700	30414000	33545000	0	0	2070000	0	0	2623700	0	0
SGPKPFSAPKPQT(0.533)S(0.47)PS(0.997)PK	sp|Q01518|CAP1_HUMAN	75314000	50067000	66171000	70012000	67622000	83125000	8118800	0	0	6733500	0	0	0	412770	504830	0	0	0
QGS(0.123)IT(0.823)S(0.055)PQANEQS(0.599)VT(0.4)PQRR	sp|Q9UQ35|SRRM2_HUMAN	45149000	39547000	39248000	0	0	59849000	15607000	32385000	57332000	30632000	41513000	2524600	10255000	1530300	12011000	18832000	11281000	10254000
MDRT(1)PPPPTLS(0.997)PAAIT(0.003)VGR	sp|Q8NDX5|PHC3_HUMAN	53917000	47851000	47856000	51381000	48038000	50716000	21020000	15804000	23705000	12233000	15219000	17921000	0	4618100	4677900	3851000	3932700	4966300
S(1)IQDLTVTGTEPGQVSSR	sp|O43318|M3K7_HUMAN	41991000	48234000	69512000	48225000	55190000	42008000	15295000	12353000	16714000	18269000	13724000	17065000	4557400	5378100	4985600	4107400	4125300	5952400
VALS(1)DDETKETENMR	sp|Q15054|DPOD3_HUMAN	54151000	55541000	44340000	85869000	56676000	48188000	12276000	11842000	8810200	13179000	6790800	14167000	2804800	3131500	2445400	1753900	2939900	2735600
S(0.993)LT(0.007)PAVPVESKPDKPSGK	sp|P20810|ICAL_HUMAN	61046000	54734000	64605000	82568000	76877000	0	8809500	15381000	13150000	11442000	13139000	18147000	3230300	0	614120	0	837360	2855200
AHT(1)PTPGIYMGR	sp|Q13595|TRA2A_HUMAN	49569000	58957000	71440000	78940000	81471000	56727000	4581400	3048000	3290000	3666300	2884500	4219800	2372200	1758500	1145500	1551900	0	1789900
VPDEEENEES(1)DNEKETEK	sp|P11388|TOP2A_HUMAN	46949000	50440000	45986000	52931000	64917000	64156000	11651000	18811000	10856000	14372000	11198000	16333000	4236200	3903200	4001200	3068000	0	3551300
S(0.012)S(0.012)HY(0.001)GGS(0.975)LPNVNQIGSGLAEFQSPLHSPLDSSR	sp|Q53ET0|CRTC2_HUMAN	62633000	72603000	62062000	58432000	80410000	90013000	0	0	0	0	0	0	1128700	0	0	0	0	0
NLKVPS(1)GQNADVQK	sp|Q9GZZ1|NAA50_HUMAN	0	0	0	7515600	0	283480000	0	0	0	71954000	0	0	29679000	0	748920	0	32416000	1233400
SQS(1)DCGELGDFR	sp|Q6JBY9|CPZIP_HUMAN	63257000	57010000	57893000	63546000	60092000	56513000	8793300	8196400	10541000	6369700	7839100	12065000	2167900	3232000	2479200	2301800	1740500	2723100
AHS(0.359)S(0.381)PAS(0.341)LQLGAVS(0.594)PGT(0.477)LT(0.579)PT(0.191)GVVS(0.075)GPAAT(0.002)PT(0.001)AQHLR	sp|P46937|YAP1_HUMAN	98315000	0	67958000	53743000	111990000	74908000	0	5892400	0	0	0	0	5012200	2063100	4879900	1057500	0	0
S(0.5)S(0.5)PAELSSSSQHLLR	sp|Q9UQC2|GAB2_HUMAN	70589000	71872000	65883000	60984000	56402000	61116000	16192000	0	15717000	0	1386400	1116000	3022900	0	0	0	0	0
S(0.5)S(0.5)PAELSSSSQHLLR	sp|Q9UQC2|GAB2_HUMAN	70589000	71872000	65883000	60984000	56402000	61116000	16192000	0	15717000	0	1386400	1116000	3022900	0	0	0	0	0
S(0.008)QPPGEDS(0.993)DT(0.999)DVDDDSRPPGRPAEVHLER	sp|Q14676|MDC1_HUMAN	31280000	75705000	38107000	85478000	74517000	88520000	6244700	0	9637200	7490700	0	5942300	0	854060	0	0	0	0
MDS(1)FDEDLAR	sp|Q9Y2W1|TR150_HUMAN	77789000	57127000	47966000	66391000	60930000	51035000	8821600	7187900	10769000	8852300	8373000	10174000	1366500	1570500	2487300	0	0	2680900
NHLS(1)PQQGGATPQVPSPCCR	sp|Q9H4L4|SENP3_HUMAN	41562000	63917000	60879000	56619000	53130000	49402000	13190000	8060600	8392500	16333000	8616800	17221000	6409600	4806200	3302800	5170600	2422100	3257100
S(1)RES(1)LNVDVVK	sp|Q07866|KLC1_HUMAN	56071000	63510000	57910000	66021000	76015000	57819000	8943700	0	7131200	7462500	0	11379000	2131600	1933900	2121200	0	3630700	541440
TDS(0.999)T(0.001)SDGRPAWMR	sp|Q14204|DYHC1_HUMAN	86017000	75107000	66538000	95769000	0	86501000	4945900	0	3742400	2504300	0	0	0	1088900	0	0	0	0
LWQGHHATESEHSLSPADLGS(0.004)PAS(0.996)PK	sp|Q13506|NAB1_HUMAN	57084000	42330000	75638000	55985000	58298000	77103000	6205600	7917500	3928400	4215200	6223000	8849100	3283800	2204200	4524900	3567400	3021300	1666900
LS(0.005)S(0.945)T(0.05)DDGYIDLQFK	sp|Q96A57|TM230_HUMAN	92336000	0	84656000	76263000	73819000	70988000	0	0	9741700	0	0	14207000	0	0	0	0	0	0
HGS(1)GPNIILTGDSSPGFSK	sp|Q53ET0|CRTC2_HUMAN	58492000	48120000	58236000	62099000	44510000	57720000	12609000	7583000	11900000	12163000	12881000	12924000	3163400	3378400	5236800	3397900	2369700	5132200
YLS(1)FTPPEK	sp|Q13177|PAK2_HUMAN	59936000	57658000	68203000	61502000	70222000	56818000	7708500	3738200	7753800	4075700	5193500	7043600	1509000	3454200	1857900	1467000	1603600	2145100
S(0.532)GS(0.445)PS(0.023)DNSGAEEMEVSLAKPK	sp|P31749|AKT1_HUMAN	36964000	35345000	24154000	147800000	109520000	36927000	9316800	0	0	0	7683300	6136500	0	7904700	0	0	0	0
GIS(1)PIVFDR	sp|Q96MU7|YTDC1_HUMAN	59932000	55214000	62066000	64084000	59589000	60584000	7637200	6495100	6953400	6384100	7218000	9654100	2324000	2417500	3475800	1769000	2800800	1749000
TAT(0.005)CHS(0.025)S(0.122)S(0.723)S(0.125)PPIDAASAEPYGFR	sp|P46821|MAP1B_HUMAN	96623000	108740000	0	0	128140000	85247000	0	0	0	0	0	0	0	0	1402000	0	0	0
S(1)LT(1)RS(1)PPAIR	sp|Q9UQ35|SRRM2_HUMAN	60959000	58565000	44941000	73027000	69206000	71800000	6430800	6330900	5006900	6000100	6181700	7604800	289150	0	0	1273400	0	2059200
FICVTPTTCSNTIDLPMS(1)PR	sp|P40763|STAT3_HUMAN	55191000	56937000	54014000	52703000	39039000	54081000	13178000	11577000	11846000	12969000	17300000	15457000	5976800	3450100	3735400	4146800	2239100	5394600
VQIS(1)PDSGGLPER	sp|Q92945|FUBP2_HUMAN	50066000	49213000	56504000	54131000	52162000	52190000	11932000	10526000	16712000	10265000	12585000	17605000	3788800	4159300	4141200	4733500	3515300	5000000
TDVSNFDEEFTGEAPT(0.002)LS(0.998)PPR	sp|Q16512|PKN1_HUMAN	55992000	53778000	46411000	26612000	53910000	46028000	10433000	19096000	18460000	11240000	23666000	14082000	5865400	5812300	4796600	9727900	6245000	6850400
RNS(1)TTIMSR	sp|Q7Z309|F122B_HUMAN	85892000	15577000	103110000	109250000	26639000	21957000	10533000	3666000	10213000	6459500	7036900	6237700	1353900	2855100	1677400	2406600	1074200	2667400
GYYS(1)PYSVSGSGSTAGSR	sp|Q15149|PLEC_HUMAN	149760000	23350000	133920000	25079000	25091000	27576000	6918300	898330	6567800	1934500	6111600	9071100	2285800	0	0	0	0	0
DRT(1)PPHLLYSDR	sp|Q8NDT2|RB15B_HUMAN	58163000	57865000	53915000	70872000	74977000	54176000	5194300	6368900	5636900	6576500	5909300	8930000	2461300	1323900	1307200	534280	2431500	1882400
ADRDQS(1)PFSK	sp|Q13427|PPIG_HUMAN	54686000	68676000	63152000	107920000	81647000	24540000	4498600	0	5237300	0	4751000	0	0	1281700	0	1157500	0	808600
EAEEES(1)S(1)GGEEEDEDENIEVVYSK	sp|P55010|IF5_HUMAN	47691000	73061000	54337000	53924000	51706000	102580000	6111700	0	13482000	6837200	2889200	0	0	2662100	0	0	0	2618500
EAEEES(1)S(1)GGEEEDEDENIEVVYSK	sp|P55010|IF5_HUMAN	47691000	73061000	54337000	53924000	51706000	102580000	6111700	0	13482000	6837200	2889200	0	0	2662100	0	0	0	2618500
IHPMAYQLQLQAAS(0.012)NFKS(0.988)PVK	sp|P67870|CSK2B_HUMAN	70851000	62089000	61296000	67816000	77324000	78472000	0	0	0	0	0	0	0	0	0	0	0	0
AVVVS(1)PKEENKAAEPPPPK	sp|O75909|CCNK_HUMAN	64957000	52037000	67105000	61731000	60054000	21802000	10223000	7018800	9662200	11328000	15905000	15476000	2834500	3441700	3606800	3369600	2475000	4801300
SLPAPVAQRPDS(1)PGGGLQAPGQK	sp|Q5JVS0|HABP4_HUMAN	57255000	52503000	48717000	54726000	52353000	51845000	11196000	10502000	14679000	9385500	12449000	19703000	3731500	2477300	4508500	3517000	3520900	4449900
SES(1)PPPLSDPK	sp|Q15059|BRD3_HUMAN	50921000	44847000	48323000	59366000	57916000	50033000	12888000	14012000	13221000	11651000	11359000	18622000	3948400	4107400	4138500	3576600	4665500	3894100
KGGS(0.853)Y(0.049)S(0.09)QAAS(0.005)S(0.001)DS(0.001)AQGSDVSLTACK	sp|P10316|1A69_HUMAN;sp|P01892|1A02_HUMAN;sp|P01891|1A68_HUMAN;sp|Q09160|1A80_HUMAN;sp|P30447|1A23_HUMAN;sp|P05534|1A24_HUMAN	55107000	58547000	55764000	69344000	60344000	54925000	20130000	0	0	18813000	19237000	2844400	1122600	993430	0	0	0	0
DELTES(1)PKYIQK	sp|Q8NC51|PAIRB_HUMAN	51956000	51853000	66409000	72248000	59324000	54731000	9430800	7962200	6926400	6475700	8814900	10189000	1987300	425340	1689100	2211600	1783900	2608000
FVAFSGEGQS(1)LR	sp|Q92890|UFD1_HUMAN	58515000	63249000	61829000	62959000	57315000	63132000	6477500	4854200	7549200	5444600	7921800	6408100	2074000	1850200	1763100	1371000	1596600	2549000
AS(0.028)S(0.029)EKEMT(0.03)LIS(0.021)QRNNMLQT(0.941)MDY(0.952)EK	sp|Q6AHZ1|Z518A_HUMAN	0	0	0	0	0	0	0	0	0	412150000	0	0	2110200	1475100	0	0	0	0
AS(0.028)S(0.029)EKEMT(0.03)LIS(0.021)QRNNMLQT(0.941)MDY(0.952)EK	sp|Q6AHZ1|Z518A_HUMAN	0	0	0	0	0	0	0	0	0	412150000	0	0	2110200	1475100	0	0	0	0
VPS(1)EGAYDIILPR	sp|Q9NQ84|GPC5C_HUMAN	57895000	61383000	49960000	56134000	56850000	56346000	8657500	9016700	8404200	9663300	11607000	11365000	2552200	3525500	2334000	3548200	2488700	3490900
SPAVAT(0.095)S(0.763)T(0.127)AAPPPPS(0.007)S(0.007)PLPSK	sp|Q14157|UBP2L_HUMAN	0	0	0	0	250030000	0	0	0	68616000	0	73280000	0	0	0	0	0	0	23234000
T(0.121)S(0.126)ADAQEPAS(0.495)PVVS(0.528)PQQS(0.682)PPT(0.019)S(0.019)PHT(0.009)WR	sp|Q96D71|REPS1_HUMAN	0	42358000	77107000	80819000	106600000	16967000	6384300	8118500	6813900	7330200	9056100	19766000	3033000	4189600	8135900	8790100	2691100	6975000
LT(0.002)WHS(0.998)CPEDEAQ	sp|Q13185|CBX3_HUMAN	60631000	58509000	52105000	55514000	60920000	62230000	8098500	7485500	8343600	6780000	7592300	8857800	3163200	3371200	3732200	2311400	2767900	2662800
AAVVT(0.006)S(0.994)PPPTTAPHK	sp|P35611|ADDA_HUMAN	54756000	0	63120000	66374000	58262000	67273000	1123000	12431000	16355000	15925000	14978000	15742000	5693500	5336200	5822900	5540900	0	6200500
S(0.987)LPREES(0.013)AGAAPGEGPEGVDGR	sp|Q00722|PLCB2_HUMAN	72358000	64223000	0	80724000	62688000	58736000	16267000	0	0	15425000	17033000	0	5360300	3972000	5010900	6464400	0	6333500
DIKEES(1)DEEEEDDEESGR	sp|Q96EV2|RBM33_HUMAN	45486000	39694000	50007000	35845000	49040000	63174000	18459000	16747000	18130000	18662000	18950000	18847000	2798800	3320500	5052800	3247400	2860100	3732600
S(1)EKS(1)VEAAAELSAK	sp|P20962|PTMS_HUMAN	52444000	55652000	39480000	63946000	57148000	60244000	17927000	10271000	20331000	0	16522000	6052700	559140	901760	0	2323200	1722500	8346000
HSIS(1)MPAMR	sp|Q16890|TPD53_HUMAN	57695000	71572000	59398000	77269000	71166000	55081000	0	3620700	4892900	4904500	0	4601600	0	1175500	1196100	0	0	0
S(0.009)LS(0.138)KS(0.627)DS(0.226)DLLTCSPTEDATMGSR	sp|Q92625|ANS1A_HUMAN	0	98598000	110210000	0	113250000	90496000	0	0	0	0	0	0	0	0	0	0	0	0
QEPIES(1)DEEEAEPPREVEPGQR	sp|P56524|HDAC4_HUMAN	50058000	40450000	50502000	49262000	40836000	34587000	16099000	18101000	15552000	16318000	20001000	26195000	5233800	4146600	6058200	5584000	5247400	7525500
FS(1)PPRHELS(1)PPQKR	sp|Q9BXP5|SRRT_HUMAN	59121000	72480000	58401000	67262000	65300000	49679000	7884700	4455100	4583100	6416400	3309900	4772600	1476800	2695000	1364900	484360	1007600	992820
ISQDADLKT(0.88)PT(0.12)KPK	sp|Q9P0K7|RAI14_HUMAN	49644000	35890000	62064000	30206000	58512000	55320000	14868000	15889000	13684000	14613000	21720000	19054000	4120000	4939300	0	5855200	4538700	538030
EELLGPT(0.1)AQWS(0.9)VEDEEEAVHEQCQHER	sp|P33241|LSP1_HUMAN	38368000	46167000	53333000	76315000	40288000	27042000	21250000	15673000	19482000	12379000	13890000	20501000	3257900	3807400	7385600	4593900	2583100	4071000
KDS(0.015)NELS(0.992)DS(0.992)AGEEDSADLKR	sp|Q9Y6X9|MORC2_HUMAN	82151000	42230000	74944000	59451000	51858000	54683000	16126000	0	13372000	7356100	2253400	3130200	0	422420	0	0	2274800	0
TAES(0.002)QT(0.998)PTPSATSFFSGK	sp|P55265|DSRAD_HUMAN	62999000	49273000	48776000	60866000	59030000	56429000	17254000	0	17489000	12920000	0	19309000	0	0	0	0	5734800	0
QERLS(1)PEVAPPAHR	sp|Q8TAD8|SNIP1_HUMAN	62311000	47089000	55937000	74022000	66036000	43389000	7938900	6558600	7383500	5393100	11112000	9035100	2455900	2566300	2579300	1317600	2621700	2084900
LPS(1)PDVR	sp|Q9H425|CA198_HUMAN	82559000	84913000	44511000	54331000	67804000	74027000	0	0	0	0	0	0	0	0	1414100	0	0	0
HT(0.169)PS(0.769)PGLPAEGAPEAPRPS(0.525)S(0.525)PPPEVLEPHS(0.009)LDQPPAT(0.001)S(0.001)PR	sp|Q9C0C2|TB182_HUMAN	43988000	47608000	54227000	42297000	50043000	40555000	20460000	9433100	20854000	12704000	15205000	25334000	4911700	0	7593900	5792600	1764400	6159700
NS(0.052)T(0.149)PS(0.899)EPGS(0.899)GRGPPQEEEEEEDEEEEAT(0.001)KEDAEAPGIR	sp|P51858|HDGF_HUMAN	64442000	61133000	51896000	59918000	21142000	82392000	0	0	0	26926000	0	22007000	4490600	5432100	0	3964900	4721600	0
NS(0.052)T(0.149)PS(0.899)EPGS(0.899)GRGPPQEEEEEEDEEEEAT(0.001)KEDAEAPGIR	sp|P51858|HDGF_HUMAN	64442000	61133000	51896000	59918000	21142000	82392000	0	0	0	26926000	0	22007000	4490600	5432100	0	3964900	4721600	0
S(1)LT(1)RS(1)PPAIR	sp|Q9UQ35|SRRM2_HUMAN	60959000	58565000	44941000	73027000	69206000	71800000	6430800	0	0	6000100	6181700	7604800	289150	0	0	1273400	0	2059200
IPNYQLS(0.997)PT(0.003)KLPSINK	sp|O60934|NBN_HUMAN	59114000	59961000	57168000	53329000	55591000	72125000	5395100	4739300	8002100	5868200	7517900	8424700	1646600	1898400	2381100	2171300	0	2880600
T(0.006)VEDEDQDS(0.994)EEEKDNDSYIK	sp|Q9Y5T5|UBP16_HUMAN	54942000	48938000	47527000	54428000	48679000	36064000	15384000	17207000	16407000	11948000	12092000	23189000	3334300	615580	5409500	3368500	4489500	4108600
KAS(0.899)PEAAS(0.571)T(0.53)PRDPIDVDLPEEAER	sp|P29590|PML_HUMAN	85540000	0	66471000	0	0	63440000	23927000	19697000	26671000	30417000	27300000	24112000	6070100	6906100	7782900	6384000	5330100	7451100
AMADELS(1)EK	sp|Q03135|CAV1_HUMAN	51311000	50033000	57016000	54607000	55937000	67133000	11247000	9016300	9011800	10179000	7532000	8057100	2149600	3272400	2914400	2160000	2475900	2893900
VEEES(0.003)T(0.003)GDPFGFDS(0.955)DDES(0.038)LPVSSK	sp|Q7Z5K2|WAPL_HUMAN	67962000	59849000	62318000	0	61427000	69115000	25379000	25898000	0	0	24455000	0	0	0	5617800	0	4113800	679080
S(0.001)PGS(0.848)T(0.152)PT(0.026)T(0.972)PT(0.002)SSQAPQK	sp|P35658|NU214_HUMAN	40848000	42775000	41276000	49074000	46293000	55957000	17537000	20157000	12783000	20979000	14014000	20584000	5897900	4167500	5972400	4055700	0	4165400
RS(0.105)S(0.91)QPS(0.971)PT(0.013)AVPAS(0.001)DSPPTK	sp|Q3KQU3|MA7D1_HUMAN	60720000	41162000	46378000	58454000	57388000	51041000	14470000	8971800	9634400	11581000	5971700	20634000	3814300	4258000	3245400	2045200	4386700	2378000
T(0.001)ET(0.999)PPPLASLNVSK	sp|Q3MHD2|LSM12_HUMAN	39663000	43914000	35918000	39932000	40359000	41614000	23145000	14452000	19569000	17919000	13949000	15799000	7989900	13177000	11467000	7661100	8490700	11390000
LLEDS(1)EES(0.921)S(0.079)EETVSR	sp|O60231|DHX16_HUMAN	60452000	67033000	44598000	47680000	51967000	64690000	14179000	9296600	17991000	11330000	7238200	0	1911600	2287300	2043200	1498300	0	1953900
MLAES(1)DES(1)GDEESVSQTDKTELQNTLR	sp|P22059|OSBP1_HUMAN	40637000	34290000	38624000	60952000	38410000	53229000	16795000	8392000	21687000	18962000	7310800	26167000	7411800	11687000	13837000	0	4625600	2874500
TGEDEDEEDNDALLKENES(1)PDVR	sp|Q96FV9|THOC1_HUMAN	33108000	26262000	54172000	43558000	31317000	31338000	19646000	19428000	24841000	25099000	17249000	31955000	7841200	8113200	7811600	7005500	7485400	9455800
EY(0.001)S(0.999)PPYAPSHQQYPPSHATPLPK	sp|Q9UPT8|ZC3H4_HUMAN	65651000	61387000	62248000	62233000	68640000	72133000	4873100	0	0	0	0	0	2774100	0	1162100	0	2671300	1891100
VERLS(0.8)S(0.199)GPEQITLEASSTEGHPGAPSPQHTDQTEAFQK	sp|Q6P996|PDXD1_HUMAN	68925000	61664000	69268000	58724000	58424000	42105000	12500000	0	0	11317000	0	15332000	0	0	6219200	0	1047100	0
DALGDSLQVPVS(0.997)PS(0.001)STTSSR	sp|Q9Y2D5|AKAP2_HUMAN	45345000	43446000	45994000	37294000	58474000	47910000	17083000	12702000	19401000	11876000	18066000	15059000	4493100	4768300	5203800	5439400	4895700	7488700
SES(1)MPVQLNK	sp|Q92609|TBCD5_HUMAN	60301000	50470000	56311000	58859000	52540000	62086000	9690200	5827000	10330000	7934700	7411100	8499700	2163500	3152100	2502500	1763300	1814000	2238400
T(0.001)HS(0.999)FENVSCHLPDSR	sp|Q5VZ89|DEN4C_HUMAN	53840000	60174000	62077000	82534000	64836000	44018000	8167900	0	6609000	7460400	0	6940300	2048700	1196400	2479300	0	0	1413900
EREES(1)EDELEEANGNNPIDIEVDQNK	sp|Q9UKL0|RCOR1_HUMAN	24328000	76342000	19408000	48233000	38689000	48077000	20156000	22170000	22424000	18101000	20335000	28146000	2618700	3580700	2604800	2138400	2371300	3833700
AAAAAALS(0.801)GAGT(0.801)PPAGGGAGGGGAGGGGS(0.398)PPGGWAVAR	sp|Q01167|FOXK2_HUMAN	48392000	97777000	27811000	29453000	77211000	25320000	15772000	10021000	15825000	12086000	20542000	10942000	0	3763300	5284800	3258000	0	0
NVMSAFGLTDDQVS(0.002)GPPS(0.998)APAEDR	sp|Q92734|TFG_HUMAN	89094000	56707000	0	14555000	51885000	54058000	11572000	25960000	26877000	11839000	25879000	0	2924600	6100000	6696500	6919300	4213800	7360400
RS(0.979)Y(0.02)DVPPPPMEPDHPFY(0.001)SNISK	sp|P18669|PGAM1_HUMAN;sp|Q8N0Y7|PGAM4_HUMAN	57152000	61229000	45401000	45528000	62112000	60878000	11191000	6541800	7942500	8800400	6834100	12096000	2377100	2977300	3100200	2648700	1789600	3934800
SGS(1)YSYLEER	sp|O14974|MYPT1_HUMAN	72521000	57969000	57732000	68573000	52260000	71790000	2943400	2795400	3253000	2343800	2615000	3381500	1041100	1361200	866750	0	876290	0
KPS(0.638)PS(0.668)ES(0.663)PEPWKPFPAVS(0.032)PEPR	sp|Q96JM3|CHAP1_HUMAN	84635000	60785000	58822000	77148000	56298000	0	12481000	8723100	8309700	6855000	7378200	8124100	1405800	0	3450200	1521800	1601000	4172300
SEEDNEIES(1)EEEVQPK	sp|P52701|MSH6_HUMAN	45087000	36286000	48375000	46713000	46663000	30767000	16581000	19287000	17304000	21858000	13508000	21293000	7057100	5281900	6139700	5889400	6230400	7007000
KQFS(1)LENVQEGEILHDAK	sp|O75113|N4BP1_HUMAN	73927000	43394000	52291000	67623000	52753000	56219000	8641900	6198900	7761200	8504600	7419000	9301200	2890900	0	0	0	2527900	1620800
RQS(1)PLPPQK	sp|Q01105|SET_HUMAN	109270000	43396000	0	19251000	22567000	194670000	0	0	0	0	0	0	0	0	0	0	0	11809000
S(0.038)VS(0.912)ES(0.047)HT(0.003)SCPAESASDAAPLQR	sp|Q8WUA7|TB22A_HUMAN	76728000	65440000	73381000	0	78108000	58302000	17257000	0	14883000	13648000	1553900	0	0	0	0	877170	0	592910
VS(1)VS(1)PGR	sp|Q8IYB3|SRRM1_HUMAN	0	11435000	83060000	106010000	90282000	76907000	10725000	0	13235000	0	6969000	0	0	0	0	0	0	1541600
RGS(0.992)DAS(0.008)DFDLLETQSACSDTSESSAAGGQGNSR	sp|Q9UPN3|MACF1_HUMAN	56898000	56919000	50451000	64231000	47847000	51459000	0	0	0	33350000	0	26626000	0	7173200	0	2159300	2655200	0
S(0.015)LGY(0.001)HGS(0.084)S(0.429)Y(0.01)S(0.465)PEGVEPVS(0.943)PVS(0.041)S(0.01)PS(0.002)LT(0.001)HDK	sp|Q9Y618|NCOR2_HUMAN	61758000	59141000	32758000	65223000	63393000	52769000	13956000	0	16489000	11739000	1855400	9778900	2824800	2014000	2002700	0	3674900	0
ALPQT(1)PRPR	sp|Q9UQ35|SRRM2_HUMAN	33307000	57564000	53877000	46590000	60675000	79973000	7600800	7326300	9826300	6680800	9044000	10446000	2282600	2943000	2145700	2806500	2766300	3421300
RLS(0.986)T(0.014)QFTAANELACR	sp|O60240|PLIN1_HUMAN	71099000	63398000	68274000	58534000	57656000	40332000	7237900	7258100	0	0	8344800	7159700	1952100	0	2874300	0	2350000	2780000
MDTDLYDEFGNYIGPELDS(1)DEDDDELGR	sp|Q15029|U5S1_HUMAN	15803000	112320000	0	56774000	88580000	99770000	0	6623200	8224500	0	0	10874000	0	0	0	0	0	0
AAEDDS(0.632)AS(0.649)PPGAAS(0.719)DAEPGDEERPGLQVDCVVCGDK	sp|P10588|NR2F6_HUMAN	44883000	46267000	33500000	49462000	50916000	46135000	20500000	16791000	24623000	19656000	14094000	22189000	3863300	3976400	0	0	1272100	0
AAEDDS(0.667)AS(0.667)PPGAAS(0.667)DAEPGDEERPGLQVDCVVCGDK	sp|P10588|NR2F6_HUMAN	44883000	46267000	33500000	49462000	50916000	46135000	20500000	16791000	24623000	19656000	14094000	22189000	3863300	3976400	0	0	1272100	0
GYY(0.007)S(0.992)PYS(0.049)VS(0.931)GS(0.018)GS(0.001)TAGSR	sp|Q15149|PLEC_HUMAN	14838000	23350000	16405000	19403000	148240000	172120000	0	898330	0	0	0	0	0	0	2405400	0	0	0
HT(0.169)PS(0.603)PGLPAEGAPEAPRPS(0.612)S(0.612)PPPEVLEPHS(0.004)LDQPPAT(0.001)S(0.001)PR	sp|Q9C0C2|TB182_HUMAN	43988000	47608000	54227000	42297000	50043000	40555000	20460000	9433100	20854000	12704000	15205000	14051000	4911700	0	7593900	5792600	1764400	6159700
HT(0.169)PS(0.603)PGLPAEGAPEAPRPS(0.612)S(0.612)PPPEVLEPHS(0.004)LDQPPAT(0.001)S(0.001)PR	sp|Q9C0C2|TB182_HUMAN	43988000	47608000	54227000	42297000	50043000	40555000	20460000	9433100	20854000	12704000	15205000	14051000	4911700	0	7593900	5792600	1764400	6159700
T(0.244)QT(0.718)PPVS(0.174)PAPQPT(0.626)EERLPS(0.119)S(0.112)PVY(0.006)EDAASFK	sp|Q14247|SRC8_HUMAN	0	0	157950000	167320000	0	0	0	0	71954000	0	0	0	0	0	0	0	0	0
AAVGQES(1)PGGLEAGNAK	sp|Q29RF7|PDS5A_HUMAN	47124000	47317000	38767000	58909000	56110000	46419000	13244000	12591000	10496000	12988000	10919000	18910000	4502800	3530400	3191200	2628500	5473600	3290600
Y(0.015)Y(0.015)S(0.966)PCEEHPAET(0.003)NQNEGAESGTIR	sp|A5YM69|ARG35_HUMAN	53769000	53689000	53941000	59809000	58210000	42127000	0	10533000	10383000	7322300	9097800	17097000	4079200	2973700	2885900	2503500	4113500	3434100
TADGRVS(1)PAGGTLDDKPK	sp|Q8WY36|BBX_HUMAN	30962000	60351000	30961000	49084000	46377000	51177000	10569000	24848000	6900700	15156000	15876000	22362000	5011700	5556100	4463800	4935600	5317100	5789200
ANNS(0.962)PALT(0.017)GNS(0.017)QPQHQAAAAAAQQQQQCGGGGAT(0.003)KPAVS(0.001)GK	sp|Q5VTL8|PR38B_HUMAN	38398000	58043000	51498000	50066000	64241000	42340000	13954000	0	15147000	21590000	0	30047000	5287600	0	0	0	4609900	0
T(0.003)WDDDS(0.995)DPES(0.002)ETDPDAQAK	sp|Q5XUX1|FBXW9_HUMAN	53747000	43669000	47025000	51855000	50876000	53521000	12989000	13960000	15341000	14915000	12566000	17725000	0	3532900	0	0	2622900	0
DKAS(1)PEPEKDFSEK	sp|Q9ULU4|PKCB1_HUMAN	39110000	61712000	35674000	63598000	66664000	0	10513000	26676000	6939900	11013000	19970000	28284000	3138500	1832600	3806300	6278300	1928700	6756400
S(0.998)LELS(0.001)S(0.001)LAGPGEDPLSADSLGKPTR	sp|Q13615|MTMR3_HUMAN	51640000	51841000	43834000	53306000	59511000	56352000	8868700	11460000	10679000	10723000	13785000	12859000	0	2002500	727280	0	2189700	3786600
S(0.045)S(0.045)S(0.848)T(0.061)S(0.002)DILEPFTVER	sp|Q6GYQ0|RGPA1_HUMAN	52986000	54220000	56032000	64056000	59652000	60327000	0	0	12326000	14453000	0	18616000	0	0	0	0	770160	0
QDDS(1)PPRPIIGPALPPGFIK	sp|Q8IXQ4|GPAM1_HUMAN	59245000	61225000	48424000	66087000	51503000	58337000	6792600	6880100	4368300	1024000	8349500	8173100	2222300	1298800	3386000	1478600	1752300	2376500
ARS(1)VDALDDLTPPSTAESGSR	sp|Q86X29|LSR_HUMAN	53406000	45948000	45380000	45269000	35635000	46948000	17790000	11034000	16340000	19539000	11190000	18094000	3933800	4020900	4086700	4892700	3982100	5065900
GNLLHFPS(0.037)S(0.963)QGEEEKEK	sp|Q12888|TP53B_HUMAN	54360000	44146000	65579000	62690000	42784000	55856000	11052000	8497900	9713200	9278600	7099500	10475000	2271400	1276400	1759200	2722700	2467900	0
GTAQYSS(0.001)QKS(0.999)VEER	sp|Q99959|PKP2_HUMAN	64104000	55343000	47501000	97513000	76362000	12275000	12456000	1559600	0	11254000	0	12872000	0	0	0	0	0	0
AAS(0.653)S(0.673)DQLRDNS(0.673)PPPAFKPEPPK	sp|Q9UDY2|ZO2_HUMAN	5516900	59438000	60018000	0	60730000	63841000	20602000	17988000	20094000	17852000	20826000	21374000	0	1739800	6027900	4789200	4248900	5994700
SPS(1)FASEWDEIEK	sp|Q92625|ANS1A_HUMAN	57832000	61923000	54629000	69606000	62359000	47398000	4872400	4156800	4561700	5416400	5834700	5579200	1540300	1524100	710590	0	1259200	1383000
GRS(1)IDQDYER	sp|Q9UDY2|ZO2_HUMAN	41733000	45005000	82994000	46924000	46244000	64333000	1701500	11679000	1706200	10895000	9831900	14413000	2184200	3689700	2732000	2150100	2246400	0
EFS(0.93)GPS(0.019)T(0.017)PT(0.017)GT(0.017)LEFEGGEVSLEGGK	sp|Q09666|AHNK_HUMAN	0	0	0	0	0	0	53873000	70991000	52282000	74625000	68346000	70051000	0	0	0	0	0	0
LMHNAS(1)DS(1)EVDQDDVVEWK	sp|Q9H2P0|ADNP_HUMAN	52706000	69166000	46019000	16408000	73542000	70548000	9125200	6496500	8936800	9733000	7221300	9407100	0	2943600	3607000	0	1536800	2743800
LWVLS(1)KAGMS(1)GAR	sp|Q8N8K9|K1958_HUMAN	357400000	0	0	0	0	0	0	0	0	0	0	0	0	31692000	0	0	0	0
LWVLS(1)KAGMS(1)GAR	sp|Q8N8K9|K1958_HUMAN	357400000	0	0	0	0	0	0	0	0	0	0	0	0	31692000	0	0	0	0
SAESPT(0.003)S(0.993)PVTS(0.003)ETGSTFK	sp|Q02952|AKA12_HUMAN	80775000	12003000	69631000	70081000	68065000	68000000	4393200	0	2546800	0	0	0	0	2362600	3071500	2637700	2230000	2863000
VAGEAAET(1)DS(1)EPEPEPEPTAAPR	sp|Q6QNY0|BL1S3_HUMAN	64640000	50341000	0	87151000	41109000	82038000	0	0	22592000	22263000	0	17415000	0	1019600	0	0	0	0
S(0.002)PGS(0.867)T(0.135)PT(0.039)T(0.948)PT(0.008)S(0.001)SQAPQK	sp|P35658|NU214_HUMAN	48887000	42775000	41276000	49074000	41832000	47662000	17537000	16860000	12783000	17972000	14014000	20584000	4522100	4167500	4393900	4055700	0	0
SLS(0.982)T(0.018)SGESLYHVLGLDK	sp|Q9H3Z4|DNJC5_HUMAN	205030000	35687000	118230000	21306000	0	5361000	0	0	0	0	0	0	0	0	2502100	0	0	0
Y(0.006)QEDS(0.988)DPERS(0.006)DYEEQQLQKEEEAR	sp|Q6P6C2|ALKB5_HUMAN	50484000	46160000	54093000	55895000	64245000	61704000	7149700	5153900	12584000	10564000	7221900	6304700	0	1067000	1463700	1445000	1445200	0
VVEAVNS(0.999)DS(0.982)DS(0.019)EFGIPK	sp|Q02880|TOP2B_HUMAN	30649000	82282000	23047000	84011000	41026000	92120000	6970000	2661200	0	0	2499000	12720000	1187100	0	1091800	2210600	635360	3003800
ARGDS(1)EALDEES	sp|Q7Z4V5|HDGR2_HUMAN	52011000	45037000	50595000	58258000	48438000	44600000	11111000	13321000	9601800	11716000	9870100	12619000	2664000	3033700	3213600	2738600	3485500	3101400
RS(1)EEKEAGEI	sp|Q9NQ29|LUC7L_HUMAN	81914000	16935000	83193000	78663000	16568000	20849000	12330000	8634200	10609000	9796700	14592000	14197000	2946600	3150700	2392200	2556100	2405200	3590700
S(0.477)AQS(0.523)PGAPPGPGLEDEVATPAAPRPGFPAVPR	sp|O60240|PLIN1_HUMAN	76653000	58560000	0	73045000	68911000	79038000	13003000	0	0	0	0	0	2659100	1808800	3752400	802950	3141300	3845500
SDAAVDT(0.006)S(0.984)S(0.01)EITTK	sp|P06454|PTMA_HUMAN	85923000	0	3635800	0	89921000	62526000	0	1075100	30210000	0	30769000	30332000	9751500	10242000	10694000	10790000	0	8998200
S(1)RDDLYDQDDSR	sp|Q86X29|LSR_HUMAN	53104000	52165000	41234000	64863000	63660000	54144000	7842100	9484800	9480900	6707100	5944700	10213000	1046800	1066100	0	0	1670100	1809500
SAS(1)MKLPDNTVK	sp|O00515|LAD1_HUMAN	51337000	48167000	44045000	70233000	51364000	57244000	8774100	8152300	8282700	7692200	6754800	12787000	2752900	2299600	2003900	2065500	0	443040
VPPAPVPCPPPSPGPS(0.001)AVPS(0.199)S(0.8)PK	sp|O95817|BAG3_HUMAN	61617000	63512000	62205000	16614000	30532000	72408000	8940700	15481000	22449000	9388300	6313600	7294700	1736300	1716700	1327000	0	2152900	0
GGGGDMAEPS(1)EAGDAPPDDGPPGELGPDGPDGPEEK	sp|P08621|RU17_HUMAN	52690000	42767000	47890000	40437000	45079000	45593000	0	0	26555000	17808000	24317000	15953000	0	7626700	6766900	5810100	3673900	0
IKEEVLS(0.755)ES(0.245)EAENQQAGAAALAPEIVIK	sp|Q9UJX5|APC4_HUMAN	0	54826000	59102000	55856000	75211000	47852000	11093000	14075000	14119000	16263000	0	20622000	1886300	2797500	1151400	0	2902700	5015100
MPQDGS(1)DDEDEEWPTLEK	sp|Q13895|BYST_HUMAN	58747000	61058000	39970000	58431000	49572000	48623000	11342000	8906300	10492000	9575000	8447400	8614900	1354800	1422100	2199100	1687100	0	1980200
GGS(0.976)S(0.024)KDLLDNQSQEEQRR	sp|O43432|IF4G3_HUMAN	55558000	55503000	29836000	49334000	54249000	48561000	7074900	19103000	6030500	10898000	17115000	16794000	2761200	1848600	1344100	4592200	0	1480900
VNFS(0.975)EEGET(0.025)EEDDQDSSHSSVTTVK	sp|Q5JTV8|TOIP1_HUMAN	93118000	0	87805000	0	95363000	87117000	0	0	0	0	0	0	8060500	1207400	9377800	0	0	0
LEVTEIVKPS(1)PK	sp|Q7Z6E9|RBBP6_HUMAN	60032000	41815000	54469000	56447000	49879000	48589000	7447500	9245800	8369300	9723900	10110000	10902000	2479000	2562100	2929000	2302200	2292600	2347800
YNLDAS(1)EEEDSNKKK	sp|O95218|ZRAB2_HUMAN	42714000	43426000	53854000	58492000	44635000	45148000	9760400	14130000	9510500	14750000	6657900	16238000	3833700	4080000	2739700	3335100	4354200	4144800
S(1)PERPTGDLR	sp|Q5T200|ZC3HD_HUMAN	78730000	21397000	68377000	63816000	27503000	34932000	12038000	12265000	13570000	9405600	11095000	15840000	2796700	0	0	3335000	2941300	3725900
QNLLAPQNAVS(0.908)S(0.908)EET(0.182)NDFKQET(0.001)LPSK	sp|P10451|OSTP_HUMAN	60308000	71727000	38518000	69895000	58484000	60938000	10037000	0	0	2820200	6598200	0	0	0	0	0	0	2294100
QNLLAPQNAVS(0.908)S(0.908)EET(0.182)NDFKQET(0.001)LPSK	sp|P10451|OSTP_HUMAN	60308000	71727000	38518000	69895000	58484000	60938000	10037000	0	0	2820200	6598200	0	0	0	0	0	0	2294100
SLSYS(1)PVER	sp|Q9UQ35|SRRM2_HUMAN	25283000	50563000	67508000	76920000	79500000	53154000	3365100	0	2535600	4896800	4456900	6813900	1409700	1666200	0	1341600	0	1428600
T(0.678)S(0.678)PLKDNPS(0.645)PEPQLDDIKR	sp|Q96JC9|EAF1_HUMAN	0	66180000	74308000	0	0	81966000	24133000	24337000	23061000	25651000	22279000	0	5367600	6663900	7193800	5623300	5766200	7287900
ES(0.174)AAPAS(0.825)PAPS(0.83)PAPS(0.139)PT(0.032)PAPPQK	sp|Q3KQU3|MA7D1_HUMAN	44040000	50058000	41991000	25998000	44957000	53499000	21373000	17070000	14142000	20432000	10857000	21180000	708760	1630800	3981200	1246000	2855100	3659900
EGVTPWAS(1)FKK	sp|Q02952|AKA12_HUMAN	70302000	57166000	51501000	56053000	51711000	65592000	4011100	3995100	4595900	3427400	3998100	4875400	848840	0	0	1323600	0	0
ALELPLAAS(0.599)S(0.633)IPRPRT(0.338)PS(0.408)PES(0.022)HR	sp|Q66K74|MAP1S_HUMAN	90417000	60269000	40169000	0	88851000	75298000	12286000	0	0	1989900	0	8831900	572860	0	0	0	0	0
RS(0.001)QS(0.999)Y(0.001)IPTSGCR	sp|Q9HB19|PKHA2_HUMAN	66138000	58840000	67584000	0	69849000	60572000	7809100	7360900	8005800	6995900	0	13777000	0	2627900	2459700	1701300	2538200	2266600
AAAAAALS(0.801)GAGT(0.801)PPAGGGAGGGGAGGGGS(0.398)PPGGWAVAR	sp|Q01167|FOXK2_HUMAN	48392000	97777000	27811000	29453000	77211000	0	15772000	10021000	15825000	12086000	20542000	10942000	0	3763300	5284800	3258000	0	0
SDS(1)LLSFR	sp|Q00587|BORG5_HUMAN	62768000	56539000	52968000	62853000	62650000	47450000	3910400	3529300	4300500	3468800	4675500	5849400	0	1527200	1395600	1405200	1428800	1102900
AS(1)PAPGSGHPEGPGAHLDMNSLDR	sp|O94826|TOM70_HUMAN	43640000	15289000	46595000	88671000	57947000	60003000	4105400	11951000	4728900	8537100	6401800	12761000	3805600	1208200	2873200	2074700	4439600	2537800
VNVT(0.004)VDY(0.002)IRPAS(0.992)PAT(0.002)ETVPAFSER	sp|Q7KZF4|SND1_HUMAN	71228000	58986000	62423000	50641000	56813000	55344000	5265200	0	0	0	0	9099100	2055000	2182000	0	500570	0	2996200
RMS(1)DEFVDSFKK	sp|Q92934|BAD_HUMAN	65679000	52313000	48466000	61321000	61922000	52810000	6052400	3528300	5127900	3527000	6290400	5270000	697860	1413500	1645800	882900	0	0
T(0.5)S(0.5)DSDQQAYLVQR	sp|Q96CV9|OPTN_HUMAN	125010000	0	118940000	0	132940000	0	0	0	0	0	0	0	0	0	0	0	0	0
QEIES(0.026)ET(0.154)T(0.573)S(0.247)EEQIQEEK	sp|P13611|CSPG2_HUMAN	0	21602000	291670000	19909000	20112000	23547000	0	0	0	0	0	0	0	0	0	0	0	0
QQLEEEEENFS(0.5)RPQIDENPLDDNS(0.5)EEEMEDAPK	sp|Q5F1R6|DJC21_HUMAN	0	60709000	53185000	0	50005000	53742000	18420000	22980000	19998000	20082000	23065000	32605000	4506400	4269300	5847400	0	0	7254900
QQLEEEEENFS(0.5)RPQIDENPLDDNS(0.5)EEEMEDAPK	sp|Q5F1R6|DJC21_HUMAN	0	60709000	53185000	0	50005000	53742000	18420000	22980000	19998000	20082000	23065000	32605000	4506400	4269300	5847400	0	0	7254900
AAAAAALS(0.449)GAGT(0.573)PPAGGGAGGGGAGGGGS(0.978)PPGGWAVAR	sp|Q01167|FOXK2_HUMAN	48392000	97777000	493780	29453000	77211000	25320000	15772000	10021000	15825000	12086000	20542000	10942000	0	3763300	5284800	3258000	0	0
TIS(1)DGTISASK	sp|Q5T0N5|FBP1L_HUMAN	52224000	45923000	48962000	60591000	49060000	51065000	10901000	13625000	11157000	11287000	0	0	2911700	3296300	2929500	3207500	5126300	3487900
NHS(1)GS(1)RT(1)PPVALNSSR	sp|Q9UQ35|SRRM2_HUMAN	60853000	45033000	35032000	64639000	62777000	58579000	11222000	7049000	4651600	8046900	8311100	4431500	0	883230	1574200	870490	0	1400200
IET(1)DEEES(1)CDNAHGDANQPAR	sp|Q96T23|RSF1_HUMAN	29706000	54390000	43237000	47857000	36953000	44365000	12230000	20534000	15962000	15987000	17083000	16575000	1225800	5260700	4787300	860080	3918200	4140100
GS(1)PEEELPLPAFEK	sp|Q5JTD0|TJAP1_HUMAN	52856000	39625000	44044000	47098000	46752000	38260000	12478000	11089000	12585000	15049000	12488000	18484000	4464800	3451300	2983300	4177300	3781600	5343100
APVS(0.006)S(0.006)T(0.006)ES(0.008)VIQS(0.259)NT(0.85)PT(0.85)PPPS(0.016)QPLNETAEEESR	sp|Q9HC35|EMAL4_HUMAN	61317000	67611000	40485000	43743000	63967000	73772000	0	0	0	0	13754000	2343200	0	2546800	0	1909900	0	2556100
APVS(0.002)S(0.001)T(0.001)ES(0.005)VIQS(0.663)NT(0.663)PT(0.663)PPPS(0.001)QPLNETAEEESR	sp|Q9HC35|EMAL4_HUMAN	61317000	67611000	40485000	43743000	63967000	73772000	0	0	0	0	13754000	2343200	0	2546800	0	1909900	0	2556100
GS(1)GIFDESTPVQTR	sp|Q9H910|JUPI2_HUMAN	55352000	43438000	46971000	41896000	45925000	45070000	10647000	9942800	12894000	10369000	12729000	13978000	3484600	4608000	5023300	3683800	3291900	4566700
SAMDSPVPASMFAPEPS(0.103)S(0.897)PGAAR	sp|O00178|GTPB1_HUMAN	31881000	47441000	61579000	46637000	50348000	55103000	15267000	12651000	15495000	15228000	15901000	0	0	2937700	0	0	3374900	0
VVQAPKEEEEDEQEAS(1)EEKAS(1)EEEK	sp|Q9UK55|ZPI_HUMAN	50926000	39370000	52838000	54190000	37173000	64202000	17746000	0	12934000	14267000	0	16472000	3569900	2957800	3708000	0	3285200	0
LSLEGDHSTPPSAYGS(1)VK	sp|P07355|ANXA2_HUMAN;sp|A6NMY6|AXA2L_HUMAN	40631000	49112000	55891000	53529000	51805000	59787000	11013000	8535200	0	12510000	0	12584000	2958500	3662900	2800100	483990	4229200	4004400
KMS(1)LGQLQSAR	sp|Q9NZU5|LMCD1_HUMAN	54548000	56269000	47557000	57445000	63024000	57163000	6133700	4913800	5341600	4972600	5116100	5317000	1138500	0	219260	1322500	1270800	1590200
FT(0.001)GY(0.002)QAIQQQS(0.067)S(0.067)S(0.067)ET(0.067)EGEGGNT(0.472)ADAS(0.628)S(0.628)EEEGDRVEEDGKGK	sp|Q9Y3E1|HDGR3_HUMAN	0	120890000	0	0	85799000	119070000	12518000	8835200	12869000	7301500	0	6053400	0	0	0	0	0	0
FT(0.001)GY(0.002)QAIQQQS(0.067)S(0.067)S(0.067)ET(0.067)EGEGGNT(0.472)ADAS(0.628)S(0.628)EEEGDRVEEDGKGK	sp|Q9Y3E1|HDGR3_HUMAN	0	120890000	0	0	85799000	119070000	12518000	8835200	12869000	7301500	0	6053400	0	0	0	0	0	0
ADSGPTQPPLS(0.038)LS(0.954)PAPET(0.008)K	sp|O15027|SC16A_HUMAN	43986000	44516000	45736000	51065000	52591000	58784000	0	14283000	0	13341000	18090000	18809000	4304900	7411100	0	0	0	0
S(0.041)S(0.959)PPEGKLETK	sp|P51397|DAP1_HUMAN	49137000	57558000	31034000	51585000	47787000	55552000	11349000	11934000	11473000	9152600	12675000	11029000	2306600	365560	2539300	2378000	4277100	0
MYPPRS(1)PK	sp|Q8WWM7|ATX2L_HUMAN	69344000	17435000	104040000	118770000	45736000	3730800	3647400	0	2128400	0	5555200	0	0	0	0	0	1238900	0
NISSS(0.001)PS(0.996)VES(0.003)LPGGR	sp|Q92609|TBCD5_HUMAN	49457000	48748000	45779000	53763000	54977000	41493000	11826000	0	12077000	9211000	9604000	13480000	3829800	3808900	3247300	3175000	2846500	4128300
EVELVS(1)E	sp|O60832|DKC1_HUMAN	47016000	50792000	48298000	53290000	53781000	40116000	10334000	10488000	8362300	9682800	11456000	11951000	2443800	2027200	2276000	2560600	3341200	3159300
SSWHQS(0.085)S(0.909)FHS(0.005)T(0.001)R	sp|Q99959|PKP2_HUMAN	46185000	13092000	95701000	19960000	53077000	107210000	1769700	5323900	623380	5220000	8036900	8560900	2084200	304520	0	1824700	0	2268400
LPS(0.714)PT(0.141)S(0.141)PFS(0.002)S(0.002)LSQDQAATSK	sp|Q8WWI1|LMO7_HUMAN	92007000	0	85605000	76180000	0	78114000	0	21204000	1603400	0	0	0	1747000	4938400	5888100	1955400	0	1782500
ADGDS(1)GS(1)ERGGGGGPCGFQPASR	sp|Q96QR8|PURB_HUMAN	49366000	60714000	32044000	59211000	64269000	71589000	7567600	5028100	8795500	6463200	0	5090400	0	736730	0	0	0	0
VNHEPEPAGGAT(0.001)PGAT(0.008)LPKS(0.858)PS(0.134)QLR	sp|O00499|BIN1_HUMAN	65932000	0	53824000	57039000	59566000	51274000	7799600	8275900	14590000	9772600	12199000	15038000	2601800	0	2404600	2638000	3220900	4381600
APGYPS(0.101)S(0.899)PVTTASGTTLR	sp|Q9HCK8|CHD8_HUMAN	40087000	55992000	48426000	49602000	57147000	51260000	0	9118000	11697000	9306100	11536000	11368000	2898800	0	0	3140700	3930300	4351300
VEAKEES(1)EES(1)DEDMGFGLFD	sp|P05388|RLA0_HUMAN;sp|Q8NHW5|RLA0L_HUMAN	20199000	0	2923400	0	14294000	63424000	1455200	0	385390	1162500	48464000	1229100	31561000	7497300	74741000	8313300	477420	93589000
VEAKEES(1)EES(1)DEDMGFGLFD	sp|P05388|RLA0_HUMAN;sp|Q8NHW5|RLA0L_HUMAN	20199000	0	2923400	0	14294000	63424000	1455200	0	385390	1162500	48464000	1229100	31561000	7497300	74741000	8313300	477420	93589000
VKVLY(0.912)VRNLMIS(0.048)T(0.051)T(0.499)EET(0.49)IK	sp|Q8TBY0|RBM46_HUMAN	7607000	14347000	0	294240000	12777000	35188000	0	0	0	0	0	3669600	1711000	0	0	0	0	0
IFPPET(0.147)S(0.147)AS(0.147)VAAT(0.556)PPPS(0.003)T(0.001)ASAPAAVNSSASADKPLSNMK	sp|P09874|PARP1_HUMAN	0	0	0	0	158950000	173050000	0	0	0	0	0	0	0	12866000	18756000	5706500	0	0
GSFS(1)DTGLGDGK	sp|Q9Y2W1|TR150_HUMAN	43204000	51574000	44092000	55170000	55523000	50780000	10415000	7684100	9751800	9192900	8315400	12558000	2935700	0	2760500	2335500	0	2600700
KAALLAQY(0.002)ADVT(0.998)DEEDEADEKDDSGATTMNIGSDK	sp|Q96MW1|CCD43_HUMAN	65734000	51403000	64376000	54140000	50774000	58559000	0	0	0	0	11103000	0	1002400	2806600	5566300	3160400	0	0
MEQLS(1)DEEIDHGAEEDS(1)DKEDQDLDK	sp|Q70E73|RAPH1_HUMAN	51729000	44491000	44095000	55437000	56687000	51835000	19009000	0	19076000	17444000	4383200	0	0	4241600	0	0	0	0
MEQLS(1)DEEIDHGAEEDS(1)DKEDQDLDK	sp|Q70E73|RAPH1_HUMAN	51729000	44491000	44095000	55437000	56687000	51835000	19009000	0	19076000	17444000	4383200	0	0	4241600	0	0	0	0
EAT(0.01)S(0.032)DPS(0.521)RT(0.438)PEEEPLNLEGLVAHR	sp|Q9HBL0|TENS1_HUMAN	0	0	0	367550000	0	0	0	0	0	0	0	0	0	0	0	0	0	0
LHGGFDS(1)DCS(1)EDGEALNGEPELDLTSK	sp|O00178|GTPB1_HUMAN	30774000	74941000	13763000	61223000	33766000	56444000	14219000	18386000	17885000	11800000	13047000	20666000	502050	0	0	0	0	0
KGS(1)DALRPPVPQGEDEVPK	sp|Q8N3D4|EH1L1_HUMAN	43370000	43176000	39977000	55289000	52434000	45993000	12310000	11215000	14749000	10951000	9555800	11437000	3336200	3090600	3239700	431810	3631000	2933600
AT(0.109)NES(0.891)EDEIPQLVPIGK	sp|O76021|RL1D1_HUMAN	50383000	41637000	48889000	49039000	37119000	37707000	15295000	15671000	13342000	15995000	15758000	0	4934000	3530100	4215500	4006900	4738300	4702800
IKEEPVS(0.98)EEGEEDEEQEAEEEPMDT(0.013)S(0.004)PS(0.002)GLHS(0.001)K	sp|Q9NVU0|RPC5_HUMAN	40716000	43121000	51755000	48789000	37806000	58844000	14571000	2576700	16880000	10864000	16289000	12119000	3245200	3286400	4968100	891500	0	0
S(0.023)KS(0.977)PDPDPNLSHDR	sp|Q9UMS6|SYNP2_HUMAN	72919000	22767000	79960000	64502000	22080000	36227000	0	23628000	0	0	713090	26602000	0	4978800	5187000	0	6608600	0
T(0.001)GGIGDS(0.004)RPPS(0.003)FHPHAGGGS(0.988)QENLDNDT(0.004)ETDSLVSAQR	sp|Q92997|DVL3_HUMAN	0	73406000	0	106920000	78289000	74458000	0	0	0	4405100	0	21876000	3514500	1087500	0	0	2121000	0
TEAPGT(1)PEGPEPERPSPGDGNPR	sp|Q9Y666|S12A7_HUMAN	42907000	38908000	48656000	38982000	54284000	36647000	12125000	10427000	12273000	14185000	10813000	16498000	5424400	4037300	4667600	5003800	5990500	3723300
S(0.777)RS(0.223)PLELEPEAK	sp|Q92466|DDB2_HUMAN	0	97795000	0	152220000	0	0	18319000	25008000	18081000	0	0	31536000	0	5833400	5488000	5359400	0	5564700
LQQGAGLESPQGQPEPGAAS(1)PQR	sp|Q9H6F5|CCD86_HUMAN	53638000	48984000	42191000	48383000	54772000	62233000	6450600	7664200	5849600	6619900	7238600	12237000	1861500	1995300	2349900	0	2261900	0
ERRT(1)PS(1)DDEEDNLFAPPK	sp|Q641Q2|WAC2A_HUMAN;sp|Q9Y4E1|WAC2C_HUMAN	45174000	54096000	47843000	43437000	46900000	53958000	11314000	6477800	13525000	9818700	9158900	10478000	3601400	2665300	2510700	787010	0	2952300
NAS(1)VPNLRGS(1)EER	sp|Q9H019|MFR1L_HUMAN	54111000	62129000	46478000	59147000	52173000	37973000	6914700	8160400	7645400	7639000	6116900	7006800	1770400	1712100	1081100	1310800	2182500	1124500
ENHGQADHS(1)PSMTATHFPR	sp|Q9Y3L3|3BP1_HUMAN;sp|Q6ZT62|BGIN_HUMAN	95526000	47939000	55596000	39377000	44824000	58492000	4987200	0	944300	3295200	7039900	4224400	0	621780	0	1431000	0	0
AAKLS(1)EGS(1)QPAEEEEDQETPSR	sp|Q9UKV3|ACINU_HUMAN	49606000	43353000	45075000	50793000	43544000	38398000	8326900	11604000	12306000	14320000	10088000	17355000	3156500	3536900	1753800	3553400	3777900	3627300
LNSSGSSEDS(1)FVEIR	sp|Q96CV9|OPTN_HUMAN	45271000	50828000	47013000	38507000	38172000	59676000	10250000	9678100	12770000	9513200	11903000	12245000	2332400	3538200	3323600	3027200	2168200	3399500
S(1)PPAPGLQPMR	sp|P15408|FOSL2_HUMAN	54977000	55376000	48592000	54169000	50865000	61460000	7443800	3733300	8037300	5617800	0	5987400	1757300	2312400	1868700	0	1303100	0
THT(0.015)T(0.163)ALAGRS(0.823)PS(0.992)PAS(0.008)GR	sp|Q9UQ35|SRRM2_HUMAN	71720000	23318000	60874000	74338000	27733000	33993000	10197000	9748500	8153000	12031000	9521900	11502000	1734000	1285100	2588300	1435800	1068300	1568800
ASASRPQPAPADGADPPPAEEPEARPDGEGS(1)PGK	sp|P11274|BCR_HUMAN	59486000	55777000	44379000	32489000	37773000	33385000	11332000	8758800	15595000	11074000	13672000	21125000	0	3533200	0	4704600	5632200	3928500
S(1)DNDDIEVES(1)DEEQPR	sp|P61244|MAX_HUMAN	42543000	53711000	33177000	41189000	55976000	54920000	14278000	9228100	16049000	17726000	9198200	11327000	0	0	981110	0	0	2154600
LPS(0.336)GS(0.656)GAAS(0.008)PTGSAVDIR	sp|Q09666|AHNK_HUMAN	45533000	54016000	50877000	50285000	45668000	66697000	15341000	1339900	8285900	3978800	10202000	0	0	1480400	1571500	5509000	0	1491600
T(0.034)AS(0.966)NIIDVSAADSQGMEQHEYMDR	sp|Q6IAA8|LTOR1_HUMAN	51688000	45200000	42767000	52659000	49887000	42560000	12542000	9692100	14151000	10734000	0	12255000	2075200	4150800	3725600	2238800	2580200	3140400
SMS(1)FQGIR	sp|P15924|DESP_HUMAN	53016000	64030000	43078000	53258000	55516000	74333000	4432000	2330900	0	3050400	0	4730900	0	1978100	1317100	0	919300	0
NVAEALGHS(1)PKDPGGGGGPVR	sp|Q8IU81|I2BP1_HUMAN	59825000	34544000	51667000	56259000	56005000	50642000	7875800	5794500	5928900	7587300	8801700	9215800	2033700	0	0	2448500	907670	2221900
IS(0.026)S(0.971)LPVS(0.225)RPIS(0.649)PS(0.125)PS(0.005)AILER	sp|Q5T5P2|SKT_HUMAN	15171000	13179000	226440000	16146000	11001000	11464000	4300700	4138400	3571300	3698100	4857600	7357900	1544100	1058500	13038000	8085900	1793300	13900000
RREEGPPPPS(0.657)PDGAS(0.657)S(0.657)DAEPEPPS(0.028)GR	sp|Q9NTJ3|SMC4_HUMAN	30126000	45350000	35492000	46201000	93625000	27600000	13390000	11241000	11194000	12110000	9597500	13520000	0	1446400	3029000	2092000	2074700	2643800
RS(0.712)AS(0.288)PHDVDLCLVSPCEFEHR	sp|Q66K74|MAP1S_HUMAN	27451000	19202000	15033000	13676000	119260000	114810000	8263500	8383500	7916800	2901900	10819000	9072100	828720	0	0	1064500	670500	841670
AAS(1)PAKPSSLDLVPNLPK	sp|Q8N3V7|SYNPO_HUMAN	59556000	47089000	33171000	52718000	50758000	36105000	9553600	11338000	11552000	8146100	8913800	12883000	2257900	3065200	3669400	3264600	1974700	3929900
VGNES(1)PVQELK	sp|Q5JSH3|WDR44_HUMAN	57370000	63378000	68615000	0	47664000	40799000	12063000	14112000	12656000	0	17255000	0	4465000	3537500	3520000	3997000	5786300	4148700
DKRPLS(0.999)GPDVGT(0.001)PQPAGLASGAK	sp|O96013|PAK4_HUMAN	52305000	39629000	44722000	50687000	49256000	51182000	9355500	9700900	1667100	8938700	12754000	14114000	2917500	2717000	0	2712600	3584500	3105100
T(0.931)PPRDLPT(0.069)IPGVTSPSSDEPPMEASQSHLR	sp|Q13541|4EBP1_HUMAN	0	81237000	58204000	33795000	54203000	72596000	0	4079400	14807000	0	14174000	0	4249000	4980900	4736500	3171900	1399500	7337700
QGS(0.007)GRES(0.952)PS(0.041)LASR	sp|Q8WWM7|ATX2L_HUMAN	57105000	62049000	0	93973000	53129000	74545000	0	0	0	0	0	11236000	4152700	0	0	2706800	0	0
LVSFHDDS(1)DEDLLHI	sp|P11717|MPRI_HUMAN	50906000	56746000	49192000	46368000	60771000	70989000	2169700	1381800	4566300	2885400	4153500	5430600	0	0	1770900	0	0	1477800
KDS(0.341)LT(0.659)QAQEQGNLLN	sp|Q5JTD0|TJAP1_HUMAN	0	0	62073000	74767000	70471000	65950000	26096000	0	24209000	0	0	0	0	0	8874600	8853000	8953600	8526000
VSAEAEVAPVSPEVT(0.001)QEVVEEHCAS(0.998)PEDK	sp|P46821|MAP1B_HUMAN	110080000	104910000	0	93478000	0	0	35574000	0	0	0	0	0	7150800	0	0	0	7580300	0
KPS(0.021)PS(0.224)ES(0.756)PEPWKPFPAVSPEPR	sp|Q96JM3|CHAP1_HUMAN	74234000	52132000	0	50728000	103940000	0	18257000	8723100	12719000	6855000	7378200	8124100	1405800	0	6951400	1521800	1601000	4172300
TLT(1)PPLRR	sp|Q5T200|ZC3HD_HUMAN	52045000	50960000	42190000	64249000	55526000	53289000	5794400	6291500	5074800	4928500	4483300	5578000	0	2019500	0	1273700	2372200	1667700
LLKPGEEPSEYT(1)DEEDTKDHNK	sp|O15173|PGRC2_HUMAN	34688000	36538000	58661000	41731000	36810000	34857000	11989000	10874000	12986000	21034000	10815000	13813000	5333000	5350300	6126700	5068600	4834800	6013500
SPS(1)PSFR	sp|P49585|PCY1A_HUMAN	53790000	50601000	42787000	57627000	57086000	62134000	6439100	4400900	3868400	5207300	4675800	5292900	676140	1334400	0	0	319760	0
DSSFTEVPRS(1)PK	sp|O95425|SVIL_HUMAN	49399000	48631000	45304000	51115000	45467000	47155000	9750200	9885700	8982000	9870600	6660600	12371000	1588500	2379500	1941600	1511500	2295000	1607700
EEAS(1)DDDMEGDEAVVR	sp|O75643|U520_HUMAN	28022000	33000000	37098000	40099000	38635000	34168000	14676000	20421000	14477000	25048000	13154000	19715000	6274800	5148100	7105900	5689100	6055100	6565600
AAKLS(1)EGS(1)QPAEEEEDQETPSR	sp|Q9UKV3|ACINU_HUMAN	50877000	44774000	34641000	51982000	40439000	41540000	14568000	12473000	6685200	15079000	13827000	13903000	2653400	2444600	2495500	2902100	2286000	1540300
S(0.007)AS(0.902)S(0.091)DTSEELNSQDSPPK	sp|O14745|NHRF1_HUMAN	47799000	53186000	52486000	55187000	50124000	0	0	25601000	20610000	18825000	0	30053000	0	0	0	0	0	537660
S(0.95)PPVQPHT(0.019)PVT(0.021)IS(0.007)LGT(0.003)APSLQNNQPVEFNHAINYVNK	sp|Q96ST3|SIN3A_HUMAN	59756000	69519000	27238000	67085000	53319000	67611000	0	0	0	1565700	0	7030700	0	0	989280	0	0	0
ALPSLNTGS(0.003)S(0.895)S(0.102)PR	sp|O14545|TRAD1_HUMAN	0	161260000	145800000	0	0	0	0	27972000	0	0	0	0	8933300	0	0	0	0	10118000
KDEGEGAAGAGDHKDPS(1)LGAGEAASK	sp|Q02952|AKA12_HUMAN	31141000	23042000	43168000	42120000	38106000	37641000	16310000	18733000	15591000	15630000	13091000	26981000	4243400	5238000	5229200	5197700	7195800	5374200
KRS(1)VAVS(1)DEEEVEEEAER	sp|Q9Y6X9|MORC2_HUMAN	40944000	35921000	41957000	39762000	53650000	35834000	12984000	12160000	12594000	15547000	13136000	12447000	3618500	3881000	4845900	4357200	3859400	5613200
T(0.006)EAPAPAS(0.019)S(0.018)T(0.017)PQEPWPGPT(0.716)APS(0.091)PT(0.067)S(0.067)RPPWAVDPAFAER	sp|Q9NR12|PDLI7_HUMAN	0	105210000	163080000	0	0	0	84277000	0	0	0	0	0	0	0	0	0	0	0
TAS(1)LPGYGR	sp|O14639|ABLM1_HUMAN	52462000	59351000	50073000	56054000	58150000	48045000	3337400	3698000	3195300	2696900	3648100	4713900	1218100	1157800	938260	1200600	1329600	1253300
SFS(1)ADNFIGIQR	sp|Q8N7R7|CCYL1_HUMAN	54243000	57705000	43707000	54283000	52403000	55059000	3644500	4003800	4557000	5598900	4386600	5875900	1906700	1527800	1026500	0	913230	1358400
S(0.5)S(0.5)IHNFMTHPEFR	sp|P20020|AT2B1_HUMAN	64957000	60488000	48752000	61288000	58553000	52331000	3196100	0	2376600	0	0	0	0	0	0	0	0	0
S(0.5)S(0.5)IHNFMTHPEFR	sp|P20020|AT2B1_HUMAN	64957000	60488000	48752000	61288000	58553000	52331000	3196100	0	2376600	0	0	0	0	0	0	0	0	0
APRPFGSVS(0.001)S(0.999)PK	sp|Q96HC4|PDLI5_HUMAN	54682000	50090000	44161000	69735000	51605000	43756000	6536000	4457900	3831300	0	6058400	6850500	1817600	1363700	1651400	1586200	1515900	2010600
SAAS(1)PVVSSMPER	sp|P18583|SON_HUMAN	42330000	52473000	48362000	53826000	53500000	47832000	0	7355100	0	9995200	8031800	9803100	2964300	4205500	2997300	2439800	2163400	3304200
AS(0.849)VS(0.151)PMDEPVPDS(0.535)ES(0.464)PIEK	sp|P46821|MAP1B_HUMAN	60980000	68390000	0	65687000	13556000	0	28429000	13957000	28040000	21961000	25012000	21050000	0	0	0	4123600	0	0
LKS(0.999)VEDEMDS(0.999)PGEEPFY(0.001)T(0.001)GQGR	sp|Q12857|NFIA_HUMAN	55575000	60906000	57258000	53765000	51470000	46221000	6064100	3612200	4513000	4200800	3433800	0	1500600	2569900	0	0	0	0
SPSGGAAGPLLTPS(0.635)QS(0.35)LDGS(0.014)RR	sp|Q96CX2|KCD12_HUMAN	0	112850000	0	0	0	132780000	0	0	26309000	22007000	26578000	30180000	0	0	0	0	0	0
GGS(1)PPWAANSQPQPPR	sp|Q15746|MYLK_HUMAN	58992000	45626000	58687000	54393000	47899000	41113000	11185000	3901500	0	9721200	0	11463000	0	3763100	0	0	2758900	1149000
DNS(1)PEPNDPEEPQEVSSTPSDKK	sp|Q9HB58|SP110_HUMAN	32066000	29590000	36395000	34195000	38657000	35820000	17562000	18556000	19535000	17666000	19486000	18904000	6554900	5812400	5960800	7326300	0	6464800
KPGPPLS(1)PEIRS(1)PAGS(1)PELR	sp|Q96JM3|CHAP1_HUMAN	40482000	36462000	52568000	47703000	45539000	55831000	14874000	7458300	15361000	9477300	10288000	8069800	825700	472490	1555600	509110	0	2433800
GETHLWS(1)PQVSEDGK	sp|Q53GG5|PDLI3_HUMAN	41639000	57902000	31186000	62925000	55480000	59625000	7563600	4590300	5813300	4908100	5807300	7227100	1273800	1938400	1700500	0	0	0
S(0.522)AQS(0.478)PGAPPGPGLEDEVATPAAPRPGFPAVPR	sp|O60240|PLIN1_HUMAN	0	58560000	40689000	73045000	68911000	79038000	13003000	0	0	0	0	0	2659100	1808800	3752400	802950	3141300	3845500
VDS(1)EGDFS(1)ENDDAAGDFR	sp|O43823|AKAP8_HUMAN	47885000	54220000	27966000	47021000	59296000	40587000	14026000	6746200	9372100	13790000	7053700	11845000	1652500	2310300	2228200	1407700	1252500	510120
RLS(0.951)PPS(0.043)S(0.006)SAASSYSFSDLNSTR	sp|P50402|EMD_HUMAN	49066000	63687000	57245000	43034000	49519000	57248000	0	0	0	12839000	0	12925000	0	3533200	0	0	0	0
AS(0.092)S(0.908)CETYEYPQR	sp|Q9UQC2|GAB2_HUMAN	77450000	63075000	66967000	71177000	70313000	0	0	0	0	0	0	0	0	0	0	0	0	0
DSCIS(1)PSEPETK	sp|Q8TDB6|DTX3L_HUMAN	43132000	43546000	41770000	36144000	47313000	39484000	11200000	11333000	12750000	12003000	11781000	13032000	4471000	3771300	4210100	4244000	4432700	4097800
WRPHS(1)PDGPR	sp|Q6Y7W6|GGYF2_HUMAN	29836000	40157000	103040000	35513000	37661000	61077000	4502600	6508500	2925700	4859200	6712200	9876300	1827700	0	836510	1391500	0	1810700
LGS(1)YSGPTSVSR	sp|Q9BZ23|PANK2_HUMAN	43196000	50883000	46292000	50264000	54545000	54873000	5537100	6888900	6340400	5740500	5650100	6394000	1847200	1809700	2174100	1869200	1953100	2153200
AMDNHS(1)DS(1)EEELAAFCPQLDDSTVAR	sp|Q86VR2|RETR3_HUMAN	50896000	44370000	43183000	53259000	50798000	53861000	10756000	7044500	8258800	12243000	5176700	7220000	0	0	0	0	0	0
AMDNHS(1)DS(1)EEELAAFCPQLDDSTVAR	sp|Q86VR2|RETR3_HUMAN	50896000	44370000	43183000	53259000	50798000	53861000	10756000	7044500	8258800	12243000	5176700	7220000	0	0	0	0	0	0
RS(0.086)S(0.914)PAADVQGENFCAAVK	sp|Q8NHJ6|LIRB4_HUMAN	42328000	52267000	42973000	43101000	45645000	44871000	12305000	0	12955000	8634600	13278000	10866000	2566100	2008500	3666900	3317700	2638500	3452800
S(0.993)RS(0.993)PLDKDT(0.009)Y(0.006)PPSASVVGASVGGHR	sp|Q96T37|RBM15_HUMAN	46970000	63249000	53705000	58002000	52309000	51686000	5329900	0	6477800	3685100	0	4249200	0	0	0	0	0	1078500
SINKLDS(1)PDPFK	sp|P42566|EPS15_HUMAN	44598000	46576000	44986000	52392000	55385000	42711000	8733500	5995600	6542800	6256100	6936800	10318000	3152100	2892000	2732100	2104300	2096100	2243100
S(0.955)PPREQVIEDNMVPQGMPEQET(0.01)T(0.01)VGAIQDHT(0.009)ES(0.008)S(0.008)VHN	sp|Q5VUA4|ZN318_HUMAN	42475000	39432000	40708000	44909000	43321000	53516000	13186000	11048000	6483900	16696000	15128000	12452000	2242300	2407700	0	0	2198300	0
ECS(1)VEKGTGDSLR	sp|Q05519|SRS11_HUMAN	40217000	39376000	41509000	63880000	34792000	18842000	11697000	20025000	9439400	11399000	19137000	16493000	3165300	1965200	3418500	2894200	4137600	3716900
DS(0.147)HS(0.887)S(0.966)EEDEASSQTDLSQTISK	sp|Q5JTV8|TOIP1_HUMAN	41598000	51016000	39400000	51280000	61527000	57687000	11863000	0	19978000	11425000	0	0	0	0	0	0	0	0
DS(0.215)HS(0.908)S(0.877)EEDEASSQTDLSQTISKK	sp|Q5JTV8|TOIP1_HUMAN	41598000	51016000	39400000	51280000	61527000	57687000	11863000	0	19978000	11425000	0	0	0	0	0	0	0	0
QQFS(1)PSMTER	sp|Q8TDB6|DTX3L_HUMAN	39832000	53418000	47871000	54915000	54454000	44541000	6463400	4473700	4903400	5801100	6461800	8361500	2447400	2780700	1785400	2270200	2024900	2678900
RKAFT(0.605)T(0.348)CS(0.249)S(0.249)HLMVVGMY(0.436)Y(0.436)GAGLFMY(0.676)IR	sp|A3KFT3|OR2M5_HUMAN	0	0	0	0	0	0	0	0	0	0	0	0	0	0	0	0	0	345480000
RNS(1)LTGEEGQLAR	sp|Q9BX95|SGPP1_HUMAN	41940000	51279000	41018000	57537000	47782000	48873000	8646700	7201000	5964700	7015900	6072000	9203500	3104600	2054400	2216400	2070500	2747800	659310
AEPS(0.005)AAT(0.003)QS(0.003)HS(0.003)IS(0.006)S(0.006)S(0.006)S(0.006)FGAEPS(0.006)APGGGGS(0.952)PGACPALGT(0.003)K	sp|O95197|RTN3_HUMAN	76432000	72128000	66719000	0	75195000	0	0	0	0	19487000	0	0	5523000	9508400	9352400	0	0	10708000
S(0.99)GY(0.01)IPSGHSLGTPEPAPR	sp|Q9HBL0|TENS1_HUMAN	0	59651000	43715000	78041000	54902000	58770000	7153900	6444400	5948100	6806700	5844400	7700400	1863000	1764300	1497800	1254800	2118400	1507900
IKEEVLS(0.463)ES(0.537)EAENQQAGAAALAPEIVIK	sp|Q9UJX5|APC4_HUMAN	77366000	0	59102000	0	75211000	47852000	11093000	14075000	14119000	16263000	0	20622000	0	0	1151400	0	2902700	5015100
T(0.024)GQAGS(0.658)LS(0.658)GS(0.658)PKPFS(0.003)PQLSAPITTK	sp|Q9ULU4|PKCB1_HUMAN	58015000	0	45499000	56402000	51521000	42022000	17658000	0	15499000	14780000	13014000	17949000	3878100	2812800	4607500	0	0	989380
SAFT(0.001)PAT(0.001)AT(0.002)GS(0.01)S(0.008)PS(0.978)PVLGQGEK	sp|Q15811|ITSN1_HUMAN;CON__ENSEMBL:ENSBTAP00000001528	63750000	47788000	61382000	58396000	56838000	46765000	0	0	0	0	0	0	3906800	0	5775400	0	0	0
GPGAPGLAHLQES(0.024)QAGS(0.899)DT(0.077)DVEEGK	sp|Q14676|MDC1_HUMAN	46576000	51037000	51770000	54502000	48792000	42854000	15648000	0	12362000	13786000	0	0	2634200	2978000	0	0	1381300	0
QQQLEEEAAKPPEPEKPVS(1)PPPVEQK	sp|O75376|NCOR1_HUMAN	26359000	35496000	33123000	38954000	36231000	42612000	16111000	12808000	26393000	11592000	18587000	17594000	3934700	3129300	4045000	6093400	4362300	6013000
SDAAVDT(0.001)S(0.036)S(0.963)EITTK	sp|P06454|PTMA_HUMAN	0	70974000	86389000	83856000	0	0	32581000	23021000	0	26921000	0	0	0	10438000	0	0	8716600	0
NT(0.002)FT(0.014)AWS(0.98)DEES(0.004)DYEIDDR	sp|Q6PKG0|LARP1_HUMAN	35248000	67829000	51721000	25531000	73508000	68517000	5722100	0	3363400	3064600	2993800	3231900	0	1153900	448190	542640	0	0
AT(0.478)T(0.524)PPNQGRPDS(0.995)PVY(0.003)ANLQELK	sp|Q8IWW6|RHG12_HUMAN	67959000	0	58060000	75830000	0	0	21513000	24132000	20064000	16982000	18821000	21680000	4469600	865720	8870900	812380	1444400	1288500
KIALESEGRPEEQMES(0.078)DNCS(0.919)GGDDDWT(0.002)HLSSK	sp|Q13501|SQSTM_HUMAN	76514000	0	58382000	111430000	71728000	17241000	0	0	2226300	2931300	0	0	0	2314400	0	0	0	0
AEDGATPS(0.035)PS(0.116)NET(0.849)PK	sp|P29966|MARCS_HUMAN	61827000	32014000	32536000	0	42247000	50090000	0	0	42384000	0	0	0	9308100	19548000	12360000	15540000	0	24907000
TSLAEDSCLGRHS(1)PVPR	sp|Q13469|NFAC2_HUMAN	65125000	43698000	58229000	63175000	48330000	53481000	0	0	6910600	0	0	0	0	1952100	0	0	1224100	0
S(1)LGSVQAPSYGAR	sp|P05783|K1C18_HUMAN	65166000	50939000	48517000	49053000	47117000	43955000	5637700	5726000	5279100	4766200	5617500	6130600	1819800	476390	0	0	1871700	0
AQT(1)PPGPS(0.004)LS(0.048)GS(0.688)KS(0.261)PCPQEK	sp|Q9UQ35|SRRM2_HUMAN	0	0	0	249140000	0	0	30531000	32545000	0	3518000	24806000	0	0	1150400	0	0	0	0
QVAGDAPVEQATAET(0.013)AS(0.987)PVHR	sp|Q92766|RREB1_HUMAN	40394000	40218000	48061000	44520000	37734000	29426000	9207100	11030000	10706000	12736000	13884000	17853000	5117900	3992400	4059600	1246400	4620300	6871900
VGEAQS(0.996)KET(0.002)LS(0.002)GHK	sp|Q8NAA4|A16L2_HUMAN	110940000	0	80114000	0	0	4791900	23412000	19919000	13746000	15466000	13647000	17944000	6144200	5287200	6768200	7641000	8874500	6915300
RPTETNPVTS(0.005)NS(0.995)DEECNETVK	sp|P46100|ATRX_HUMAN	39343000	49564000	37295000	73789000	65639000	56500000	5327200	0	3936200	5403200	0	0	854190	1357300	1156000	0	840800	0
ERS(1)PEGPREEEAAGGEEESPDSSPHGEASR	sp|Q96NY7|CLIC6_HUMAN	52644000	25551000	50582000	40856000	47552000	0	18034000	16212000	14194000	19376000	17297000	17831000	3478100	670550	4330200	4290600	4230500	3797200
LKLS(1)PS(0.997)PS(0.002)S(0.001)R	sp|P20700|LMNB1_HUMAN;sp|Q03252|LMNB2_HUMAN	47777000	47759000	41060000	62087000	57521000	53777000	6190000	4120500	5768200	4561300	4164700	4587900	730270	699330	0	0	0	0
CSDVS(0.016)ELS(0.075)S(0.144)S(0.764)PPGPYHQEPYVCKPEER	sp|Q9Y478|AAKB1_HUMAN	0	0	173390000	0	161090000	0	0	0	0	0	4619000	0	0	0	0	0	1513300	0
LLES(1)PGVEAGEGEAEKEEAGAQGRPLR	sp|Q6NYC8|PPR18_HUMAN	44100000	30505000	39417000	41806000	42811000	35649000	14194000	13236000	15577000	10467000	11232000	16350000	4024800	4458500	4189800	3532900	4346900	4218000
AET(1)PTESVSEPEVATK	sp|P18858|DNLI1_HUMAN	45461000	40328000	41539000	39807000	34392000	42594000	12111000	11569000	12337000	12311000	10738000	15432000	831040	3090200	4024100	4357700	3892800	4888700
LLHEDLDES(1)DDDMDEK	sp|O43150|ASAP2_HUMAN	48844000	37532000	38858000	52710000	39966000	42611000	10189000	11206000	11037000	11913000	6041500	12607000	2153800	3687500	3703200	1877000	1240200	3021200
RPAEAT(0.245)S(0.754)S(0.708)PT(0.146)S(0.146)PERPR	sp|Q9BU76|MMTA2_HUMAN	80152000	70267000	55938000	58954000	66833000	0	0	0	0	7041400	0	0	0	0	0	0	0	0
YGVYEDENY(0.001)EVGS(0.999)DDEEIPFK	sp|O15541|R113A_HUMAN	56488000	55662000	53097000	48253000	59448000	52512000	0	2946100	3773800	5578500	0	0	0	0	0	1365700	0	0
S(0.997)HGLES(0.003)VPVLPGSGEAGVSFDLPAQADTLHSANK	sp|Q641Q2|WAC2A_HUMAN;sp|Q9Y4E1|WAC2C_HUMAN	55731000	55876000	61777000	57081000	51911000	49704000	0	0	1143300	0	2690100	1356900	0	0	1272900	0	0	0
KLS(1)SGDLR	sp|Q86UU1|PHLB1_HUMAN	47568000	28403000	77055000	30332000	35082000	31046000	12610000	8381900	14446000	8823200	13028000	12347000	3242000	4026700	2894100	3267500	2040400	3712000
KNS(0.994)IT(0.006)EISDNEDDLLEYHR	sp|Q86UU1|PHLB1_HUMAN	68388000	10424000	52912000	62449000	40156000	57207000	9146300	0	12620000	8431800	0	7952600	1786800	2112100	2872800	1601900	0	0
DSENLAS(0.999)PS(0.001)EYPENGER	sp|P52948|NUP98_HUMAN	23039000	75677000	22966000	45605000	41276000	40570000	12636000	11481000	10928000	14831000	9440300	20527000	2403300	0	0	1206100	2404100	2724800
RDS(1)LTGSSDLYK	sp|Q14671|PUM1_HUMAN	103240000	99234000	0	81844000	0	0	8858800	7638400	5563800	6748200	8022600	7912200	1628600	1932300	1896500	1396500	0	1798600
TVANLLSGKS(1)PR	sp|Q13428|TCOF_HUMAN	41511000	48209000	54425000	57004000	49107000	36177000	5221000	6660400	5189000	8718300	6232100	8511300	1790800	977570	1731600	1205900	2306400	2500500
DLFDLNS(1)S(1)EEDDTEGFSER	sp|Q9Y3T9|NOC2L_HUMAN	38302000	67231000	30191000	37338000	56288000	101490000	0	0	1104800	5243300	0	0	0	0	0	0	0	0
DLFDLNS(1)S(1)EEDDTEGFSER	sp|Q9Y3T9|NOC2L_HUMAN	38302000	67231000	30191000	37338000	56288000	101490000	0	0	1104800	5243300	0	0	0	0	0	0	0	0
RGPSASSVAVMTS(0.001)S(0.01)T(0.039)S(0.951)DHHLDAAAAR	sp|Q9NZQ3|SPN90_HUMAN	62142000	81507000	57921000	0	84590000	45460000	2351700	0	0	0	1243300	0	0	661730	1209600	0	0	0
FLES(0.076)AAADFS(0.924)DEDEDDDVDGR	sp|O43815|STRN_HUMAN	57357000	41400000	39868000	48521000	61383000	0	17377000	12759000	15850000	17370000	9605500	15485000	0	0	0	0	0	0
HKS(0.99)NVGGLLS(0.01)PQR	sp|Q99504|EYA3_HUMAN	46143000	44656000	45673000	47787000	50943000	51335000	9137600	6745900	8076100	8120800	0	6298900	2029500	4118200	3298000	330840	2224400	0
QLPALDGS(0.867)LMGPES(0.471)PPAQEEEAPVS(0.662)PHKKPAPQK	sp|Q8N9T8|KRI1_HUMAN	51545000	0	92010000	81593000	54924000	0	0	0	0	15454000	19957000	16946000	0	0	0	0	4183000	0
AYS(1)PEYR	sp|Q9UDY2|ZO2_HUMAN	65981000	46697000	55753000	60201000	53376000	48680000	2069400	0	0	1595100	0	1789000	0	0	0	0	318420	0
HNQGDS(0.998)DDDVEET(0.154)HPMDGNDS(0.837)DY(0.011)DPKK	sp|Q9P2K3|RCOR3_HUMAN	69854000	26055000	66711000	32929000	29063000	25284000	19798000	8110100	18295000	5126600	7929300	13142000	498420	2550500	4953800	2768200	0	3207100
FPPEDFRHS(1)PEDFR	sp|Q8IXT5|RB12B_HUMAN	46640000	51751000	31832000	47824000	66259000	58437000	8189200	5279300	0	4220300	6538800	0	1142900	1154400	1865400	1526700	1846600	1595000
ES(0.511)AAPAS(0.592)PAPS(0.893)PAPS(0.812)PT(0.193)PAPPQK	sp|Q3KQU3|MA7D1_HUMAN	18832000	50058000	25656000	25998000	44957000	53499000	21373000	17070000	14142000	20432000	10857000	21180000	708760	1630800	3981200	1246000	2855100	1576500
IIY(0.606)DS(0.696)DS(0.696)ES(0.002)EETLQVK	sp|P35251|RFC1_HUMAN	44149000	58164000	45130000	46860000	53161000	60576000	2754100	0	3763200	4886800	6489600	0	981970	2297200	0	2094300	1398000	3292100
VTEPIS(1)AESGEQVER	sp|O14791|APOL1_HUMAN	32909000	42280000	44239000	47821000	42230000	42297000	10322000	9786000	10759000	10169000	9570800	12020000	3961600	2853300	3421400	3668500	3737400	3576200
QSS(1)PSGSEQLVR	sp|O15231|ZN185_HUMAN	38430000	41545000	41391000	47785000	40877000	41152000	8605800	8755100	7988400	9583600	11027000	14591000	4369800	3892300	3178400	3436000	5341900	3648300
S(0.014)HS(0.986)ANDSEEFFREDDGGADLHNATNLR	sp|Q6ICG6|K0930_HUMAN	65851000	56685000	51988000	65499000	42233000	32159000	2392300	0	0	0	1761000	10967000	0	2684900	3375300	0	0	0
VSSTSPST(0.002)GEHELS(0.997)AGF	sp|P32246|CCR1_HUMAN	49828000	49034000	43405000	53737000	52375000	15351000	13691000	9051600	9902600	11801000	0	12725000	3921400	4726500	3409000	0	2637200	0
VDIDT(1)PDINIEGSEGK	sp|Q09666|AHNK_HUMAN	40032000	37785000	36016000	51784000	33715000	38876000	10774000	12012000	12652000	12650000	11403000	14391000	2672100	4495700	4968100	2910600	2535600	5833600
AS(1)PVPAPSSGLHAAVR	sp|Q9P206|K1522_HUMAN	38417000	51171000	44981000	52159000	50516000	44772000	8221700	3644600	8781400	8056200	5113700	9157400	1961400	1067400	1443100	1902800	2154800	1434000
S(1)GDEEFKGEDELCDSGR	sp|O43823|AKAP8_HUMAN	45683000	48900000	26241000	34185000	53798000	36306000	17508000	6273100	16470000	16577000	11787000	13590000	1885900	2296700	1338600	0	2035900	0
EVAAT(0.001)EEDVT(0.013)RLPS(0.631)PT(0.631)S(0.631)PFS(0.067)S(0.022)LS(0.002)QDQAATSK	sp|Q8WWI1|LMO7_HUMAN	79844000	0	68330000	76180000	0	78114000	0	21204000	1603400	0	0	0	1747000	3233100	4213600	0	0	0
EVAAT(0.001)EEDVT(0.013)RLPS(0.631)PT(0.631)S(0.631)PFS(0.067)S(0.022)LS(0.002)QDQAATSK	sp|Q8WWI1|LMO7_HUMAN	79844000	0	68330000	76180000	0	78114000	0	21204000	1603400	0	0	0	1747000	3233100	4213600	0	0	0
NEGS(0.998)ES(0.002)APEGQAQQR	sp|P67809|YBOX1_HUMAN	103420000	0	144540000	0	0	0	49806000	0	36673000	0	0	0	0	0	0	0	0	0
GGS(1)PDLWK	sp|Q96JM3|CHAP1_HUMAN	60324000	53000000	50218000	49001000	48151000	66731000	0	0	2092500	1547200	0	2203100	0	1027400	0	0	0	0
GDS(0.001)IEEILADS(0.999)EDEEDNEEEER	sp|Q5JTH9|RRP12_HUMAN	39418000	32181000	43065000	36192000	37912000	36191000	14865000	17900000	13551000	15174000	10797000	18961000	3672900	3566800	2311000	2187400	2589600	3356500
VGSLT(1)PPS(0.809)S(0.191)PK	sp|Q2M2I8|AAK1_HUMAN	57470000	9773200	61734000	53849000	8837500	50094000	15026000	8212400	13507000	12787000	10137000	12676000	3493200	4078500	4386100	3143100	3756600	789120
EFHS(1)HEFHS(1)HEDMLVVDPK	sp|P10451|OSTP_HUMAN	30675000	84300000	25004000	40131000	65893000	82572000	1710700	0	3220600	0	0	0	0	0	0	0	0	0
GS(0.384)NPLDGRDS(0.478)PS(0.138)AGGPVGQLEPIPIPAPAS(0.673)PGT(0.169)RPT(0.157)LK	sp|Q96PE2|ARHGH_HUMAN	47279000	23196000	47306000	42976000	44316000	25549000	6002000	14579000	15083000	9680100	15295000	21261000	4256000	1176500	4227600	2234200	4180500	4071400
ILLVDS(1)PGMGNADDEQQEEGTSSK	sp|Q9UKN8|TF3C4_HUMAN	46609000	36399000	42521000	34393000	35326000	36595000	16907000	10794000	18796000	13386000	13458000	11674000	0	3790000	3985100	3420100	0	4442500
EIPEDVDMEEEKES(0.998)EDS(0.998)DEENDFT(0.004)EK	sp|Q8IWA0|WDR75_HUMAN	41441000	46895000	32732000	54579000	49175000	47267000	15519000	8030200	15357000	11640000	6059200	0	0	2069100	0	0	0	1701200
EIPEDVDMEEEKES(0.998)EDS(0.998)DEENDFT(0.004)EK	sp|Q8IWA0|WDR75_HUMAN	41441000	46895000	32732000	54579000	49175000	47267000	15519000	8030200	15357000	11640000	6059200	0	0	2069100	0	0	0	1701200
THTTALAGRS(1)PS(0.925)PAS(0.075)GR	sp|Q9UQ35|SRRM2_HUMAN	71720000	23318000	60874000	74338000	27733000	33993000	0	9748500	0	0	9521900	11502000	1734000	1285100	2588300	1435800	1068300	1568800
GLLAQGLRPES(1)PPPAGPLLNGAPAGESPQPK	sp|Q96TA1|NIBA2_HUMAN	21138000	107340000	15527000	48674000	38708000	34254000	9437100	8794800	7931700	12154000	0	23406000	0	955210	0	0	1158000	2814500
KPGPPLS(1)PEIRS(1)PAGS(1)PELR	sp|Q96JM3|CHAP1_HUMAN	40482000	36462000	43571000	47703000	45539000	55831000	14874000	7458300	13488000	9477300	8756700	5606700	0	0	800220	0	0	1827300
VEMGTSSQNDVDMSWIPQETLNQINKAS(1)PR	sp|P43307|SSRA_HUMAN	38845000	57164000	45981000	60517000	47836000	43003000	6931000	5189600	5258100	5135700	0	12407000	0	1901200	0	0	1554900	0
AAS(1)PS(1)PQSVR	sp|Q8IYB3|SRRM1_HUMAN	36233000	51244000	42731000	43848000	45958000	60085000	9826200	3955000	8255200	7959600	7309800	5847500	1402100	1546700	1983400	1489100	0	1983800
S(1)PGPPPPVGVK	sp|Q9H1B7|I2BPL_HUMAN	49996000	51426000	32237000	56787000	46113000	45124000	5652300	9318800	6508200	4616600	7350200	5921100	1589200	876890	2243700	1091800	2329800	1802900
T(0.004)LS(0.996)DPPSPLPHGPPNK	sp|Q9ULH1|ASAP1_HUMAN	49274000	36283000	36215000	48701000	45282000	41915000	11295000	7714600	9162500	13197000	3168500	14151000	4375200	3068800	696290	2170500	3629100	672020
TGVT(0.072)S(0.687)T(0.161)S(0.137)DS(0.942)EEEGDDQEGEKKR	sp|O75475|PSIP1_HUMAN	0	0	0	0	0	303450000	27211000	0	0	0	0	0	0	0	0	0	0	0
FGGEHVPNS(0.954)PFQVT(0.046)ALAGDQPSVQPPLR	sp|P21333|FLNA_HUMAN	52730000	53186000	46708000	49553000	63967000	46067000	0	0	0	0	0	13047000	2391800	1583400	0	0	1005800	0
S(0.067)GS(0.933)GISVISSTSVDQR	sp|Q15811|ITSN1_HUMAN	50292000	48460000	49897000	45285000	49340000	44906000	12282000	0	0	0	10104000	14494000	0	0	5020700	0	0	0
KT(0.003)S(0.997)PASLDFPESQK	sp|Q96JM3|CHAP1_HUMAN	50041000	0	60456000	61618000	67305000	55184000	10684000	0	12380000	11413000	0	0	0	0	782600	0	0	0
RREEGPPPPS(0.997)PDGAS(0.518)S(0.48)DAEPEPPS(0.005)GR	sp|Q9NTJ3|SMC4_HUMAN	30126000	45350000	43604000	46201000	43930000	38164000	13390000	11241000	11194000	12110000	9597500	13520000	0	1446400	3029000	2092000	2074700	2643800
ES(0.546)S(0.443)PLY(0.009)S(0.001)PTFSDSTSAVK	sp|P46821|MAP1B_HUMAN	70930000	57951000	65526000	0	67485000	67279000	0	0	0	0	0	0	0	0	0	0	0	0
EFHS(1)HEFHS(1)HEDMLVVDPK	sp|P10451|OSTP_HUMAN	30675000	84300000	25004000	40131000	84313000	59393000	1710700	0	3220600	0	0	0	0	0	0	0	0	0
S(0.016)HT(0.444)S(0.54)EGAHLDITPNSGAAGNSAGPK	sp|Q92597|NDRG1_HUMAN	0	114360000	91070000	0	114680000	0	4445700	0	2165900	0	0	0	0	1922400	0	0	0	0
GRLDSSEMDHS(0.999)ENEDYTMSSPLPGKK	sp|Q9NTI5|PDS5B_HUMAN	70107000	36161000	27240000	63590000	36527000	60058000	0	5521900	6729700	5219500	5050100	11202000	0	511990	688970	0	0	0
S(0.01)FS(0.991)PKS(1)PLELGEK	sp|Q15742|NAB2_HUMAN	48682000	50917000	35638000	65946000	50266000	53591000	2597000	5563300	11264000	0	4017500	0	0	0	0	0	0	0
S(0.007)FS(0.995)PKS(0.997)PLELGEK	sp|Q15742|NAB2_HUMAN	48682000	50917000	35638000	65946000	50266000	53591000	2597000	5563300	11264000	0	4017500	0	0	0	0	0	0	0
AVPMAPAPAS(1)PGSSNDSSAR	sp|Q66K74|MAP1S_HUMAN	36691000	42848000	41890000	45996000	39721000	38633000	12993000	8120700	12856000	8517300	11344000	10261000	2238300	3443300	1761600	4357200	2598300	4147500
GQGS(0.001)S(0.999)PVAMQK	sp|P18206|VINC_HUMAN	58196000	33797000	55722000	52008000	26165000	35890000	8949900	5551900	8611400	7746800	7997000	9020500	2720500	3761200	3940100	2558300	2538000	3152500
ENPPVEDS(1)S(1)DEDDKR	sp|Q8TCJ2|STT3B_HUMAN	43917000	50212000	34623000	23960000	61363000	60949000	4094800	7331300	5842200	8245700	5732900	8913900	2221300	2220000	2022700	1719300	1472100	3048100
KPS(0.021)GS(0.979)PDLWK	sp|Q96JM3|CHAP1_HUMAN	62627000	47975000	48738000	61565000	16812000	65078000	8821200	0	7036400	1518700	0	6978700	0	0	0	0	664370	0
HFKDEDEDEDVAS(1)PDGLGR	sp|O95365|ZBT7A_HUMAN	42659000	38092000	47063000	48968000	38872000	41467000	9613900	11020000	7214700	11432000	10131000	11807000	1589700	1870300	2071500	0	1401300	2140400
S(0.998)KS(0.998)PPKS(0.99)PEEEGAVS(0.007)S(0.007)	sp|Q01130|SRSF2_HUMAN	0	52057000	76221000	106600000	0	92047000	0	0	0	0	0	0	0	0	0	0	0	0
QIPS(0.157)AEDLET(0.843)DGGGPGQVVDDGLEHR	sp|Q8WUI4|HDAC7_HUMAN	58730000	55649000	53630000	52988000	0	0	0	18325000	21686000	19190000	0	2135900	6871100	9272900	7938400	7398700	6016200	6977100
TALSSTESCTMKGEEKS(1)PK	sp|Q96T23|RSF1_HUMAN	28426000	32547000	45293000	27588000	45974000	41491000	13831000	15010000	11358000	16423000	16384000	17845000	3175800	0	3399400	3691500	893170	3304800
MLAES(1)DES(1)GDEESVSQTDKTELQNTLR	sp|P22059|OSBP1_HUMAN	21959000	34290000	38624000	45562000	38410000	53229000	16795000	8392000	21687000	9990000	7310800	13666000	2229700	4875900	5771700	0	757930	2874500
EALQS(1)EEDEEVKEEDTEQKR	sp|O94769|ECM2_HUMAN	48471000	44261000	41399000	36605000	47124000	40765000	7742500	10415000	7040300	10373000	8635100	11951000	2019000	2125200	384790	2184700	3112600	1755700
QEAIPDLEDS(1)PPVS(0.968)DS(0.032)EEQQESAR	sp|Q9BTC0|DIDO1_HUMAN	37792000	26923000	31840000	34678000	21494000	38796000	17915000	14614000	18175000	17236000	21795000	19155000	5652800	4604800	4924900	3601900	589910	6438900
QEAIPDLEDS(1)PPVS(0.969)DS(0.032)EEQQESAR	sp|Q9BTC0|DIDO1_HUMAN	37792000	26923000	31840000	34678000	21494000	38796000	17915000	14614000	18175000	17236000	21795000	19155000	5652800	4604800	4924900	3601900	589910	6438900
KADT(0.003)T(0.003)T(0.003)PT(0.008)PT(0.024)AILAPGS(0.93)PAS(0.93)PPGS(0.099)LEPK	sp|P25440|BRD2_HUMAN	42974000	34329000	37750000	41052000	42450000	34014000	13621000	13595000	14898000	16958000	11715000	14015000	1174000	1675700	2724700	0	3091600	0
S(1)QERPTFYR	sp|Q16539|MK14_HUMAN	56071000	52456000	46239000	50943000	50505000	53945000	3748200	2219600	3150100	2229200	0	3433200	0	0	0	0	1065200	0
KAS(1)GSENEGDYNPGR	sp|Q02880|TOP2B_HUMAN	49045000	70565000	56407000	6461900	60621000	56749000	8314900	0	6436900	0	6309100	0	0	2078000	0	0	0	2874500
NLS(1)FEIKK	sp|Q05209|PTN12_HUMAN	50776000	43593000	49531000	47109000	54315000	52458000	4481800	2601200	4553200	3276800	3990300	4215600	1385400	1975300	1459500	0	0	0
QLPALDGS(0.054)LMGPES(0.949)PPAQEEEAPVS(0.996)PHKKPAPQK	sp|Q8N9T8|KRI1_HUMAN	56437000	42801000	46239000	31352000	41126000	50165000	11213000	0	11309000	11811000	0	16946000	3176800	3099900	0	0	0	0
NPYLLS(1)EEEDDDVDGDVNVEK	sp|O60524|NEMF_HUMAN	37826000	32146000	42120000	39263000	40954000	36228000	12065000	12799000	11392000	12553000	9655300	12047000	4337400	5078100	5355700	0	4379100	7354000
TLNAET(1)PKS(0.723)S(0.277)PLPAK	sp|Q7L2J0|MEPCE_HUMAN	33412000	38085000	34193000	52885000	44490000	33695000	11881000	12066000	10319000	11157000	8362900	16253000	3627700	3019000	3381800	2236000	4084200	2341000
GNPEPPVS(0.44)GEMDDNS(0.54)LS(0.02)PEACYECK	sp|P35555|FBN1_HUMAN	0	0	0	0	245280000	0	0	0	0	0	0	79819000	0	0	0	0	0	0
RS(0.066)S(0.933)DT(0.001)SGSPATPLK	sp|Q7Z5R6|AB1IP_HUMAN	37901000	0	28021000	4359100	78012000	89899000	8108800	0	6425500	12117000	21502000	27402000	1422400	248180	1690000	0	6762100	933810
S(0.132)FS(0.808)LEGLT(0.004)GGAGVGNKPS(0.017)S(0.017)S(0.017)LEVS(0.003)S(0.003)ANAEELRHPFSGEER	sp|Q12802|AKP13_HUMAN	88757000	82098000	54213000	0	99402000	0	0	0	0	0	0	0	0	0	0	0	0	0
DKFS(1)PFPVQDRPESSLVFK	sp|Q9UQ35|SRRM2_HUMAN	63680000	45851000	37761000	45883000	58268000	42487000	8597500	0	5797200	4113600	3975400	6280400	1142400	0	0	0	0	0
ENPPVEDS(1)S(1)DEDDKR	sp|Q8TCJ2|STT3B_HUMAN	16968000	75431000	10381000	35347000	74925000	29941000	11032000	10975000	0	17171000	0	14661000	4406300	4117200	4607100	5034500	2387600	5001900
AEAPS(0.471)S(0.529)PDVAPAGKEDS(0.918)PS(0.037)AS(0.045)GR	sp|Q9P1Y6|PHRF1_HUMAN	58951000	27230000	45421000	54301000	24977000	23440000	10587000	9732200	9826200	8828500	9704700	18799000	2365400	3502600	3191100	2958400	6016700	2446700
NTET(0.005)S(0.03)KS(0.965)PEKDVPMVEK	sp|O14617|AP3D1_HUMAN	52692000	51971000	60245000	56987000	0	52966000	10230000	1008500	0	7550500	7243000	8442400	2471000	2404500	0	2234200	2225300	3201600
VGGSEVTELSGSGHDSSYYDDRS(0.999)DHER	sp|Q9H8M2|BRD9_HUMAN	53565000	48892000	53364000	58472000	40390000	44157000	0	0	0	0	1997900	11404000	1141000	1348500	2701800	0	2493500	1865700
QIPS(0.923)AEDLET(0.077)DGGGPGQVVDDGLEHR	sp|Q8WUI4|HDAC7_HUMAN	0	55649000	53630000	0	59001000	0	20809000	18325000	21686000	0	23840000	24323000	6871100	9272900	7938400	7398700	6016200	6977100
KPS(0.004)KY(0.002)PLCS(0.01)ADAAVS(0.32)T(0.343)T(0.367)PPGS(0.954)PPPPPPLPEPPVLK	sp|Q9BTC0|DIDO1_HUMAN	59579000	63287000	0	56458000	60683000	73375000	3098200	0	1468600	0	3728900	0	0	0	0	0	0	0
LEEGVAS(0.656)DEEAEEAQPGS(0.652)GPS(0.652)PEPEGS(0.04)PPAHPQ	sp|Q7Z406|MYH14_HUMAN	30299000	31883000	35805000	30411000	23692000	44141000	22225000	10506000	17970000	16987000	18588000	13943000	0	5773600	5184300	5688200	1671700	6908100
LEEGVAS(0.656)DEEAEEAQPGS(0.652)GPS(0.652)PEPEGS(0.04)PPAHPQ	sp|Q7Z406|MYH14_HUMAN	30299000	31883000	35805000	30411000	23692000	44141000	22225000	10506000	17970000	16987000	18588000	13943000	0	5773600	5184300	5688200	1671700	6908100
QRS(1)PS(1)PAPAPAPAAAAGPPTR	sp|Q9H7N4|SFR19_HUMAN	46882000	32456000	49021000	62435000	40190000	35950000	11499000	0	8297700	11300000	15173000	0	2087000	2328100	0	752190	0	3050100
QRS(1)PS(1)PAPAPAPAAAAGPPTR	sp|Q9H7N4|SFR19_HUMAN	46882000	32456000	49021000	62435000	40190000	35950000	11499000	0	8297700	11300000	15173000	0	2087000	2328100	0	752190	0	3050100
GFGFGQGAGALVHS(1)E	sp|P21291|CSRP1_HUMAN	55408000	46396000	37737000	57310000	46405000	46612000	4610500	3916000	4468200	3154500	3660000	6086000	0	1154400	780570	1254200	1101200	1219400
S(0.12)AAGS(0.807)EKEEEPEDEEEEEEEEEY(0.073)DEEEEEEDDDRPPK	sp|O00267|SPT5H_HUMAN	53075000	52712000	48457000	45170000	0	51686000	22916000	0	0	18509000	0	21963000	0	5912800	0	0	0	0
SEPVKEES(0.008)S(0.983)ELEQPFAQDT(0.004)S(0.004)S(0.001)VGPDRK	sp|Q14151|SAFB2_HUMAN;sp|Q15424|SAFB1_HUMAN	0	113590000	0	0	0	171800000	0	0	30879000	0	0	0	0	0	952100	918090	2249500	0
S(0.003)RS(0.997)FSSSAEEHS	sp|Q96EQ0|SGTB_HUMAN	39778000	47280000	46187000	48722000	57033000	48839000	0	4492100	3212000	5850000	6253700	6645900	950420	1319100	1003900	1380100	1274400	0
S(0.232)LPREES(0.768)AGAAPGEGPEGVDGR	sp|Q00722|PLCB2_HUMAN	0	64223000	75187000	0	0	58736000	16267000	17516000	13767000	0	17033000	22873000	5360300	3972000	5010900	6464400	7356200	6333500
GPAGEAGAS(1)PPVRR	sp|Q13425|SNTB2_HUMAN	42223000	38910000	37190000	36855000	43519000	43229000	10126000	8706100	9449600	8760900	8559400	11097000	4106800	3723000	3262900	3436600	3637800	3261600
MQNT(1)DDEERPQLS(1)DDER	sp|Q8WVC0|LEO1_HUMAN	41553000	38049000	38371000	49422000	49086000	42415000	12002000	5578400	11645000	11746000	3951500	11996000	1200400	937860	789150	400250	0	853050
TS(0.002)S(0.998)GTSLSAMHSSGSSGK	sp|Q12888|TP53B_HUMAN	38070000	33234000	58014000	44220000	26019000	41160000	1883700	16212000	15635000	1522400	15901000	22309000	506000	392940	0	4719800	0	0
ADANKAEVPGAT(0.531)GGDS(0.469)PHLQPAEPPGEPR	sp|Q9P2K5|MYEF2_HUMAN	50754000	35665000	46826000	45093000	52891000	46600000	7823400	0	7459700	6194300	0	10854000	2220500	2140900	2538800	0	2583000	0
EEEWDPEYT(1)PK	sp|Q9NYF8|BCLF1_HUMAN	51322000	49781000	46540000	41634000	51725000	44318000	4673000	3264700	4307500	3697800	3920800	6536200	1449100	2110300	1718000	0	1164000	1418500
NREEEWDPEYT(1)PK	sp|Q9Y2W1|TR150_HUMAN	51322000	49781000	46540000	41634000	51725000	44318000	4673000	3264700	4307500	3697800	3920800	6536200	1449100	2110300	1718000	0	1164000	1418500
MEVEDGLGS(1)PKPEEIKDFSYVHK	sp|Q71F56|MD13L_HUMAN	56498000	41066000	45656000	45868000	45855000	54510000	5774800	4691600	0	5159600	5521000	4855700	0	2152700	0	0	0	1881100
DGSLASNPYS(0.998)GDLT(0.002)K	sp|Q14157|UBP2L_HUMAN	48386000	44065000	40458000	41497000	53972000	46295000	0	7765000	8497900	8802200	11130000	0	0	3835000	4519000	0	0	0
T(0.026)RPGS(0.973)FQS(0.001)LSDALSDTPAK	sp|Q9H9C1|SPE39_HUMAN	50317000	37602000	44909000	44720000	37860000	37269000	10035000	6424000	10835000	6663500	9010200	9282000	2374700	0	3025100	2348800	2609600	3615800
RAS(1)ALIDRPAPYFER	sp|Q9Y2J2|E41L3_HUMAN	62774000	41301000	52033000	59895000	55227000	43881000	3512300	0	0	0	0	0	0	0	0	0	0	0
GY(0.003)T(0.539)S(0.415)DS(0.043)EVYTDHGRPGK	sp|Q92538|GBF1_HUMAN	0	0	0	0	252580000	0	0	17904000	0	0	17202000	21141000	0	0	0	3908500	5067600	0
EYVNSTSEES(1)HDEDEIRPVQQQDLHR	sp|Q8NBU5|ATAD1_HUMAN	45507000	43406000	40856000	53788000	44790000	39956000	10189000	10702000	0	10918000	0	0	2450200	1965600	3263000	3250500	2894300	3707300
EKGPT(0.003)T(0.003)GEGALDLS(0.028)DVHS(0.97)PPKS(0.997)PEGK	sp|O95684|FR1OP_HUMAN	34388000	35664000	26568000	49741000	45632000	40599000	11965000	8305800	12083000	8947600	11846000	15537000	1023500	354740	1575400	3960200	2887700	6122700
AT(0.001)EET(0.001)GQAQS(0.006)GQANCQGLS(0.969)PVS(0.023)VAS(0.001)K	sp|Q9UHF7|TRPS1_HUMAN	42656000	38750000	45167000	37933000	39839000	24744000	18446000	15066000	16706000	0	18217000	19662000	0	0	0	0	0	0
S(0.001)VS(0.999)PTFLNPSDENLK	sp|Q9UKA4|AKA11_HUMAN	54435000	48011000	0	54720000	49158000	49292000	9684400	10789000	15735000	9709600	11919000	0	0	0	0	3270200	0	0
ACDAS(0.999)PES(0.001)TPLTGQLPGK	sp|Q96JA1|LRIG1_HUMAN	47407000	36219000	36386000	41290000	41986000	38306000	13323000	11562000	12768000	14032000	12497000	10872000	0	0	0	0	0	0
LQDS(0.058)S(0.217)DPDT(0.108)GS(0.131)EEEGS(0.216)S(0.24)RLS(0.054)PPHS(0.975)PR	sp|Q92974|ARHG2_HUMAN	21025000	56186000	45507000	7947000	53018000	53660000	11988000	6832600	18405000	7639800	6223300	16070000	1692200	4217300	4164100	0	0	1891800
HS(0.045)QPS(0.945)PEPHS(0.798)PT(0.208)EPPAWGS(0.002)S(0.001)IVK	sp|Q5VZ89|DEN4C_HUMAN	30706000	35277000	51653000	61904000	71582000	23716000	9138700	0	9176800	3525000	0	14609000	0	0	4840300	0	0	0
MDNYADLS(0.98)DT(0.019)ELTTLLR	sp|P50402|EMD_HUMAN	52790000	59053000	43968000	39311000	50515000	48724000	4733700	0	0	6546300	4404600	3973900	0	0	1977000	0	0	0
S(0.99)PPS(0.009)SSEIFTPAHEENVR	sp|C9JLW8|MCRI1_HUMAN	37897000	46666000	38607000	42726000	44412000	47930000	10190000	8414800	12959000	0	10253000	0	2927900	3188800	2529700	3155300	0	3765800
LNDPFQPFPGNDS(1)PK	sp|P42566|EPS15_HUMAN	91088000	0	71273000	62771000	37469000	0	6226300	0	8731700	5487500	11338000	15603000	0	0	2896800	0	0	2312100
GNIETTSEDGQVFS(1)PK	sp|Q5T200|ZC3HD_HUMAN	38864000	36609000	40353000	37662000	38538000	41198000	8886900	8453600	10208000	10741000	10449000	12745000	3182100	3178100	3104500	2644600	4713500	3657000
HGS(0.969)GADS(0.03)DY(0.002)ENTQSGDPLLGLEGK	sp|Q9Y2X7|GIT1_HUMAN	41817000	45895000	27503000	45727000	29372000	41501000	16358000	8393300	15039000	10325000	11932000	11399000	2874000	986060	3191800	1164800	1385900	0
DRS(1)PAAET(1)PPLQR	sp|Q8TE68|ES8L1_HUMAN	34233000	40656000	38043000	42549000	42297000	45421000	11044000	9280400	9630500	10119000	9897400	7405700	2213000	1929600	1459100	2633400	3105400	2778200
S(0.05)QS(0.948)PAASDCS(0.001)SSSSSASLPSSGR	sp|O95817|BAG3_HUMAN	36419000	44667000	38767000	50342000	39015000	39668000	14034000	0	14498000	15460000	0	16171000	0	0	0	4243400	0	1046600
SPAVATSTAAPPPPS(0.626)S(0.371)PLPS(0.003)K	sp|Q14157|UBP2L_HUMAN	0	0	0	263180000	0	0	0	0	0	0	0	0	0	0	25059000	0	25882000	0
T(0.004)PT(0.004)HQPPKPGS(0.953)PGRPACPLS(0.039)NLLLQSYEER	sp|Q96F63|CCD97_HUMAN	91950000	77118000	0	9767100	66996000	68266000	0	0	0	0	0	0	0	0	0	0	0	0
DGQVINET(0.106)S(0.894)QHHDDLE	sp|P08670|VIME_HUMAN	36931000	48638000	44885000	0	42697000	47978000	13497000	13940000	11176000	0	12113000	18655000	3825200	4059800	3788100	4025400	4196100	3559200
ADVLDLHEAGGEDFAMDEDGDES(1)IHKLK	sp|Q9Y5S9|RBM8A_HUMAN	44750000	24132000	40936000	42073000	32886000	38949000	9794600	13506000	13102000	13507000	11092000	19397000	0	2205400	5460400	2145700	0	0
S(0.614)GT(0.659)PPRQGS(0.134)IT(0.298)S(0.298)PQANEQS(0.228)VT(0.77)PQRR	sp|Q9UQ35|SRRM2_HUMAN	0	0	106150000	158170000	4347000	0	0	0	2606500	0	0	36674000	950350	0	0	0	4682600	0
RPTPNDDTLDEGVGLVHS(0.013)NIAT(0.024)EHIPS(0.963)PAK	sp|Q01581|HMCS1_HUMAN	68442000	67471000	0	5745900	85280000	77177000	0	0	0	0	0	0	3213900	0	2016500	0	0	3593300
RNT(1)LPAMDNSR	sp|Q9UQC2|GAB2_HUMAN	38499000	46288000	32724000	49031000	58064000	47659000	5507700	4802100	5130800	6000800	4814900	6675000	1213000	1876200	0	1179500	1653800	1756700
DGGS(1)GNS(0.842)T(0.158)IIVSR	sp|Q7Z6Z7|HUWE1_HUMAN	37076000	39129000	34737000	39668000	41664000	46851000	11678000	9371800	12115000	11902000	8993600	11042000	1956700	0	1943100	2117600	0	2288600
GPDEAMEDGEEGS(1)DDEAEWVVTK	sp|Q9NZN4|EHD2_HUMAN	33601000	30436000	38258000	40583000	38720000	37893000	13024000	10685000	11824000	12166000	11331000	11343000	3049000	3450200	6013400	2490900	2331500	5285700
TAPTLS(1)PEHWK	sp|Q96JM3|CHAP1_HUMAN	57706000	44554000	52402000	61204000	48579000	45837000	0	0	0	0	1321400	0	0	856040	0	0	0	0
T(0.425)GS(0.586)NIS(0.97)GAS(0.017)S(0.002)DISLDEQYK	sp|P22059|OSBP1_HUMAN	70766000	37168000	1537500	53741000	51467000	45375000	7260100	7085800	3858900	5111200	1812300	15966000	1250000	2908500	3383200	1487300	0	2186900
VRES(1)DEETQIK	sp|P04114|APOB_HUMAN	51716000	25597000	52331000	50431000	38094000	14367000	10421000	10526000	0	8745700	9786900	13909000	4528700	4417700	4634100	4293400	3879700	4533800
EAAAGIQWS(0.985)EEET(0.985)EDEEEEKEVT(0.029)PES(0.001)GPPK	sp|P46087|NOP2_HUMAN	36080000	32859000	30978000	40369000	36767000	30232000	18283000	13327000	18193000	13464000	11157000	11819000	0	3567000	3931000	2726400	2350300	5238400
EAAAGIQWS(0.985)EEET(0.985)EDEEEEKEVT(0.029)PES(0.001)GPPK	sp|P46087|NOP2_HUMAN	36080000	32859000	30978000	40369000	36767000	30232000	18283000	13327000	18193000	13464000	11157000	11819000	0	3567000	3931000	2726400	2350300	5238400
KDS(0.995)LT(0.005)QAQEQGNLLN	sp|Q5JTD0|TJAP1_HUMAN	72414000	67536000	0	0	0	0	0	18513000	24209000	24207000	22444000	28921000	9678500	7962200	8874600	8853000	8953600	8526000
SVDALDDLT(1)PPSTAESGSR	sp|Q86X29|LSR_HUMAN	35092000	39096000	33464000	40080000	30474000	38648000	15147000	9363200	15562000	15357000	8722100	12300000	2708900	5200800	3111400	3725300	2901300	0
S(1)KDHFGLEGDEESTMLEDSVSPK	sp|Q9Y490|TLN1_HUMAN	51059000	42756000	5099300	58049000	52150000	39765000	0	1500900	13250000	10149000	12559000	13738000	2949800	0	696490	4260400	2958400	0
EDKS(0.429)PS(0.533)EES(0.015)APT(0.008)T(0.008)S(0.008)PESVSGSVPSSGSSGR	sp|P54725|RD23A_HUMAN	0	0	0	0	0	310940000	0	0	0	0	0	0	0	0	0	0	0	0
EKDS(1)PHMQDPNQADEEAMTQIIR	sp|P23511|NFYA_HUMAN	61916000	35820000	34466000	33018000	31508000	38319000	10133000	7461200	8860700	11287000	9530400	12648000	2286600	2945700	3053800	2702600	1907400	2820100
RFS(1)EGVLQSPSQDQEK	sp|Q9C0C2|TB182_HUMAN	45284000	36003000	43012000	37419000	40715000	40027000	9140600	9091300	9771300	8597100	8519600	10538000	1799000	1820800	2743100	0	2794300	3004900
T(0.747)S(0.248)PGRVDLPGS(0.001)S(0.001)T(0.001)T(0.001)LTK	sp|O94875|SRBS2_HUMAN	59680000	53711000	49206000	54062000	49291000	0	0	0	12284000	0	9227600	12841000	3048100	3227500	0	0	3086100	0
IS(1)DS(0.99)ES(0.01)EDPPR	sp|Q96ST2|IWS1_HUMAN	35634000	40460000	40729000	45772000	44349000	47246000	8744100	6514700	8862700	6281000	4750000	8656600	2037300	1917400	2322700	1682500	2112000	1418800
ILSQS(0.956)T(0.044)DSLNMR	sp|Q92974|ARHG2_HUMAN	41928000	49069000	40280000	52724000	45328000	49553000	7785400	5495300	7907000	5244800	0	0	2320500	0	1760200	0	0	0
S(0.202)S(0.215)LS(0.202)IALS(0.696)S(0.685)GLEKLK	sp|Q9BXF6|RFIP5_HUMAN	117060000	0	0	132910000	0	0	28466000	0	0	0	0	20374000	3771700	0	0	0	6551100	0
S(0.202)S(0.215)LS(0.202)IALS(0.696)S(0.685)GLEKLK	sp|Q9BXF6|RFIP5_HUMAN	117060000	0	0	132910000	0	0	28466000	0	0	0	0	20374000	3771700	0	0	0	6551100	0
VLGS(1)EGEEEDEALS(1)PAK	sp|P18858|DNLI1_HUMAN	54800000	23937000	22467000	54397000	22837000	25162000	24747000	6565800	10047000	23597000	7036300	17535000	2416200	3179100	5521300	1982000	448710	2347700
S(0.152)RS(0.124)PT(0.677)PPS(0.024)S(0.024)AGLGSNSAPPIPDSR	sp|Q8IWX8|CHERP_HUMAN	37812000	37613000	19633000	51904000	54483000	70444000	0	5230700	0	0	4921900	0	2483700	820620	9190200	6563900	0	7766800
LGAGGGS(1)PEKSPSAQELK	sp|Q9UNE7|CHIP_HUMAN	43798000	45511000	45751000	43970000	37927000	35998000	8501700	5978600	7661200	6197900	7890000	6750400	2341500	2265700	2483200	2908200	0	2425000
RPS(0.611)GT(0.177)GT(0.213)GPEDGRPS(0.208)LGS(0.789)PY(0.002)GQPPR	sp|P50479|PDLI4_HUMAN	72457000	60931000	0	64595000	70929000	0	16507000	0	0	0	15047000	0	3146600	3376500	1114600	0	0	0
T(0.001)EEPLGS(0.965)PHPS(0.028)GT(0.006)VESPGEGPQDTR	sp|Q9NWS9|ZN446_HUMAN	0	39115000	0	157160000	41721000	66318000	0	0	0	0	0	0	0	0	0	0	3619500	0
HPELTKPPPLMAAEPTAPLS(0.001)HS(0.003)AS(0.09)S(0.09)DPADRLS(0.815)PFLAAR	sp|Q9ULP9|TBC24_HUMAN	91452000	0	59788000	0	76511000	70176000	0	0	3222800	0	3859400	0	0	0	2149700	0	0	767370
HS(0.012)DS(0.988)KEDDGQEIA	sp|Q5ZPR3|CD276_HUMAN	51242000	30326000	59364000	65851000	47342000	6867500	5387600	4687500	6205300	6684900	9660800	4572800	1739100	1878100	2022600	2101900	0	1765600
S(1)QETGDLDVGGLQETDK	sp|P23142|FBLN1_HUMAN	52267000	0	53361000	37775000	0	0	18801000	14813000	22203000	21749000	16034000	21607000	8594100	9181200	7752800	9487200	5034800	9020800
QVAEQGGDLS(1)PAANR	sp|O94804|STK10_HUMAN	38785000	30739000	35055000	40762000	34138000	41584000	10067000	7973700	9181500	10949000	11122000	14773000	4022700	3201600	3244300	3760400	4388800	3600800
KPIDS(0.003)LRDS(0.997)R	sp|Q9UQ35|SRRM2_HUMAN	48593000	23420000	62304000	37158000	23796000	30724000	8536300	12174000	12082000	13502000	11963000	13273000	0	2413700	0	3148500	0	4084300
SFS(0.999)SPENFQR	sp|Q9Y580|RBM7_HUMAN	50071000	45273000	43439000	39274000	50450000	47528000	4032400	2847700	4656400	3031600	4503500	4423400	1420800	1320900	1511700	1025100	1171200	1032600
GPPQEEEEEEDEEEEAT(0.02)KEDAEAPGIRDHES(0.98)L	sp|P51858|HDGF_HUMAN	48942000	51436000	49208000	53857000	40504000	54667000	0	0	0	0	0	0	3222700	2118600	0	2119100	0	0
MESS(0.001)FGS(0.997)PS(0.002)KQESSESLPK	sp|Q6VMQ6|MCAF1_HUMAN	60646000	60887000	53128000	0	53342000	55130000	9909000	9997900	0	0	0	0	2922200	0	0	0	0	0
EADDDEEVDDNIPEMPS(1)PKK	sp|P26358|DNMT1_HUMAN	32722000	36011000	29857000	43855000	37432000	31890000	13116000	11172000	13740000	12418000	10183000	13599000	3169100	5453000	4982400	2800500	0	3506000
RWDQTADQTPGAT(1)PK	sp|O75533|SF3B1_HUMAN	37259000	41059000	39137000	46164000	41773000	39947000	8145000	8409600	7020900	8187000	5579100	8842400	2438100	2245200	2354300	1863100	2901200	2144700
NQAS(1)DS(1)ENEELPKPR	sp|Q96ST2|IWS1_HUMAN	39241000	42158000	40099000	48740000	51771000	52058000	6814300	3893200	6782400	6395000	2398900	4154000	787680	0	0	0	0	0
NQAS(1)DS(1)ENEELPKPR	sp|Q96ST2|IWS1_HUMAN	39241000	42158000	40099000	48740000	51771000	52058000	6814300	3893200	6782400	6395000	2398900	4154000	787680	0	0	0	0	0
FNEEHIPDSPFVVPVAS(0.847)PS(0.153)GDAR	sp|P21333|FLNA_HUMAN	32168000	41452000	37440000	30980000	44313000	44204000	10379000	9224600	10262000	11266000	10521000	11329000	1551600	3245000	0	0	3194000	3602300
T(0.122)GS(0.877)NISGASSDISLDEQYK	sp|P22059|OSBP1_HUMAN	44580000	38727000	30102000	27423000	46908000	50167000	5323700	7085800	7396800	6288100	6908600	14368000	3136300	4975700	1457400	3735600	1791200	4522600
GNLLHFPS(0.5)S(0.5)QGEEEKEK	sp|Q12888|TP53B_HUMAN	0	71372000	90681000	0	0	105150000	10611000	1918300	3179600	0	8982300	8533900	0	0	2612400	0	0	1601900
SPSVPKS(0.998)PT(0.002)PK	sp|Q9NVD7|PARVA_HUMAN	30056000	45675000	31825000	32541000	43653000	47691000	9953200	8908700	10802000	7792400	8831200	9442700	2488800	2658800	2472500	2977600	3080600	3308500
GPVS(1)PSVSFQPLAR	sp|Q7Z434|MAVS_HUMAN	48223000	35849000	48489000	37873000	42625000	37509000	7181200	7745800	6839600	7573800	7562500	10559000	1853800	2123300	0	0	1748800	0
RLS(0.828)S(0.145)T(0.026)S(0.001)LASGHSVR	sp|Q9BZL6|KPCD2_HUMAN	38752000	46884000	39380000	40186000	41551000	65215000	4727900	5936400	0	2793100	3512400	8797400	1983100	0	1010200	673480	885640	1195000
T(0.034)GEPS(0.966)PPHDILHEPPDVVS(1)DDEKDHGK	sp|Q15311|RBP1_HUMAN	37561000	38216000	34486000	36273000	27698000	39982000	12783000	11479000	12153000	11528000	9202600	11652000	3863500	2371900	5718900	2705100	2794700	2695100
S(0.038)KHDS(0.038)S(0.038)APDPAPDS(0.749)ADEVMPEAVPEVAS(0.084)EPGLES(0.036)AS(0.016)HPNVDR	sp|Q9BTC0|DIDO1_HUMAN	52758000	28379000	38596000	62843000	33456000	37657000	21767000	1817200	0	3735800	18761000	0	0	3357700	0	0	0	0
TLTDEVNS(1)PDSDRR	sp|Q8TAQ2|SMRC2_HUMAN	35246000	35181000	35659000	48499000	55500000	33573000	6849900	8354200	7887400	8285000	5235800	9967500	2024000	2005200	2300600	1783600	2727700	2039000
AGGPAT(1)PLSPTR	sp|Q03252|LMNB2_HUMAN	46452000	50352000	43081000	49458000	0	55891000	7720500	9630500	1885700	6879500	10879000	8819100	1986600	2383600	0	2209500	3188300	2291700
LDIDS(1)PPITAR	sp|P14618|KPYM_HUMAN	34273000	42099000	30250000	40303000	38650000	41002000	11197000	6861900	12294000	8420700	7086500	9018500	2770000	5580900	4122700	2623200	1809500	4628000
HS(0.045)QPS(0.945)PEPHS(0.798)PT(0.208)EPPAWGS(0.002)S(0.001)IVK	sp|Q5VZ89|DEN4C_HUMAN	18358000	58659000	27863000	47065000	61015000	48299000	5718100	0	9176800	7284400	6988400	8789300	0	0	3631600	0	0	0
AEGVS(0.001)T(0.999)PLAGR	sp|P29590|PML_HUMAN	48276000	38113000	33028000	39613000	39705000	35478000	6807600	8342000	8069500	6231600	9263500	12848000	3187300	2727900	2270600	2317200	3679100	2476000
GNAS(1)PGAATHDSLSDYGPQDSRPTPMR	sp|Q9UGU0|TCF20_HUMAN	33813000	44479000	35767000	47688000	43361000	48599000	8018400	0	8756500	7921000	6809400	9938200	1747300	0	1377600	0	1156800	2992900
AELGS(0.919)T(0.081)DNDLER	sp|Q14761|PTCA_HUMAN	33652000	28356000	44265000	39339000	35515000	29698000	10020000	11489000	9768500	15479000	8338300	15355000	3409600	3446400	2513500	3591500	3805500	4212800
STS(1)YGYSR	sp|Q13242|SRSF9_HUMAN	37752000	49044000	44404000	45303000	51184000	72886000	0	0	1535700	0	0	0	0	0	0	0	0	0
EKEIS(1)DDEAEEEKGEK	sp|P08238|HS90B_HUMAN;sp|Q58FF7|H90B3_HUMAN	23340000	16241000	40709000	25005000	23622000	25186000	13526000	16075000	13162000	25717000	8742100	22929000	8867400	8283500	8481100	6487300	5835100	9722600
AT(0.571)T(0.592)PPNQGRPDS(0.799)PVY(0.038)ANLQELK	sp|Q8IWW6|RHG12_HUMAN	0	0	58060000	75830000	26741000	0	21513000	24132000	20064000	16982000	18821000	21680000	4469600	865720	8870900	812380	1444400	1288500
T(0.003)S(0.003)VLGGGEDGIEPVS(0.994)PPEGMTEPGHSR	sp|Q9Y618|NCOR2_HUMAN	36682000	36066000	28701000	40436000	38791000	33575000	18644000	10698000	0	12801000	17029000	12754000	4289700	0	4650200	0	0	6252100
SKDHFGLEGDEESTMLEDS(0.01)VS(0.99)PK	sp|Q9Y490|TLN1_HUMAN	35591000	33327000	38582000	36243000	39981000	46666000	10036000	6750600	10380000	9785500	11816000	8752700	0	3939700	3982300	0	0	4755900
SLS(1)LGDKEISR	sp|Q9UMZ2|SYNRG_HUMAN	38325000	45341000	43301000	66370000	41516000	36786000	6645000	0	5174200	5556700	0	8836000	0	0	0	0	2576400	0
ESESEAKVDGET(0.005)AS(0.959)DS(0.03)ES(0.006)R	sp|O95674|CDS2_HUMAN	48263000	45235000	35696000	45806000	37341000	36913000	5562700	5764900	3742300	3989400	4007000	14069000	2148800	5024200	1567300	2266300	1343400	1421000
T(0.128)QS(0.448)EES(0.179)RPQS(0.09)LQQPAT(0.059)S(0.061)T(0.062)T(0.053)ET(0.052)PAS(0.83)PAHT(0.026)T(0.009)PQT(0.003)QS(0.001)T(0.001)S(0.001)GR	sp|P15336|ATF2_HUMAN	37631000	0	0	45729000	53019000	72850000	14622000	6860000	13850000	3238000	7748500	21491000	6550600	4246800	3826100	1683600	3418300	3351800
EAAVSASDILQESAIHS(0.939)PGT(0.06)VEK	sp|Q96C57|CSTOS_HUMAN	45684000	36457000	41638000	43737000	0	44634000	14830000	9976700	14257000	9633000	15462000	11208000	0	3840400	4779600	3280700	531070	0
AS(0.871)APS(0.129)PNAQVACDHCLK	sp|Q14258|TRI25_HUMAN	55067000	54962000	37191000	49132000	0	45829000	7205600	8474200	6183100	7014900	4563600	11026000	4194600	0	2096100	1688200	3291600	1728300
NHS(1)GS(1)RT(1)PPVALNSSR	sp|Q9UQ35|SRRM2_HUMAN	58049000	17466000	35032000	64639000	38540000	32332000	11222000	7049000	11484000	8046900	4445900	4431500	1637600	1084000	1800800	870490	0	1400200
AES(1)PSPAPPPGLR	sp|Q9BUA3|SPNDC_HUMAN	35742000	40518000	43767000	42762000	42390000	40177000	8389500	6003700	0	0	8148600	10316000	3277200	3412600	2910400	2968100	3285700	5154300
ALEAAS(0.217)LS(0.196)QHPPS(0.245)LCIS(0.646)DS(0.697)EEEEEER	sp|O43159|RRP8_HUMAN	59260000	51386000	39506000	0	71381000	56070000	6216900	3360100	6470000	0	5523300	0	0	0	0	0	0	0
DEVEVS(1)DDDEKEPEVDYR	sp|Q15746|MYLK_HUMAN	8664600	5845700	25242000	16422000	0	0	20549000	25333000	22237000	32886000	12296000	45945000	11765000	13996000	16935000	13504000	7206700	20161000
ISTCAPSTLHITQNTEQELHS(0.838)PT(0.162)VK	sp|Q8WVV4|POF1B_HUMAN	48591000	41765000	39483000	47827000	55605000	33606000	4168300	0	7319200	0	0	10781000	0	2186200	4058600	1527100	0	1994600
VNFS(0.258)EEGET(0.742)EEDDQDSSHSSVTTVK	sp|Q5JTV8|TOIP1_HUMAN	0	88453000	0	97381000	0	0	0	31727000	0	29428000	0	38181000	0	0	2560900	3490800	3142300	4306300
RS(0.137)S(0.608)T(0.186)S(0.058)GDT(0.011)EEEEEEEVVPFSSDEQKR	sp|O15231|ZN185_HUMAN	106610000	89266000	0	0	0	94149000	0	0	0	0	0	0	0	6119200	2376400	0	0	0
GAAAAAT(0.003)GQPGT(0.076)APAGT(0.921)PGAPPLAGMAIVK	sp|Q13263|TIF1B_HUMAN	61569000	0	53450000	44697000	45107000	44391000	17729000	0	21626000	0	0	0	0	1084400	4805500	0	3665900	0
RPAEAT(0.245)S(0.754)S(0.708)PT(0.146)S(0.146)PERPR	sp|Q9BU76|MMTA2_HUMAN	105050000	98834000	0	0	0	0	0	15618000	0	18990000	21828000	19715000	0	0	0	6203900	2854400	8863700
LEGPVS(1)PDVEPGKEETEESK	sp|O14686|KMT2D_HUMAN	31647000	29545000	36621000	27433000	37564000	33105000	14348000	12435000	13261000	12387000	11796000	14943000	4853500	0	3537800	5086100	4165500	5011300
TSTTGVATTQS(0.967)PT(0.033)PR	sp|Q8WWI1|LMO7_HUMAN	48575000	37561000	35793000	50754000	39910000	45224000	0	8325100	0	7268200	7564600	8592200	1783900	2584500	2106700	0	0	1696000
GVGSGPHPPDTQQPS(0.994)PS(0.006)K	sp|Q68CZ2|TENS3_HUMAN	35041000	45307000	24862000	33516000	41467000	51649000	10383000	8660600	9121700	8565000	4862000	8110600	2692500	2311900	3922400	1770000	2729100	2658700
TPFKDEIDEFANS(0.978)PS(0.022)EDKEESMEIHATGK	sp|Q9P2D1|CHD7_HUMAN	44094000	58888000	34125000	46128000	45300000	45410000	7087200	0	5320600	0	0	7214700	0	0	4004500	0	0	0
AAAT(1)PESQEPQAK	sp|P49006|MRP_HUMAN	29626000	43451000	33159000	42504000	43772000	45048000	6527800	4693200	7103800	6870800	0	10483000	3454900	5101100	3854800	3811700	2669100	4976900
RKS(1)ELPQDVYTIK	sp|Q14738|2A5D_HUMAN	49638000	39508000	51132000	46942000	50862000	36593000	4623200	4236500	3406200	429380	3542500	4443300	707470	879280	0	0	0	0
AQSLVISPPAPS(1)PR	sp|P46013|KI67_HUMAN	32955000	36696000	36135000	30783000	36808000	41695000	11103000	6834000	10443000	11289000	11298000	8563600	3405200	4424900	3367700	3254900	2933000	4694500
T(0.011)DGS(0.99)IS(0.999)GDRQPVTVADYISR	sp|P51116|FXR2_HUMAN	41752000	42311000	36915000	48955000	35914000	47343000	10180000	3205200	7037900	7377000	4198900	8368000	0	796610	0	1209100	0	686120
GLY(0.016)VT(0.984)DQEK	sp|Q08AD1|CAMP2_HUMAN	0	0	0	90748000	0	120910000	28824000	0	0	0	0	29908000	11944000	0	0	0	13895000	0
RKAEDS(1)DS(1)EPEPEDNVR	sp|Q9H0D6|XRN2_HUMAN	37909000	34519000	43994000	37425000	38958000	60001000	4769600	4321000	10669000	10243000	3953900	3060900	1097600	668430	1161600	1130900	1072300	1229100
GDLAFGAPGPRPPS(1)PFDDPADDPEHK	sp|Q93074|MED12_HUMAN	36444000	41549000	39238000	36447000	35148000	36527000	9086200	8490700	11968000	8755800	6869800	10294000	0	3792100	4264800	0	2676200	4210100
AEAPS(0.112)S(0.888)PDVAPAGK	sp|Q9P1Y6|PHRF1_HUMAN	40450000	27230000	36573000	31666000	24977000	31635000	13110000	9732200	12275000	11986000	14140000	22138000	3417100	3502600	3955600	2958400	3294700	2446700
MPAY(0.876)QET(0.124)GRPGPR	sp|Q8TEW8|PAR3L_HUMAN	45525000	44367000	38251000	44324000	56062000	49774000	0	0	0	7013800	0	5216400	1516800	0	2231400	0	811500	0
TIQEVLEEQS(1)EDEDREAK	sp|P18858|DNLI1_HUMAN	42717000	32071000	42032000	38055000	41288000	41613000	7214300	7123800	7510900	7396500	10412000	7444400	1081100	1471900	1426300	1967500	2195200	2009200
TLFLGIPDENFEDHS(0.001)APPS(0.999)PEEK	sp|Q99683|M3K5_HUMAN	42809000	37936000	31742000	32472000	38050000	36274000	9326700	7947800	8510600	9845700	10295000	11046000	3358400	0	4319500	3783100	3822400	3467000
T(0.003)GNMGIPGT(0.031)MNQIS(0.967)PLK	sp|Q7Z5Q1|CPEB2_HUMAN	75643000	0	18975000	44278000	0	2673000	38597000	43236000	20292000	36585000	0	1916600	1196100	684050	343050	0	9227800	439610
KAPAGQEEPGT(0.996)PPS(0.003)S(0.001)PLSAEQLDR	sp|P13051|UNG_HUMAN	31122000	34482000	37062000	36630000	29843000	28719000	12224000	9617700	12318000	11462000	12568000	13290000	3400400	3029400	5185600	4904400	3117300	4846000
TYSLGS(0.001)ALRPS(0.983)T(0.007)S(0.009)R	sp|P08670|VIME_HUMAN	33585000	121650000	23181000	31873000	25497000	25968000	3653100	0	2128500	2872000	10898000	3827100	2936500	0	0	2564400	0	2989200
KT(0.004)S(0.992)DANET(0.005)EDHLESLICK	sp|Q09161|NCBP1_HUMAN	59641000	52088000	57272000	38151000	8888100	53235000	6705500	0	6467900	2825100	0	5927800	1200700	0	1044800	0	0	0
DLS(0.986)T(0.014)PGLEK	sp|P46821|MAP1B_HUMAN	37015000	37744000	34603000	42596000	35075000	39827000	9077400	7812300	8070600	8601200	7228300	9096000	2497600	3303000	3035400	2218100	2364200	2545700
SFTSSSPS(0.015)S(0.975)PS(0.011)R	sp|O94875|SRBS2_HUMAN	37696000	48089000	24184000	42394000	49142000	50105000	5569800	5788600	4597100	4190100	5308300	7041500	1343800	1741300	1495600	1401300	2011100	0
NVRS(0.994)DIS(0.88)DQEEDEES(0.126)EGCPVSINLSK	sp|Q15154|PCM1_HUMAN	41017000	36693000	32338000	47232000	43035000	32585000	12734000	10161000	11820000	13028000	6903600	0	0	1485000	2020600	0	843170	0
NVRS(0.957)DIS(0.916)DQEEDEES(0.126)EGCPVS(0.001)INLSK	sp|Q15154|PCM1_HUMAN	41017000	36693000	32338000	47232000	43035000	32585000	12734000	10161000	11820000	13028000	6903600	0	0	1485000	2020600	0	843170	0
TEEARPSPAPGPGT(0.994)PT(0.004)GT(0.001)PTR	sp|Q4KMP7|TB10B_HUMAN	38346000	36081000	38645000	41185000	35565000	44092000	8342300	4753100	8332300	6953800	6420000	8954900	1844100	2811400	2817400	2955800	2458400	976620
KRES(0.714)ES(0.431)ES(0.808)DET(0.047)PPAAPQLIK	sp|O60832|DKC1_HUMAN	0	94299000	0	99174000	14507000	13426000	14268000	11117000	15006000	11046000	5269400	9279200	0	0	691510	1327100	0	2070900
S(0.366)KS(0.634)PS(1)PPRLTEDR	sp|Q9UKV3|ACINU_HUMAN	46935000	36788000	27405000	45506000	50598000	49142000	8084400	5330600	6369800	4571300	6086200	0	526030	810920	1349400	273410	922170	778240
S(0.069)KS(0.966)PS(0.83)PPRLT(0.134)EDR	sp|Q9UKV3|ACINU_HUMAN	46935000	36788000	27405000	45506000	50598000	49142000	8084400	5330600	6369800	4571300	6086200	0	526030	810920	1349400	273410	922170	778240
SSTGSPTS(1)PLNAEK	sp|Q15746|MYLK_HUMAN	20787000	30767000	40867000	48102000	42139000	43731000	10943000	11047000	9400900	10212000	4250600	1738500	3028300	2851500	3131100	2884800	3386300	1973500
S(0.993)RS(0.993)PLDKDT(0.009)Y(0.006)PPSASVVGASVGGHR	sp|Q96T37|RBM15_HUMAN	46970000	42938000	32055000	44209000	52309000	51686000	5329900	0	6477800	3685100	0	4249200	0	0	0	0	0	1078500
SGYHDDS(1)DEDLLE	sp|Q99523|SORT_HUMAN	41615000	39976000	37714000	45028000	39101000	40168000	8072100	6598400	6686700	7762300	4976400	7890100	1350500	1852700	2069200	0	0	0
KLS(1)VPT(1)S(1)DEEDEVPAPKPR	sp|Q8NE71|ABCF1_HUMAN	45293000	30245000	12948000	41290000	41810000	45548000	4911400	0	59917000	4684400	0	3928000	0	0	0	0	0	0
AGS(0.999)PFS(0.998)PPPS(0.001)S(0.001)SSLTGEAAISR	sp|Q96JY6|PDLI2_HUMAN	19323000	47243000	47565000	47437000	19362000	45742000	13879000	5146700	6163700	8937600	14042000	3714500	2672800	2942700	2694300	1681300	1531400	0
EES(1)EES(1)EAEPVQR	sp|Q9BW71|HIRP3_HUMAN	42107000	30410000	34086000	47744000	44035000	43099000	10242000	1591800	8685400	9583600	4282900	8800800	1416500	1039600	1621500	1305600	0	0
LGS(0.002)S(0.998)GLGSASSIQAAVR	sp|Q7Z6Z7|HUWE1_HUMAN	24464000	24016000	23086000	17382000	131630000	12548000	34677000	3182000	5337800	4964100	2587400	3336800	429980	0	918030	1002300	373230	0
EVHDELEDLPS(0.999)PPPPLS(0.992)PPPT(0.003)T(0.003)S(0.003)PHK	sp|Q9NQX3|GEPH_HUMAN	34436000	38843000	35350000	21193000	40433000	28508000	13384000	7576000	12203000	12600000	14361000	8945000	1953800	3869700	4936600	3168000	3057100	5102700
S(0.026)S(0.026)LKLMAT(0.028)LFS(0.359)S(0.372)Y(0.404)AT(0.401)ADT(0.418)GDS(0.966)GK	sp|P13533|MYH6_HUMAN	0	0	0	0	0	191770000	81121000	0	0	0	0	0	0	0	1016300	0	15663000	0
ELS(1)PAGSISK	sp|O95453|PARN_HUMAN	34583000	34825000	30606000	46238000	45802000	36108000	7608400	9130100	6730800	7136700	5701700	10263000	2459800	2461000	2288500	1799300	3055300	2713700
T(0.524)GS(0.476)QEGTSMEGSRPAAPAEPGTLK	sp|Q8IV36|HID1_HUMAN	0	97992000	0	0	106400000	0	0	15443000	0	0	17792000	25831000	0	5608100	6572100	6660400	0	6880400
AADPPAENS(0.171)S(0.829)APEAEQGGAE	sp|P67809|YBOX1_HUMAN	31735000	29526000	29913000	26534000	32520000	30234000	15324000	13085000	10752000	14368000	14193000	15077000	3770100	3959600	4503400	3886600	4104100	5125100
SKETSSPGTDDVFT(0.002)PAPS(0.08)DS(0.831)PS(0.059)S(0.028)QR	sp|P19634|SL9A1_HUMAN	47464000	21348000	47371000	40004000	41748000	44473000	0	5190800	11225000	7623400	8823600	0	3062600	3086700	2411800	3201000	1568400	0
T(0.097)S(0.1)ADAQEPAS(0.6)PVVS(0.591)PQQS(0.584)PPT(0.011)S(0.011)PHT(0.006)WR	sp|Q96D71|REPS1_HUMAN	17164000	42358000	47738000	32570000	46821000	16967000	0	8118500	6813900	7330200	9056100	19766000	3033000	4189600	8135900	8790100	2691100	6975000
HADGEKEDQFNGS(1)PPRPQPR	sp|Q69YN4|VIR_HUMAN	21113000	84552000	23341000	48060000	31274000	46982000	7657600	5308600	0	5282200	5214800	5929900	1457000	720090	0	0	0	1587300
RIDFT(0.014)PVS(0.986)PAPS(0.999)PT(0.001)R	sp|Q7Z309|F122B_HUMAN	33291000	41646000	44097000	36557000	36775000	37800000	8712500	4070600	9020500	10251000	9429800	6072900	2057000	2663800	0	2181600	1065600	2776200
ELTPAS(0.991)PT(0.009)CTNSVSK	sp|P28715|ERCC5_HUMAN	31300000	36224000	34265000	46089000	35193000	30044000	8871800	10770000	6569900	8909900	9381000	13587000	3784600	2679400	2499100	2055900	3819500	2342400
KVVGS(0.003)MPT(0.003)AGS(0.072)AGS(0.921)VPENLNLFPEPGSK	sp|Q8WU79|SMAP2_HUMAN	48907000	45062000	45536000	41703000	50672000	48908000	0	3229400	0	0	3118500	0	0	1056100	0	0	0	0
YVS(0.001)GS(0.117)S(0.876)PDLVT(0.006)R	sp|Q15678|PTN14_HUMAN	26264000	41438000	48864000	39360000	48635000	46919000	4267400	5773500	6315900	4229200	0	7350900	2052500	1935800	2223300	0	2232800	0
ELQGDGPPS(0.041)S(0.901)PT(0.057)NDPT(0.001)VK	sp|Q12873|CHD3_HUMAN	0	51937000	70795000	56328000	59774000	42191000	0	0	0	0	0	0	0	0	0	0	6778200	0
KKS(0.645)MEELT(0.169)VIQCT(0.056)S(0.056)QELPAQT(0.056)GLLS(0.016)QT(0.002)GDVPLPAGR	sp|Q6ZSR9|YJ005_HUMAN	88603000	0	0	82367000	0	109620000	0	0	4181100	0	0	0	0	0	2746600	0	0	0
KDS(0.973)S(0.027)SVVEWTQAPK	sp|Q8TC07|TBC15_HUMAN	48354000	42262000	42374000	47845000	47048000	41699000	6852200	0	0	6044600	0	0	1971100	2984300	0	0	0	0
AAQGAAAAVAAGT(0.025)S(0.025)GVAGEGEPGPGENAAAEGT(0.558)APS(0.558)PGRVS(0.591)PPT(0.242)PAR	sp|Q9H7Z6|KAT8_HUMAN	0	8358800	0	0	165000000	0	0	0	88655000	0	0	0	23611000	1763500	0	0	0	0
YMNSDTTS(1)PELR	sp|Q96ST3|SIN3A_HUMAN	35054000	52553000	40514000	46570000	39740000	44294000	0	4056400	5544700	5547700	4669400	0	1476800	1439800	1290300	1506800	964700	2035100
SEPVKEESSELEQPFAQDT(0.009)S(0.195)S(0.796)VGPDRK	sp|Q14151|SAFB2_HUMAN;sp|Q15424|SAFB1_HUMAN	0	0	0	136060000	151010000	0	0	0	0	0	0	0	0	0	0	0	0	0
S(0.004)LS(0.996)PVAAPPLREPR	sp|Q8NDT2|RB15B_HUMAN	41481000	42118000	36227000	48652000	31754000	38135000	6119600	4183600	6790500	6227800	6351200	6701100	1804500	2063800	1970200	2551800	1172000	2739500
EAALPPVS(0.328)PLKAALS(0.672)EEELEKK	sp|Q04637|IF4G1_HUMAN	51319000	35524000	22355000	48946000	45648000	49161000	6016200	3858400	4557400	7123700	0	8118700	1165700	0	2024600	0	0	1147700
ELDT(1)VDS(1)MIPEVIK	sp|P33527|MRP1_HUMAN	44564000	44468000	47366000	48898000	0	38716000	8623100	8276000	11592000	9602200	8718100	9097600	3358100	0	0	0	3506300	0
ELDT(1)VDS(1)MIPEVIK	sp|P33527|MRP1_HUMAN	44564000	44468000	47366000	48898000	0	38716000	8623100	8276000	11592000	9602200	8718100	9097600	3358100	0	0	0	3506300	0
VLPS(0.704)IS(0.48)LS(0.481)PGPQPPKS(0.482)PGPHS(0.483)EEEDEAEPS(0.359)T(0.359)VPGT(0.653)PPPKK	sp|Q99638|RAD9A_HUMAN	33893000	28344000	39137000	31732000	27588000	34383000	19189000	11547000	19202000	0	13779000	13810000	2364800	2121500	2440800	2709800	0	4411800
TPLDLFAHFGPEPGDHSDPLPPS(0.076)APS(0.733)PT(0.191)R	sp|Q8N1G0|ZN687_HUMAN	49816000	54127000	37454000	38386000	40172000	46324000	0	1875100	3557100	0	0	9538100	856610	0	2404700	0	0	2085300
EGPYSISVLYGDEEVPRS(1)PFK	sp|P21333|FLNA_HUMAN	58660000	33086000	49189000	53726000	46314000	36729000	2171600	1019000	0	1170700	0	2929700	0	0	640080	0	0	818470
TLHCEGTEINS(1)DDEQESK	sp|Q9BPX3|CND3_HUMAN	34964000	41071000	34608000	36630000	32118000	37158000	9309900	9515800	8183200	8941500	6773900	9729900	2921300	2678600	3454800	2877000	2347800	3046200
GGLS(1)PANDTGAK	sp|P30419|NMT1_HUMAN	42742000	49676000	42381000	34235000	46232000	61365000	0	0	0	9620700	0	0	0	0	0	0	0	0
PVSSAAS(0.002)VYAGAGGS(0.894)GS(0.104)R	sp|P05783|K1C18_HUMAN	34943000	31060000	42861000	33813000	35235000	30507000	10730000	8791400	10191000	10587000	9764200	14034000	2852300	474950	2898800	3075300	0	4328900
VAQQPLSLVGCEVVPDPS(0.003)PDHLY(0.453)S(0.544)FR	sp|Q8N4X5|AF1L2_HUMAN	37970000	40314000	45664000	42891000	39766000	45285000	0	0	1710000	0	8507000	12133000	1957800	1953900	3383800	0	1741900	2648500
CPFPAGAALACCS(1)EDEEDDEEHEGGGSR	sp|Q147X3|NAA30_HUMAN	47141000	28047000	31122000	38673000	27651000	26663000	9946600	10509000	10558000	11106000	11208000	14410000	3241800	3364400	5742300	3955400	2447600	0
ALS(1)DREEEEEDDEEEEEEVEAAAQR	sp|Q8N3E9|PLCD3_HUMAN	42984000	34094000	32863000	41630000	33916000	31076000	8751600	8977100	10035000	10304000	12339000	11003000	0	0	0	2488500	2072000	3221700
AIS(0.999)S(0.001)ANLLVR	sp|Q32P44|EMAL3_HUMAN	42566000	44804000	41568000	32342000	38176000	34520000	7388000	5499100	8280500	5121900	5061100	6602700	1787200	2726200	2897900	1795300	2153500	2181400
ESSTSEGADQKMS(0.96)S(0.04)PEDDSDTKR	sp|Q15424|SAFB1_HUMAN	25921000	18642000	0	164550000	28277000	25882000	0	0	0	0	0	8699000	1621100	1841700	5054700	2010600	2562100	0
VKEEPPS(1)PPQS(1)PR	sp|Q00613|HSF1_HUMAN	34099000	36489000	30931000	30015000	40770000	37186000	11732000	9627400	9775800	9320600	12161000	9632400	2295400	2066400	1623900	3897100	3348300	0
EVPSKEEPS(1)PVKAEVAEK	sp|P46821|MAP1B_HUMAN	49454000	27830000	34227000	35062000	40021000	39669000	9521500	7479300	6362200	7919600	7305200	7729200	2082000	0	2179900	2159600	2651200	2832700
EGAAS(1)PAPETPQPTSPETSPK	sp|Q9Y3X0|CCDC9_HUMAN	31042000	31355000	33283000	40238000	37973000	25891000	11171000	11354000	9023800	16050000	9178600	12063000	3069000	3206400	3376500	3096400	0	3098100
GEPNVS(0.961)Y(0.039)ICSR	sp|P49840|GSK3A_HUMAN;sp|P49841|GSK3B_HUMAN	0	0	112130000	0	0	0	0	24708000	30719000	23590000	27593000	33943000	11339000	0	0	10904000	9418200	0
LTPLPEDNS(1)MNVDQDGDPSDR	sp|P78527|PRKDC_HUMAN	33340000	39214000	35054000	30949000	33259000	30609000	17796000	0	19250000	10593000	16682000	12668000	2444100	0	0	0	2402900	0
GDDDEES(1)DEEAVKK	sp|O43395|PRPF3_HUMAN	34356000	46257000	29951000	40825000	33329000	57372000	7362300	4335800	4443300	5419000	4459300	7129000	1742100	1551900	2706600	960560	0	1582000
SGAQASS(0.022)T(0.973)PLS(0.004)PT(0.001)R	sp|P02545|LMNA_HUMAN	43960000	36870000	35079000	44749000	44702000	43187000	6425700	0	8475100	0	7711200	6767500	0	3288100	331770	1765600	0	450380
RES(0.994)CGS(0.003)S(0.003)VLTDFEGK	sp|O15231|ZN185_HUMAN	37702000	38665000	42719000	38427000	44616000	30198000	7442100	8920300	9230300	0	6770000	7212600	3031900	0	2882600	0	3398400	2175000
S(0.562)QS(0.437)VPGAWPGAS(0.001)PLSSQPLSGSSR	sp|Q9HBL0|TENS1_HUMAN	0	0	114410000	0	0	128500000	0	0	0	0	0	24728000	0	5064100	4919500	0	5409000	0
IET(1)DEEES(1)CDNAHGDANQPAR	sp|Q96T23|RSF1_HUMAN	30149000	45276000	26075000	32323000	35977000	34545000	9739500	10615000	11537000	11360000	9076600	10783000	1811900	436280	4787300	4620400	3918200	0
TPPST(0.001)T(0.004)VGS(0.776)HS(0.219)PPETPVLTR	sp|Q9ULU4|PKCB1_HUMAN	0	82921000	81144000	0	0	91894000	0	0	21271000	0	2742400	0	0	0	0	1657300	0	1387700
MAPPVDDLS(1)PK	sp|Q92576|PHF3_HUMAN	37590000	33488000	37294000	32755000	40983000	43912000	7911200	4442300	9371000	5284500	8731600	8474100	2295800	2714800	1908200	1903200	1907100	1873100
MFGGPGTASRPS(0.128)S(0.851)S(0.02)R	sp|P08670|VIME_HUMAN	0	0	0	83040000	118670000	80828000	0	0	0	0	0	0	0	0	0	0	0	0
EGPPAPPPVKPPPS(1)PVNIR	sp|Q8TF74|WIPF2_HUMAN	29952000	44477000	32668000	30665000	32694000	38055000	11543000	6581100	9590400	9317600	9285400	10857000	3363400	3716800	3341000	3371800	0	3008600
AGGPAT(1)PLS(0.902)PT(0.098)R	sp|Q03252|LMNB2_HUMAN	43929000	51816000	38419000	8715700	41727000	49969000	7485700	8665600	8268100	0	1817300	11055000	2565000	2394300	1945700	0	3562300	0
VS(0.533)S(0.467)PAPMEGGEEEEELLGPK	sp|O14497|ARI1A_HUMAN	36367000	32945000	32667000	41592000	37469000	32455000	10131000	0	11511000	10613000	8355000	10898000	2902300	4098500	2498800	2396400	2241100	3175600
VS(0.5)S(0.5)PAPMEGGEEEEELLGPK	sp|O14497|ARI1A_HUMAN	36367000	32945000	32667000	41592000	37469000	32455000	10131000	0	11511000	10613000	8355000	10898000	2902300	4098500	2498800	2396400	2241100	3175600
RRDS(1)DGVDGFEAEGK	sp|Q96KR1|ZFR_HUMAN	47449000	49153000	46943000	47876000	0	38515000	9332000	7179400	6595700	5656000	6206700	8436200	1388500	2430000	2344700	1976700	0	496440
NVPHEDICEDS(1)DIDGDYR	sp|O00629|IMA3_HUMAN	23833000	42078000	32942000	38180000	36682000	43755000	9271600	7394800	8335100	10014000	8629700	8080500	1678700	2148300	2445800	2494700	1558000	2161900
RIDFIPVS(0.016)PAPS(0.934)PT(0.05)R	sp|Q96E09|F122A_HUMAN	39017000	14520000	39934000	40266000	53208000	33205000	7131700	8323200	7823500	12205000	6846900	10159000	0	1681600	2341700	0	2092700	2657100
T(0.1)QS(0.9)APLPQNAQALQHLVIQQQHQQFLEK	sp|P56524|HDAC4_HUMAN	54150000	45248000	38328000	40400000	41022000	49325000	0	0	0	1553600	4226900	5986300	0	0	0	0	0	626240
S(0.032)RDAT(0.968)PPVS(0.001)PINMEDQER	sp|P17275|JUNB_HUMAN	38860000	32539000	37019000	35361000	29559000	41631000	11472000	7579900	10751000	6340700	8953600	8496200	0	2592100	2409300	2418900	1612400	2985300
REES(0.996)PMDVDQPS(0.001)PS(0.001)AQDT(0.001)QSIASDGTPQGEK	sp|Q7Z6Z7|HUWE1_HUMAN	42706000	0	46350000	24545000	48705000	32738000	8945600	6990200	10830000	11339000	7209500	28034000	4642800	0	0	1053700	3790600	2516500
GSYGS(1)DAEEEEYR	sp|Q9UDY2|ZO2_HUMAN	36305000	35677000	42239000	51778000	52560000	36246000	4326000	0	4366500	5324600	0	5951600	822760	846320	962230	696780	783150	1367900
LEASDCDHQQNS(0.971)PT(0.029)LERPGR	sp|Q9HAN9|NMNA1_HUMAN	34567000	36578000	23394000	45919000	59462000	52368000	0	5626800	6473600	906270	0	6338600	1561000	2140800	2664400	0	2136900	0
LHGGFDS(1)DCS(1)EDGEALNGEPELDLTSK	sp|O00178|GTPB1_HUMAN	22610000	54753000	13763000	45991000	33766000	43704000	7687900	13410000	12584000	11800000	8077300	11966000	0	0	0	0	0	0
KGGSYTQAAS(0.025)S(0.087)DS(0.886)AQGS(0.002)DVSLTACKV	sp|P30455|1A36_HUMAN;sp|P30443|1A01_HUMAN;sp|P16188|1A30_HUMAN;sp|P13746|1A11_HUMAN;sp|P04439|1A03_HUMAN	10509000	0	9639000	84930000	61511000	25060000	26600000	16915000	5848600	25577000	13479000	0	0	0	0	0	0	0
TSSAFVGKT(0.986)PEAS(0.014)PEPK	sp|Q99460|PSMD1_HUMAN	0	50338000	41636000	42922000	50375000	39123000	7712800	8598700	8865900	9260600	7413300	0	3289000	2123500	3387500	1879400	3093000	0
S(1)FEEKVENLK	sp|P55327|TPD52_HUMAN	35017000	43958000	43710000	40379000	40202000	37646000	5245800	5338800	3838200	6037600	4813600	6984500	1466700	1080700	1664200	824630	1770500	0
GKAS(1)PFEEDQNR	sp|Q8TB72|PUM2_HUMAN	27866000	22301000	48961000	30229000	34359000	27235000	10194000	12892000	10535000	11097000	11783000	13386000	2808900	3283100	3142900	3034000	2752500	4041600
GKY(0.961)FS(0.962)S(0.962)GNEPAENPVT(0.115)PMLR	sp|Q7L592|NDUF7_HUMAN	43640000	22557000	39675000	38584000	54363000	36973000	8047500	0	9961300	9420600	0	11478000	2132700	0	0	0	2085000	678140
S(0.236)GS(0.75)PS(0.014)DNSGAEEMEVSLAKPK	sp|P31749|AKT1_HUMAN	113470000	0	94816000	0	27056000	0	0	17784000	0	21400000	0	0	1365800	0	1321300	0	0	2354400
SIS(0.996)LT(0.003)RPGSSSLSSGPNSILCR	sp|Q9HB19|PKHA2_HUMAN	46617000	49286000	39608000	48729000	63350000	0	0	0	6978700	6483500	8708800	0	1541100	0	2030200	2183300	2044800	1454800
AQS(1)PT(0.001)PS(0.999)LPASWK	sp|Q9UMS6|SYNP2_HUMAN	38308000	37912000	37896000	41095000	42905000	44810000	5670400	4869700	6573900	5491000	4433100	6171900	1306400	0	1569000	0	0	0
KLADMYGGVDS(1)DKDS	sp|P55285|CADH6_HUMAN	38363000	45104000	0	47769000	50288000	50640000	6809100	6434500	5724400	6584400	4412200	9137400	1411800	1016000	1592100	1159500	536010	1572200
ES(0.002)GVVAVS(0.666)PEKS(0.665)ES(0.665)PQKEDGLS(0.001)SQLK	sp|Q96T58|MINT_HUMAN	35146000	27454000	34132000	35439000	29818000	35272000	10031000	8335400	11171000	8880300	12436000	12161000	2628300	3595500	3944900	2368600	2395900	3104800
ES(0.002)GVVAVS(0.666)PEKS(0.665)ES(0.665)PQKEDGLS(0.001)SQLK	sp|Q96T58|MINT_HUMAN	35146000	27454000	34132000	35439000	29818000	35272000	10031000	8335400	11171000	8880300	12436000	12161000	2628300	3595500	3944900	2368600	2395900	3104800
SVYATMGDHENRS(1)PVKEPVEQPR	sp|Q96T58|MINT_HUMAN	89267000	39906000	44051000	48806000	30277000	0	6799500	0	0	4237600	4841000	5613200	0	1061500	1789800	0	952880	653080
YQY(0.003)GGLNS(0.004)GRPVT(0.992)PPR	sp|P62140|PP1B_HUMAN	45344000	48851000	40258000	35853000	51222000	41827000	4859000	0	4764100	0	0	3585600	0	1413700	0	0	0	0
YLLGDAPVS(0.832)PS(0.084)S(0.084)QK	sp|Q9NYB0|TE2IP_HUMAN	0	37402000	52666000	46505000	45501000	41939000	9696200	5814800	0	8468400	6522100	8467500	2755300	3641300	3370200	3188700	2022800	0
T(0.003)T(0.013)S(0.984)PLEEEER	sp|Q9UKV3|ACINU_HUMAN	0	33266000	47857000	44612000	44257000	40681000	9902100	11095000	10088000	9416500	8532600	0	2755400	3141000	2791100	3122000	3163000	3140100
GFS(1)DSGGGPPAK	sp|Q9H307|PININ_HUMAN	41904000	30883000	36094000	42265000	38826000	40427000	6443900	6494100	6252700	5684500	5250900	7150000	1668400	1992000	1765900	1545900	1535700	1595100
ISHELDS(0.004)AS(0.933)S(0.062)EVN	sp|P10451|OSTP_HUMAN;CON__P31096	34911000	34038000	37499000	51161000	40093000	36697000	0	0	8286200	5761400	7505800	9939700	2298400	2430600	0	1617100	3064700	2109300
EEAPAS(0.999)PLRPLY(0.001)PQISPLK	sp|P85037|FOXK1_HUMAN	41299000	37808000	44715000	0	32726000	43994000	6001500	10654000	12230000	10698000	11764000	7264900	2415200	0	4258500	2256500	2599900	6659500
HPGAHQGNLASGLHSNAIAS(0.051)PGS(0.921)PS(0.028)LGR	sp|Q9HBL0|TENS1_HUMAN	55958000	0	62293000	56092000	0	66911000	4604800	1753300	5616100	3889300	6883100	8093400	1993500	0	1866400	1151600	0	0
S(0.013)Y(0.01)S(0.977)PDGKES(0.984)PS(0.016)DK	sp|P43243|MATR3_HUMAN	0	51000000	0	0	30569000	34832000	77318000	0	47777000	27408000	0	0	0	0	8108900	0	0	0
S(0.224)S(0.776)FS(0.001)HYSGLK	sp|Q8NC51|PAIRB_HUMAN	0	50305000	55885000	55292000	60877000	54597000	0	0	0	0	0	0	0	0	0	0	0	0
DRS(0.273)S(0.727)PPPGYIPDELHQVAR	sp|Q9Y2U5|M3K2_HUMAN	0	0	69523000	58071000	68112000	0	13984000	11959000	17315000	0	13903000	17361000	0	0	0	1571800	0	5047800
S(0.004)QT(0.008)T(0.032)T(0.034)ERDS(0.943)DT(0.98)DVEEEELPVENR	sp|Q14676|MDC1_HUMAN	36174000	76471000	27338000	0	58669000	66285000	0	7103800	0	0	0	4689800	0	0	0	0	0	0
T(0.004)ES(0.996)PATAAETASEELDNR	sp|Q9NTJ3|SMC4_HUMAN	34356000	32431000	34746000	30451000	35208000	35950000	13651000	8569400	18035000	7938300	14537000	10836000	0	0	0	0	0	0
SLGNILQAKPT(0.003)S(0.215)S(0.783)PAKGPPQK	sp|Q13428|TCOF_HUMAN	0	66078000	57018000	75778000	0	67198000	5657600	0	0	0	0	0	1340100	0	1392900	0	1163300	1078600
RLAAAEETAVS(1)PR	sp|Q9BUH6|PAXX_HUMAN	39811000	34958000	35547000	39237000	38255000	35863000	7438900	6325100	7470300	6500100	5687300	3982800	3235200	2446000	3124900	1422900	3393000	1879100
S(1)RS(1)RDS(1)GDENEPIQER	sp|Q8WX93|PALLD_HUMAN	17084000	21222000	30978000	56938000	53451000	49060000	8984500	3504900	2831600	9366400	6421100	7962800	1043600	1232400	2527400	1160900	1399300	1214000
S(0.014)S(0.014)S(0.971)PVQVEEEPVR	sp|Q8IZ21|PHAR4_HUMAN	0	0	70324000	73302000	75986000	51024000	0	0	0	0	0	0	0	0	0	0	5692000	0
GNS(0.985)RPGT(0.966)PS(0.049)AEGGSTSSTLR	sp|P35269|T2FA_HUMAN	23095000	47251000	23880000	38363000	47929000	27749000	10896000	5536200	3757200	7826700	8652100	12940000	3222800	4094700	4735300	3318800	0	3060600
EMDES(0.942)LANLS(0.054)EDEY(0.026)Y(0.025)S(0.953)EEER	sp|O60341|KDM1A_HUMAN	45579000	47554000	31746000	56148000	19967000	22041000	8316600	10652000	13496000	10068000	6408400	4243300	0	0	0	0	0	0
S(0.833)RS(0.85)PT(0.513)PPS(0.41)S(0.382)AGLGS(0.011)NS(0.001)APPIPDSR	sp|Q8IWX8|CHERP_HUMAN	37812000	37613000	19633000	51904000	54483000	70444000	0	1928400	0	0	1552400	0	0	820620	0	0	0	0
S(0.833)RS(0.85)PT(0.513)PPS(0.41)S(0.382)AGLGS(0.011)NS(0.001)APPIPDSR	sp|Q8IWX8|CHERP_HUMAN	37812000	37613000	19633000	51904000	54483000	70444000	0	1928400	0	0	1552400	0	0	820620	0	0	0	0
LNECIS(1)PVANEMNHLPAHSHDLQR	sp|P23497|SP100_HUMAN	28210000	31089000	41865000	45584000	48852000	42091000	4759900	1815500	4911000	4025600	5731200	5450000	1985900	559400	401860	2799400	2897200	2956000
QKS(0.999)YT(0.001)LVVAK	sp|O43491|E41L2_HUMAN	47555000	30342000	41068000	42716000	35968000	39362000	4820200	3912400	5261600	3894300	7355000	7435400	0	316790	0	1551500	2695900	1583700
SHVSSEPY(0.001)EPIS(0.999)PPQVPVVHEK	sp|O75376|NCOR1_HUMAN	40909000	47984000	27519000	29304000	42340000	35071000	0	6416100	8961600	9823100	4154000	9561300	2701100	1152100	3646500	1823100	1079400	3162700
RGS(1)IGENQVEVMVEEK	sp|Q05682|CALD1_HUMAN	36606000	49156000	35434000	42795000	37655000	36417000	5144700	4892900	7397400	3262800	4724600	7346800	0	1511700	2272600	0	984050	0
S(0.006)RS(0.994)DIDVNAAASAK	sp|Q7Z460|CLAP1_HUMAN	32640000	30459000	27967000	43895000	48837000	41904000	7089200	7167600	6603400	6192600	5835800	9128200	1878000	2159500	1966400	1342100	0	533820
SPSGGAAGPLLT(0.999)PS(0.001)QSLDGSR	sp|Q96CX2|KCD12_HUMAN	73752000	25058000	37372000	34123000	42591000	0	0	8019500	14651000	21337000	0	0	3512900	4967400	2020400	4122700	0	3628300
S(1)DNDDIEVES(1)DEEQPR	sp|P61244|MAX_HUMAN	33560000	41909000	23304000	32823000	43624000	42700000	10448000	6648400	11818000	12487000	5986500	7657100	0	0	0	0	0	2154600
S(1)PGETSKPRPFAGGGYR	sp|Q9UNZ2|NSF1C_HUMAN	31349000	39568000	29325000	50250000	73532000	45460000	3122600	0	1610200	0	0	0	248960	0	527900	0	0	0
DEILPT(0.014)T(0.34)PIS(0.645)EQK	sp|P23396|RS3_HUMAN	274460000	0	0	0	0	0	0	0	0	0	0	0	0	0	0	0	0	0
S(0.014)QS(0.068)DLDDQHDY(0.574)DS(0.402)VAS(0.941)DEDT(0.002)DQEPLR	sp|Q9Y2X7|GIT1_HUMAN	0	0	21412000	43945000	0	131700000	9837500	25250000	0	0	4187900	34150000	0	3864500	0	0	0	0
TEIKEEEDQPS(0.001)T(0.001)S(0.001)AT(0.004)QS(0.12)S(0.872)PAPGQS(0.001)K	sp|Q09472|EP300_HUMAN	69325000	73581000	0	0	0	64801000	0	0	0	19797000	2754200	33486000	0	0	0	489190	9978700	0
DHNS(0.978)EDEDEDKY(0.022)ADDIDMPGQNFDSK	sp|O95391|SLU7_HUMAN	37936000	32473000	34160000	39697000	35101000	35890000	0	10083000	13159000	0	9532200	12459000	1721800	3256600	3743100	0	0	4836500
KRPS(1)LPS(0.004)S(0.009)PS(0.987)PGLPK	sp|O43294|TGFI1_HUMAN	43856000	32829000	45513000	8139900	43919000	52482000	0	8004800	9048800	7187300	7606400	9238300	1468600	0	1671800	433450	0	2438600
S(1)REDLSAQPVQTK	sp|Q07157|ZO1_HUMAN	33626000	46482000	26155000	39989000	35886000	46188000	5745500	8229900	4415700	5807900	4707000	6904100	1664300	1724800	1592500	1145300	1696500	1757800
DGQDAIAQS(1)PEK	sp|Q9NWH9|SLTM_HUMAN	30999000	25080000	39843000	33195000	28893000	37885000	9098000	9281000	8757100	12476000	7253100	11201000	3554900	3668900	3185100	2880400	3351000	3092200
NIS(0.258)S(0.637)S(0.105)PSVES(1)LPGGR	sp|Q92609|TBCD5_HUMAN	32906000	38938000	34199000	48153000	30583000	43079000	9321600	4167600	9725300	6980300	7212100	6166800	462340	1772100	0	0	0	0
ERDTSPDKGELVS(1)DEEEDT	sp|Q9UPU7|TBD2B_HUMAN	28664000	31645000	31131000	29445000	34453000	29983000	11696000	11475000	9842700	13368000	9703900	12545000	2908500	3538200	3435200	2601300	2876200	4126000
LQDSSDPDT(0.005)GS(0.005)EEEGS(0.059)S(0.059)RLS(0.86)PPHS(0.012)PR	sp|Q92974|ARHG2_HUMAN	0	0	0	79614000	89527000	0	19039000	0	17587000	0	20768000	36929000	0	0	0	1025500	8793400	0
EYAENIGDGRS(1)PEFR	sp|Q8WYA6|CTBL1_HUMAN	36276000	36047000	40866000	38790000	39134000	35540000	5465100	5136800	5405600	5190100	3895300	7413400	1991800	2006400	2256100	2070800	2465700	3070200
EPS(1)PALGPNLDGSGLLPR	sp|Q9BRZ2|TRI56_HUMAN	40775000	36140000	34876000	38004000	38096000	39050000	8511400	7798400	7120100	5504000	4263000	5256900	1323400	1790900	0	620300	2126100	1676200
AGS(0.999)PFS(0.998)PPPS(0.001)S(0.001)SSLTGEAAISR	sp|Q96JY6|PDLI2_HUMAN	42296000	43917000	35311000	19101000	19362000	36171000	14620000	5146700	15460000	15547000	5681900	10154000	3588500	2237600	2195000	2123100	0	0
AQS(0.785)Y(0.202)PDNHQEFS(0.01)DY(0.003)DNPIFEK	sp|Q9Y2U5|M3K2_HUMAN	41128000	38116000	31521000	37799000	38737000	36928000	6298700	0	8045500	6964200	6134500	8170600	1717200	3549500	3688900	2665300	0	1411400
ELLVSQHTVQLVGGLS(0.999)PLS(0.001)SPSDTK	sp|Q9UKV3|ACINU_HUMAN	54892000	27581000	55094000	32617000	48510000	41715000	1900700	0	3903200	0	0	4861000	0	0	1543600	0	0	0
TS(0.001)AAACAVT(0.158)DLS(0.869)DDS(0.972)DFDEK	sp|Q9NQZ2|SAS10_HUMAN	39843000	45081000	26767000	41477000	27385000	62089000	1450900	5422400	11871000	8652400	2459100	0	0	0	0	0	0	0
S(1)GEDEQQEQTIAEDLVVTK	sp|Q9UQ80|PA2G4_HUMAN	9900000	9837200	11136000	13485000	10139000	10962000	39401000	19818000	23606000	21907000	32791000	0	13968000	12919000	10645000	18998000	12980000	0
AAVVT(0.609)S(0.391)PPPTTAPHK	sp|P35611|ADDA_HUMAN	54756000	0	0	66374000	58262000	0	0	12431000	16355000	15925000	14978000	15742000	5693500	5336200	5822900	0	0	559970
RS(0.015)S(0.985)GREEDDEELLR	sp|O14639|ABLM1_HUMAN	34849000	37591000	25735000	49214000	40382000	50518000	6109100	0	6499000	0	5215000	6814200	1183200	1740100	1510700	1546400	1500600	1751300
S(0.011)QS(0.955)ES(0.017)S(0.017)DEVTELDLSHGKK	sp|Q86YS7|C2CD5_HUMAN	43403000	24930000	36929000	43357000	41429000	36267000	8077500	4999700	11122000	9025700	2947100	3466900	1212900	1458300	0	1965100	1445800	0
SIHSFMTHPEFAIEEELPRT(1)PLLDEEEEENPDKASK	sp|P23634|AT2B4_HUMAN	71286000	53612000	32956000	27322000	38926000	47834000	0	0	0	0	0	0	0	0	0	0	0	0
ALVEFESNPEET(0.774)REPGS(0.226)PPSVQR	sp|Q9H6F5|CCD86_HUMAN	0	107550000	113830000	0	0	0	32194000	18260000	0	0	0	0	0	0	0	0	0	0
ASLVALPEQT(0.001)AS(0.008)EEET(0.984)PPPLLT(0.006)K	sp|Q9UKV3|ACINU_HUMAN	53157000	0	41132000	36878000	36170000	37659000	0	16527000	0	15676000	23314000	0	5713500	3983500	0	1590300	0	0
SGGDFKPT(0.019)S(0.952)PS(0.028)LPASK	sp|Q5T5P2|SKT_HUMAN	30249000	41139000	38789000	39767000	31139000	30976000	5768700	6572800	7544200	6856900	8201500	9318500	2141900	1878600	2005400	2303000	3092200	4014400
EVDQDDEENS(1)EEDEMDSGTMVR	sp|Q13043|STK4_HUMAN	28542000	28331000	36196000	36521000	22025000	42349000	16272000	6336100	17185000	9337400	8683800	8730000	0	4077400	1672300	1431200	991100	2844800
T(0.004)QLS(0.986)QGRS(0.095)S(0.915)PQLDPLRK	sp|Q8ND56|LS14A_HUMAN	38165000	39390000	45596000	45757000	46448000	35514000	9227400	0	0	9964500	0	0	1270000	0	0	0	0	0
LPLLPPES(1)PGPLR	sp|Q14160|SCRIB_HUMAN	37334000	32910000	35692000	33125000	34220000	38789000	6474000	6867800	6211500	8514000	8545100	9558300	3313000	1683100	2200000	0	2403400	3214100
EQT(0.019)LHT(0.981)PVMMQTPQLTSTIMR	sp|Q8N3U4|STAG2_HUMAN	62440000	0	48086000	48041000	53700000	47197000	0	0	0	9847900	0	0	0	1620800	0	0	0	0
T(0.01)PEELDDS(0.872)DFET(0.167)EDFDVRS(0.951)R	sp|P35221|CTNA1_HUMAN	28668000	34283000	30537000	44403000	40941000	33182000	8734500	8162400	7638300	10958000	7528200	9744400	952680	1636900	1598900	1001300	896720	0
S(0.638)RT(0.638)S(0.638)VQT(0.085)EDDQLIAGQSAR	sp|P26232|CTNA2_HUMAN	28668000	34283000	30537000	44403000	40941000	33182000	8734500	8162400	7638300	10958000	7528200	9744400	952680	1636900	1598900	1001300	896720	0
SVGGSGGGS(1)FGDNLVTR	sp|P02545|LMNA_HUMAN	37944000	41568000	36610000	34535000	35250000	34224000	0	5234600	10053000	6753000	6583000	8602300	2220900	3387000	0	2412800	2398800	2969900
S(1)RT(1)PLISR	sp|Q9UQ35|SRRM2_HUMAN	41277000	35266000	33395000	46569000	41537000	46801000	5157600	6089400	4655400	4812000	0	4459000	0	646660	0	0	0	0
S(1)RT(1)PLISR	sp|Q9UQ35|SRRM2_HUMAN	41277000	35266000	33395000	46569000	41537000	46801000	5157600	6089400	4655400	4812000	0	4459000	0	646660	0	0	0	0
S(0.002)PS(0.998)PT(0.001)LGESLAPHK	sp|Q86UU1|PHLB1_HUMAN	36733000	38961000	32167000	40918000	43663000	39738000	4170400	3488400	6271600	6964000	4528200	7405100	2071000	1100800	1591600	0	879670	0
KPS(0.001)LVS(0.002)DLPWEGAAPQS(0.956)PS(0.032)FS(0.003)GS(0.003)EDS(0.001)GS(0.001)PK	sp|Q13425|SNTB2_HUMAN	0	45235000	39086000	45644000	49560000	44886000	0	8163300	0	0	3553300	14994000	4153800	2886500	4050100	793490	3611600	3806600
KQS(1)LPATSIPTPASFK	sp|P49792|RBP2_HUMAN	41495000	38915000	29863000	35106000	40971000	38540000	7883600	5822800	6061700	5740500	5740800	7750800	1629900	1549500	1667000	1275000	0	0
TPPST(0.001)T(0.004)VGS(0.024)HS(0.971)PPETPVLTR	sp|Q9ULU4|PKCB1_HUMAN	83746000	0	0	0	81515000	0	21168000	18417000	0	20931000	22042000	21023000	0	0	1019000	0	0	0
VT(0.001)QHES(0.999)DNENEIQIQNK	sp|Q5VZL5|ZMYM4_HUMAN	37490000	36679000	33474000	41007000	38138000	27287000	7862400	6432700	7277700	6947300	6712300	7964400	1666000	2232700	2766200	1736900	1902800	2074900
LFDEEEDS(1)S(1)EKLFDDSDER	sp|O43719|HTSF1_HUMAN	28229000	25431000	26339000	42594000	39737000	29079000	9747900	10100000	14960000	9321800	13339000	6535500	0	2034500	3833400	2346800	1279700	4321100
T(1)AS(1)PPPPPKR	sp|Q8IYB3|SRRM1_HUMAN	33459000	40242000	32289000	39286000	40801000	47040000	7075400	3955400	4345900	6343300	5102900	4688600	740290	735160	1668000	222090	266900	891240
SKPIPIMPAS(1)PQK	sp|O00429|DNM1L_HUMAN	40452000	30667000	33872000	36700000	40101000	30631000	8205200	6177500	7863200	6783600	5094100	7768200	2437800	1873800	2017700	2672100	2502200	2937800
FLES(0.559)AAADFS(0.441)DEDEDDDVDGR	sp|O43815|STRN_HUMAN	0	0	39868000	0	61383000	64991000	17377000	12759000	15850000	17370000	9605500	15485000	1998100	3576100	3436300	1987800	0	2992500
FAVIEDDS(0.819)DEGGDDEY(0.181)CDGDEDEDDLKKPLK	sp|Q9BYX4|IFIH1_HUMAN	38043000	37044000	35954000	27938000	23155000	42118000	11470000	0	12219000	11679000	10709000	6675500	1944800	4256500	3600800	1795700	0	0
FT(0.001)GS(0.999)FDDDPDPHRDPYGEEVDRR	sp|O15027|SC16A_HUMAN	40223000	32759000	25989000	38274000	34891000	35288000	10736000	6137800	7470400	8798300	6190900	9430000	2092300	0	4183200	2339900	0	3507100
RRGS(0.427)S(0.681)GS(0.892)VDETLFALPAASEPVIR	sp|Q9NQC3|RTN4_HUMAN	53193000	56009000	39028000	54804000	8659100	41818000	5963600	0	5499000	3172600	0	0	0	0	0	0	0	0
DQEPDVHYDFEPHVS(0.001)ANAWS(0.999)PVMR	sp|Q92619|HMHA1_HUMAN	50892000	46168000	24519000	41882000	40285000	50174000	0	3336700	0	0	4511100	6165200	0	0	0	0	0	0
RRPGAQPLPPPPPS(0.001)QS(0.999)PEPTEPHPR	sp|Q9UIS9|MBD1_HUMAN	32320000	46530000	38744000	36312000	44469000	34140000	5815500	4309900	3260100	0	6778200	6241600	1238200	0	2220000	1565500	1340200	2529700
SRPT(0.043)S(0.957)FADELAAR	sp|Q641Q2|WAC2A_HUMAN;sp|Q9Y4E1|WAC2C_HUMAN	32082000	44543000	43398000	52734000	32636000	32172000	4605200	4378300	4755100	4430600	5777100	0	1470500	0	1438200	0	1581500	1640700
GRPPAEKLS(1)PNPPNLTK	sp|P51532|SMCA4_HUMAN	38623000	42010000	31336000	36634000	31306000	34910000	8367900	7720000	8427300	4951700	7790300	5513600	1581000	1322200	462010	0	3351000	3252000
KAS(1)PEPPDSAEGALK	sp|Q9H1B7|I2BPL_HUMAN	27561000	34488000	35231000	35130000	35560000	29876000	7079100	8964100	7159300	9843200	8545700	9669300	3700700	2383700	2262100	3170600	3248000	3440300
IPEPES(0.996)PAKPNVPT(0.003)AS(0.001)TAPPADSR	sp|Q9BZL4|PP12C_HUMAN	29412000	30048000	41331000	25083000	27402000	30504000	9130200	9451400	10093000	11454000	10289000	13439000	3110200	3330900	4021100	0	4437900	4704800
YGGSVGSQPPPVAPEPGPVPS(0.186)S(0.756)PS(0.043)QEPPT(0.015)KR	sp|Q04323|UBXN1_HUMAN	0	54908000	0	72381000	0	76353000	0	19420000	0	0	20320000	23482000	0	0	0	0	0	0
ERTESEVPPRPAS(1)PK	sp|Q9Y3L3|3BP1_HUMAN;sp|Q6ZT62|BGIN_HUMAN	22643000	36384000	24345000	25553000	30198000	40381000	5594200	10371000	6723700	10167000	19167000	13827000	3667800	2245600	2272100	4403800	2769300	5768300
HPNYS(1)PPGSPIEK	sp|Q9UHF7|TRPS1_HUMAN	33562000	33711000	32224000	44906000	41376000	31227000	6419600	6957800	6525400	6856700	7035900	8433500	1158700	1331100	1210200	0	1857100	1597700
VIS(0.777)HDRDS(0.222)PPPPPPPPPPPQPQPS(0.001)LK	sp|Q69YN4|VIR_HUMAN	43618000	0	38835000	53339000	53232000	33467000	4516100	4023400	4629600	6029800	6613600	8371800	1379200	524750	2809300	1841500	1806400	1308700
MAPALSGANLT(0.046)S(0.954)PR	sp|Q9UQ35|SRRM2_HUMAN	30434000	40449000	33993000	35818000	38162000	40268000	6687700	4413100	6212100	7344000	6194700	7343300	1443700	1731000	0	1747800	1317000	2778200
FRIS(1)HELDSASSEVN	sp|P10451|OSTP_HUMAN;CON__P31096	46530000	35673000	43985000	44489000	35861000	34700000	7089000	0	7977300	7736700	0	0	0	2169200	0	0	0	0
RGS(0.991)PT(0.007)T(0.002)GFIEQK	sp|Q6ZRV2|FA83H_HUMAN	39726000	39228000	36395000	47781000	26105000	45969000	4290300	3808000	3299400	5595300	3859200	5113700	1121700	1034100	1308100	963350	0	595610
KQIT(1)MEELVR	sp|Q15149|PLEC_HUMAN	100900000	0	76336000	0	0	0	12002000	10440000	12999000	10938000	11403000	11230000	3038400	3693200	3827800	2886600	3275100	3167300
SSEPPPPPQPPT(0.019)HQAS(0.98)VGLLDT(0.001)PR	sp|Q9Y2V2|CHSP1_HUMAN	29713000	33010000	31011000	30452000	33626000	33175000	11621000	0	12316000	10906000	13857000	11199000	2663200	5107100	3664400	3761000	0	0
ES(0.021)S(0.979)PEKEAEEGCPEKESEEGCPK	sp|O43719|HTSF1_HUMAN	3495000	20080000	39734000	36967000	33174000	32284000	10300000	13843000	11909000	14360000	9111800	14998000	4717800	5105600	4243400	3985600	3049700	4594600
SVSEINS(1)DDELSGK	sp|P82094|TMF1_HUMAN	25869000	31795000	33240000	30603000	37708000	32040000	8756800	8444300	9955700	9730300	10160000	11117000	3195800	2482000	1923000	2904300	2471700	3451200
TEDGDWEWS(1)DDEMDEK	sp|Q9UEW8|STK39_HUMAN	37604000	48517000	33190000	42431000	42889000	42147000	4403400	2906600	4569900	2582100	1794500	2615300	0	0	0	0	0	0
S(1)DNGELEDKPPAPPVR	sp|Q13177|PAK2_HUMAN	18027000	47556000	20140000	35500000	33247000	34249000	10691000	10993000	9967000	11128000	7160300	13739000	3102300	2069800	0	2132700	2251700	3549100
RGPLAGLGPGS(0.5)T(0.5)PR	sp|Q8WUM0|NU133_HUMAN	33239000	39460000	31316000	35093000	33321000	37009000	6794600	6515200	6454400	7135000	0	8674500	3782600	4450900	4117900	3808000	4323600	0
RGPLAGLGPGS(0.5)T(0.5)PR	sp|Q8WUM0|NU133_HUMAN	33239000	39460000	31316000	35093000	33321000	37009000	6794600	6515200	6454400	7135000	0	8674500	3782600	4450900	4117900	3808000	4323600	0
S(0.014)T(0.014)S(0.865)T(0.107)PNVHMVSTTLPVDSR	sp|P04049|RAF1_HUMAN	72664000	0	60281000	54687000	0	71998000	0	0	0	0	0	0	3237000	0	0	0	2617900	0
RFS(1)IPESGQGGTEMDGFRR	sp|Q9Y572|RIPK3_HUMAN	35449000	44674000	37338000	37601000	49825000	35735000	6009300	3659400	0	2227800	5720600	4073600	854610	0	1104900	884420	0	0
TPLGAS(1)LDEQSSSTLK	sp|P28290|ITPI2_HUMAN	33750000	30986000	31861000	32216000	32756000	27804000	9727700	7001400	10942000	9533500	8839100	10789000	2882300	2951000	3792200	3530300	2084500	3708000
ERS(0.997)MS(0.003)ENAVR	sp|Q9GZY8|MFF_HUMAN	38108000	0	44753000	53662000	53038000	53132000	7451200	0	0	0	0	7674400	4352400	1512600	1356900	0	0	0
T(0.013)KS(0.986)PT(0.001)DDEVTPSAVVR	sp|Q9Y2H5|PKHA6_HUMAN	0	33263000	35238000	62485000	56877000	31904000	6568300	9589200	7211800	8572800	0	0	3516900	2130300	2711600	0	3936100	824250
GNPEPPVS(0.82)GEMDDNS(0.147)LS(0.033)PEACYECK	sp|P35555|FBN1_HUMAN	0	0	167930000	7458500	7659000	15510000	0	0	0	0	0	61032000	0	1849300	0	1464800	1567400	0
VKT(1)PEMIIQKPK	sp|Q09666|AHNK_HUMAN	31806000	48538000	36816000	38417000	33435000	37055000	6071600	4114200	5414100	5174900	5596300	5471700	0	703030	1732700	1112600	1571400	1192200
MREDY(0.003)DS(0.997)VEQDGDEPGPQR	sp|Q9Y5S9|RBM8A_HUMAN	33299000	37089000	23954000	41516000	29084000	35435000	9317300	8598600	6526900	9095000	7171500	12277000	1484700	2237800	2213900	1909200	0	2711900
ADEAALALQPGGS(0.997)PS(0.003)AAGADR	sp|Q96EB6|SIR1_HUMAN	26409000	21467000	29908000	31096000	24253000	20959000	13477000	12038000	10960000	14882000	11148000	17880000	4066300	5180100	4139400	5282500	5150200	5395800
AMVSPFHS(0.999)PPS(0.001)TPSSPGVR	sp|Q6JBY9|CPZIP_HUMAN	27270000	43426000	37732000	27828000	46912000	44321000	5395900	4995100	7397900	1942200	6578200	2316300	0	1971100	0	1932800	879650	2578500
S(0.5)S(0.5)PPEGKLETK	sp|P51397|DAP1_HUMAN	0	57558000	31034000	51585000	0	55552000	11349000	0	11473000	9152600	12675000	11029000	2306600	365560	2539300	2378000	4277100	0
AQS(0.995)T(0.011)DS(0.992)LGT(0.001)SGSLQSK	sp|Q15276|RABE1_HUMAN	36619000	39591000	32067000	46971000	39736000	18586000	12284000	11456000	10904000	3394000	0	8696700	0	0	2948400	0	0	0
ET(0.039)DILDDEMPHHDLHS(0.663)VDS(0.127)LGT(0.127)LS(0.03)S(0.007)S(0.007)EGPQSAHLGPFTCHK	sp|Q68CZ2|TENS3_HUMAN	80812000	93757000	0	0	81065000	0	7345700	0	0	0	0	0	0	0	0	0	0	0
RLKEDILENEDEQNS(1)PPK	sp|Q9NTI5|PDS5B_HUMAN	27961000	28492000	27193000	30876000	28670000	26248000	13148000	11289000	9885400	9366700	12897000	12246000	3213700	4191100	3699900	4694000	3627600	4664600
LEGDSDDLLEDS(0.991)DS(0.009)EEHSR	sp|Q9NR09|BIRC6_HUMAN	28534000	29608000	30123000	25106000	29854000	29171000	10691000	11372000	11918000	10722000	7629700	15107000	2738100	4233300	4637500	2999800	2589400	5292700
ES(0.615)AAPAS(0.69)PAPS(0.69)PAPS(0.837)PT(0.169)PAPPQK	sp|Q3KQU3|MA7D1_HUMAN	18832000	21404000	41991000	42832000	28210000	31837000	11457000	6566900	25554000	10747000	4264700	9458900	4387700	4719000	0	0	0	0
GAES(1)PFEEK	sp|P46821|MAP1B_HUMAN	36965000	37739000	31056000	39252000	39516000	34228000	6536700	6754500	5546600	5233600	5102400	5782700	1451600	1389400	1079400	1324200	2004400	1178600
S(0.01)CT(0.99)PS(1)PDQISHR	sp|Q7Z2W4|ZCCHV_HUMAN	31152000	58760000	45101000	35838000	20949000	34686000	8723300	4703600	6214300	7725500	2669000	3144600	961340	610660	876710	0	0	0
ETNLDSLPLVDT(0.656)HS(0.344)KR	sp|P08670|VIME_HUMAN	48088000	33793000	52790000	45534000	38516000	27584000	0	0	0	1156500	0	0	4646300	0	5793100	0	3908900	0
ANS(1)PSLFGTEGKPK	sp|Q96B97|SH3K1_HUMAN	30259000	39205000	33691000	45889000	49362000	26731000	5217400	4744000	4018900	3673300	3302700	7969100	1407100	1587000	1618200	1183200	1798400	0
KPVT(0.026)VS(0.714)PT(0.13)T(0.13)PTSPTEGEAS	sp|Q9Y6G9|DC1L1_HUMAN	28038000	0	37067000	33126000	30793000	38806000	14351000	0	12199000	13811000	11553000	15747000	4809200	3281500	4426200	3969900	4477800	5191100
CFLGIIFLS(0.09)GY(0.957)VS(0.952)VPR	sp|P0DP91|ERPG3_HUMAN;sp|Q8N328|PGBD3_HUMAN	35491000	27787000	31303000	38826000	34217000	30109000	7803600	5355900	8304200	7020500	7141400	8821200	3356100	2653700	3804700	2583800	3897700	2703100
MALY(1)DEDLLKNPFY(1)LALQKCR	sp|Q96NW4|ANR27_HUMAN	57995000	48266000	39982000	43238000	54682000	0	7775600	0	0	0	0	6300600	1535500	0	0	0	0	1259100
MALY(1)DEDLLKNPFY(1)LALQKCR	sp|Q96NW4|ANR27_HUMAN	57995000	48266000	39982000	43238000	54682000	0	7775600	0	0	0	0	6300600	1535500	0	0	0	0	1259100
ILVPKS(1)PVK	sp|Q9Y232|CDYL_HUMAN	37603000	42340000	34098000	39531000	36552000	35639000	4919700	4364800	4505500	4337500	4874700	4390800	1234600	902660	925610	1338900	2136800	1301400
FS(1)PVLGR	sp|Q9NRG9|AAAS_HUMAN	41689000	36213000	38957000	36522000	40055000	39636000	2648000	2177300	4982800	2933200	2906400	3888700	1474500	2267500	0	1186600	1234100	1322200
PVSSAAS(1)VYAGAGGSGSR	sp|P05783|K1C18_HUMAN	28935000	28313000	32815000	33692000	35923000	32119000	7920700	0	8690000	8844200	9979200	12322000	3915500	3230400	2840100	2771800	4101700	3532300
EVDGLLTSEPMGS(0.97)PVS(0.015)S(0.015)K	sp|Q8WWM7|ATX2L_HUMAN	24431000	32125000	28571000	30091000	36078000	36246000	10333000	8783500	10083000	10235000	7692800	10484000	2159500	2965900	2473200	2424400	1582200	3022300
KVS(0.363)S(0.637)AEGAAKEEPK	sp|P05114|HMGN1_HUMAN	204830000	0	0	0	0	0	0	0	0	0	0	0	0	24835000	29951000	0	0	0
T(0.016)VS(0.984)DNS(0.992)LS(0.008)NSR	sp|Q96RU3|FNBP1_HUMAN	34397000	38902000	26081000	46281000	32000000	43678000	7591300	5279700	5435700	4911300	6502700	4994400	0	561040	1087600	669960	0	1215400
LS(0.037)T(0.909)T(0.053)PS(0.004)PT(0.035)S(0.515)S(0.447)LHEDGVEDFRR	sp|O94842|TOX4_HUMAN	64920000	30763000	34915000	39998000	53277000	0	0	0	0	18710000	0	4483900	2970100	2939000	4088900	0	2389100	0
NKPLEQS(1)VEDLSK	sp|O95466|FMNL1_HUMAN	36220000	28132000	34023000	39223000	35520000	28479000	7101800	8331200	6228200	7568900	5170300	9888000	2838400	2340400	2497800	2780000	0	3031800
S(0.01)KLS(0.991)PS(0.975)PS(0.025)LR	sp|Q5T200|ZC3HD_HUMAN	35607000	35111000	31787000	46537000	44306000	39300000	4514200	4056100	4113500	4784400	3474800	4183800	0	308730	0	266480	0	754490
LQAALDDEEAGGRPAMEPGNGS(0.996)LDLGGDS(0.004)AGR	sp|Q00839|HNRPU_HUMAN	0	0	0	78251000	66534000	0	17640000	16536000	27218000	0	18731000	26028000	1616700	4156400	0	0	2311500	0
IDRGET(0.014)HLWS(0.986)PQVS(1)EDGKAHPFK	sp|Q53GG5|PDLI3_HUMAN	0	54328000	33578000	55606000	38318000	53247000	0	0	6083100	6793300	0	5588400	0	1024800	0	1255500	1723800	1302500
ALS(0.003)S(0.003)GGS(0.003)IT(0.124)S(0.864)PPLS(0.003)PALPK	sp|Q6Y7W6|GGYF2_HUMAN	51614000	41724000	25433000	28304000	45755000	41894000	0	0	11639000	0	9672800	0	0	2791800	0	0	0	0
S(0.029)LS(0.93)NS(0.041)NPDISGTPTSPDDEVR	sp|Q96N67|DOCK7_HUMAN	22937000	23290000	19123000	57251000	0	73020000	9058900	5625700	0	7380500	6234400	25988000	0	1811000	2123300	2101600	0	2786000
VEQMPQAS(1)PGLAPR	sp|Q8N3F8|MILK1_HUMAN	39320000	29126000	33720000	37359000	32809000	39020000	6068200	4527100	6932400	6015100	7748000	6784800	1818100	2086100	2151200	1442800	0	1725000
RNS(1)VERPAEPVAGAATPSLVEQQK	sp|Q9BTC0|DIDO1_HUMAN	39755000	44081000	34122000	25653000	28899000	31560000	6487000	4306800	7604200	8128500	8338900	8144300	1601500	1130700	1342200	2401800	1840900	3075300
AS(0.018)VRGS(0.984)S(0.999)EEDEDAR	sp|Q8NC56|LEMD2_HUMAN	34131000	38654000	28618000	47684000	40557000	41725000	6876600	3950700	5101900	2896100	3448900	4025100	0	571550	0	0	0	0
S(0.036)HT(0.767)S(0.197)EGAHLDITPNSGAAGNSAGPK	sp|Q92597|NDRG1_HUMAN	0	0	0	158910000	0	0	17387000	0	19330000	0	16970000	34960000	5912300	621820	0	1174900	2914100	0
RNS(0.113)S(0.113)EAS(0.141)S(0.633)GDFLDLK	sp|Q9UK76|JUPI1_HUMAN	258150000	0	0	0	0	0	0	0	0	0	0	0	0	0	0	0	0	0
RKAEDS(1)DS(1)EPEPEDNVR	sp|Q9H0D6|XRN2_HUMAN	32062000	34519000	36305000	33490000	38958000	60001000	1538700	1590900	7228200	5421800	3953900	0	0	668430	0	1130900	0	1229100
IDSNIS(1)PK	sp|Q9H501|ESF1_HUMAN	39175000	35162000	33740000	36917000	35616000	36956000	5246800	5251300	4525200	4932400	6173400	6197100	1990900	1188000	0	1360200	2027800	1584600
DGDKS(1)PMSSLQISNEK	sp|Q9UER7|DAXX_HUMAN	29500000	29331000	33802000	30891000	29798000	31821000	9671700	6457500	13257000	8763500	9133100	8940500	2491300	4277900	2594600	2629500	1920400	2675100
T(0.002)ET(0.998)QEKNPLPSK	sp|P62328|TYB4_HUMAN	38294000	33719000	27674000	36668000	40279000	26497000	6963400	5974400	6475500	6693700	7472500	9487700	2134400	1463900	2032800	1741200	2049600	2094400
AIGGIILT(0.5)AS(0.5)HNPGGPNGDFGIK	sp|P36871|PGM1_HUMAN	41108000	161840000	25528000	0	0	6807700	0	0	4086700	3909100	1220000	13008000	0	0	0	0	0	0
RPDYAPMES(1)S(1)DEEDEEFQFIKK	sp|P55081|MFAP1_HUMAN	0	46830000	0	72482000	78514000	57327000	0	1313200	786600	0	0	0	0	0	0	0	0	0
RPDYAPMES(1)S(1)DEEDEEFQFIKK	sp|P55081|MFAP1_HUMAN	0	46830000	0	72482000	78514000	57327000	0	1313200	786600	0	0	0	0	0	0	0	0	0
SWEDS(1)PER	sp|Q9UDY2|ZO2_HUMAN	46978000	34410000	20999000	54890000	45021000	49288000	1452800	1098700	1343100	0	0	1639700	0	0	0	0	0	0
YEMACAIADAFNLPS(0.059)S(0.059)HLRPIT(0.059)DS(0.823)PVLGAQRPR	sp|Q9NZL9|MAT2B_HUMAN	0	0	46367000	0	91740000	118820000	0	0	0	0	0	0	0	0	0	0	0	0
AGEPDGES(1)LDEQPSSSSSK	sp|Q9H3Q1|BORG4_HUMAN	23322000	25504000	31464000	27838000	32415000	29307000	9777600	12384000	10681000	9770300	11070000	12887000	3866600	3218900	2917100	3243900	3730400	3297600
S(0.45)S(0.583)LS(0.968)GDEEDELFK	sp|Q5T1M5|FKB15_HUMAN	58264000	45070000	38126000	18310000	51971000	16936000	4903600	3007300	8348900	2577900	2267100	3954900	377900	1531200	0	0	0	930340
IDENS(1)DKEMEVEES(1)PEKIK	sp|Q8N3X1|FNBP4_HUMAN	34941000	30444000	34886000	32299000	30460000	34981000	6965600	9211400	10329000	5429800	6653500	7243000	1416300	2359200	2745400	1737500	1708800	2756700
RS(0.551)S(0.448)LPLDHGS(0.001)PAQENPESEK	sp|Q5VZ89|DEN4C_HUMAN	41534000	34071000	24860000	60535000	38599000	29735000	10007000	0	4615800	8004300	0	3809500	649540	0	0	0	0	0
TMTTNS(0.016)S(0.984)DPFLNSGTYHSR	sp|P46937|YAP1_HUMAN	0	256390000	0	0	0	0	0	0	0	0	0	0	0	0	0	0	0	0
S(1)FEVEEVETPNSTPPR	sp|Q9UHD8|SEPT9_HUMAN	28750000	34392000	25637000	27554000	33244000	36345000	8253200	7220600	9770000	7935600	10572000	10657000	2110300	2841000	2320400	2812400	2030500	3742400
LFDEEEDS(1)S(1)EKLFDDSDER	sp|O43719|HTSF1_HUMAN	15100000	25431000	26339000	42594000	39737000	29079000	9747900	10100000	14960000	9321800	13339000	6535500	0	2034500	3833400	2346800	1279700	4321100
QQQLEEEAAKPPEPEKPVS(0.992)PPPIES(0.008)K	sp|Q9Y618|NCOR2_HUMAN	25544000	27695000	35469000	21814000	25698000	31934000	10995000	7430900	15056000	9366500	14051000	11593000	1391000	3719400	3423100	1859500	4777200	4145700
ADVLEAHEAEAEEPEAGKS(1)EAEDDEDEVDDLPSSR	sp|Q8IVT5|KSR1_HUMAN	38494000	29218000	29707000	40642000	27452000	25871000	0	8045200	11044000	8600700	9167700	8839500	0	4663600	3928100	2741000	1880500	5285700
KAEGEPQEES(1)PLK	sp|Q9NYF8|BCLF1_HUMAN	29716000	25602000	32253000	31420000	28937000	28617000	8468900	10567000	9460300	10684000	8054800	11487000	3208300	3687700	3141300	3564900	3364200	3261700
VS(0.967)S(0.033)DLIKHQRIHTEEK	sp|Q96N20|ZN75A_HUMAN;sp|Q92670|ZN75C_HUMAN	31658000	47028000	27185000	37810000	35724000	38696000	8548200	0	11745000	9511600	0	0	2383000	1978600	3189200	0	0	0
RIS(1)IVENCFGAAGQPLTIPGR	sp|Q9H8W4|PKHF2_HUMAN	35038000	38665000	31766000	37747000	50199000	43648000	2000800	0	2889600	2163100	3916400	4862500	0	0	1043100	0	0	1166500
LIRPEYAWIVQPVS(0.002)GAVYDRPGAS(0.998)PK	sp|Q12769|NU160_HUMAN	0	73453000	0	51150000	70491000	59538000	0	0	0	0	0	0	0	0	0	0	0	0
SPGS(1)PVGEGTGSPPK	sp|P35611|ADDA_HUMAN	48223000	16744000	40251000	29741000	18060000	28583000	11442000	11082000	12830000	8656600	1987700	12654000	2691800	3636700	2928100	796670	2860000	1445500
[truncated: 5,667 more rows]

## Sheet: tissue_LFQ
Peptides with Phospho (STY) Probabilities	Proteins	Sample - 6X Replicate 1	Sample - 6X Replicate 2	Sample - 6X Replicate 3	Sample - 6X Replicate 4	Sample - 6X Replicate 5	Sample - 6X Replicate 6	Sample - 3X Replicate 1	Sample - 3X Replicate 2	Sample - 3X Replicate 3	Sample - 3X Replicate 4	Sample - 3X Replicate 5	Sample - 3X Replicate 6	Sample - 1X Replicate 1	Sample - 1X Replicate 2	Sample - 1X Replicate 3	Sample - 1X Replicate 4	Sample - 1X Replicate 5	Sample - 1X Replicate 6
VLGPY(0.598)T(0.591)FS(0.601)ICDT(0.336)S(0.335)NFS(0.526)DY(0.527)IRGGIVS(0.485)QVK	sp|P22314|UBA1_HUMAN	10893000000	11830000000	10637000000	413630000	12996000000	0	0	0	5140000000	3966000000	3740400000	0	0	873850000	2749400000	0	545470000	2156000000
VLGPY(0.522)T(0.511)FS(0.52)ICDT(0.331)S(0.331)NFS(0.611)DY(0.608)IRGGIVS(0.566)QVK	sp|P22314|UBA1_HUMAN	10893000000	11830000000	10637000000	413630000	12996000000	0	0	0	5140000000	3966000000	3740400000	0	0	873850000	2749400000	0	545470000	2156000000
CGSGPVHISGQHLVAVEEDAES(1)EDEEEEDVK	sp|P06748|NPM_HUMAN	6434200000	6042500000	6106600000	6866600000	6868400000	6209800000	1237000000	1350000000	1568600000	1337800000	1338900000	2078200000	187500000	351380000	943460000	88844000	198410000	565200000
KEES(1)EES(1)DDDMGFGLFD	sp|P05387|RLA2_HUMAN;sp|P05386|RLA1_HUMAN	5595900000	4635500000	2982600000	2890900000	5369900000	5725100000	270160000	161530000	404670000	196690000	0	140640000	0	0	0	0	0	0
KEES(1)EES(1)DDDMGFGLFD	sp|P05387|RLA2_HUMAN;sp|P05386|RLA1_HUMAN	5554200000	4628000000	2987400000	2891100000	5322400000	5727400000	270160000	161530000	404670000	196690000	14118000	159530000	0	0	0	0	0	0
TNTNVNCPIECFMPLDVQADREDS(1)RE	sp|P02751|FINC_HUMAN	38249000	4178100000	3423400000	3994500000	3813100000	3746300000	735010000	691500000	772180000	720640000	989090000	1009500000	115560000	98622000	176630000	107770000	86873000	254850000
IYHLPDAES(1)DEDEDFKEQTR	sp|Q15019|SEPT2_HUMAN	0	5261500000	0	0	5583900000	4924800000	1101100000	858950000	976820000	1027400000	1028000000	1140100000	263740000	294970000	427100000	253620000	258240000	365830000
LLKEGEEPTVYS(1)DEEEPKDESAR	sp|O00264|PGRC1_HUMAN	2988800000	2595700000	2797900000	2664400000	2722100000	2360000000	951740000	922550000	921090000	819670000	799590000	1091600000	183730000	215320000	256100000	230540000	306680000	211790000
ES(1)NEELTESCETK	sp|P01042|KNG1_HUMAN	0	3932400000	2895800000	3050400000	3271200000	2538600000	946270000	1129200000	817190000	0	1464100000	1167200000	0	295960000	286550000	348430000	282480000	429960000
AEEDEILNRS(1)PR	sp|P27824|CALX_HUMAN	2972500000	2195900000	2218600000	3150600000	2820600000	2421200000	425320000	589430000	458710000	439470000	356840000	584500000	159800000	110950000	123990000	94077000	182790000	93439000
S(0.002)S(0.002)S(0.997)PAPADIAQTVQEDLR	sp|Q13283|G3BP1_HUMAN	2835400000	2315400000	2049200000	2297700000	2245100000	1822900000	597660000	751330000	632700000	766220000	777930000	832620000	212220000	216420000	197650000	201870000	224340000	245000000
T(0.997)LDQS(0.003)PELR	sp|P42345|MTOR_HUMAN	2660700000	2973900000	2412600000	2470600000	2475000000	2510900000	526920000	465480000	500970000	444380000	360790000	508660000	134430000	185750000	116790000	112940000	156830000	149810000
FEEESKEPVADEEEEDS(1)DDDVEPITEFR	sp|P54105|ICLN_HUMAN	2073000000	2043700000	1795500000	2290600000	2167600000	2169100000	857750000	714260000	982810000	701000000	602250000	765320000	196720000	270360000	295040000	190680000	171530000	258340000
QLS(1)SGVSEIR	sp|P04792|HSPB1_HUMAN	2158700000	1953400000	2061800000	2281000000	2224700000	2221500000	401360000	362560000	431800000	369830000	582400000	726810000	161100000	137850000	149460000	164080000	181200000	182450000
LLS(0.688)S(0.729)FKS(0.584)LLEEK	sp|P49454|CENPF_HUMAN	4351200000	0	5360900000	0	0	0	1084900000	1640900000	910230000	0	0	1549600000	0	0	0	0	0	0
[truncated: 7,647 more rows]

## Sheet: tissue_siSILAC_MBR
Peptides with Phospho (STY) Probabilities	Proteins	Sample - 6X Replicate 1	Sample - 6X Replicate 2	Sample - 6X Replicate 3	Sample - 6X Replicate 4	Sample - 6X Replicate 5	Sample - 6X Replicate 6	Sample - 3X Replicate 1	Sample - 3X Replicate 2	Sample - 3X Replicate 3	Sample - 3X Replicate 4	Sample - 3X Replicate 5	Sample - 3X Replicate 6	Sample - 1X Replicate 1	Sample - 1X Replicate 2	Sample - 1X Replicate 3	Sample - 1X Replicate 4	Sample - 1X Replicate 5	Sample - 1X Replicate 6
[truncated: 5,622 more rows]

[truncated: 7 more sheets: tissue_siSILAC, tissue_TMT, cell_LFQ_MBR, cell_LFQ, cell_siSILAC_MBR, cell_siSILAC, cell_TMT]
